# Supplementary material for: Opposing roles of PIK3CA gene alterations to EZH2 signaling in non-muscle invasive bladder cancer
Source: Oncotarget. 2017 Jan 2;8(6):10531–42. doi: 10.18632/oncotarget.14453 (PMC5354678; doi:10.18632/oncotarget.14453)
Supplement: Supplementary file 2 [file oncotarget-08-10531-s002.xlsx]

## Sheet: T test altered PIK3CA sin malos
Original row	Probe Set ID	Gene Symbol	mRNA Accession	mRNA Source	mRna - Description	Status	CHR_LOCATION	PROBE_ID	GroupA mean	GroupA std.dev.	GroupB mean	GroupB std.dev.		Absolute t value	Degrees of freedom	Raw p value	Adj p value	False Discovery Rate	10.71T	11.72T	12.77T	15.61T	2.51T	3.56T	4.57N	5.58N	6.59T	7.62T	8.63T	9.68T	1.12N	1.V24T	10.2T	11.9T	12.10T	13.13T	14.16T	15.17T	16.20T	17.23T	18.25T	19.29T	2.15N	20.35T	21.38T	22.40T	3.18N	4.25N	4.V70T
									PIK3Altered		PIK3CAwt							PIK3CA	A	A	A	A	W	A			W	A	A	W		A	A	A	A	W	W	A	W	W	A	A		A	A	A			A
18739	8087119	SLC26A6	NM_022911	RefSeq	Homo sapiens solute carrier family 26, member 6 (SLC26A6), transcript variant 1, mRNA.	FALSE	chrNA:-1--1	8087119	-0.278309	0.787718	12268672	0.692362	-150517655	5230524	17	0	0	0	-0.700024	-15504974	-0.225013	0.758942	1680341	0.293008	-0.792711	-13314877	0.526124	-0.365006	-0.0778796	2132298	0.214145	0.67149	-0.413671	0.646392	-0.41007	16995573	0.786656	-11273417	0.91254	20616221	14034274	-0.00356891	12371285	-0.879599	-0.848855	-0.137048	-0.903488	-0.420877	-16051668
26888	8165711	PLCXD1	NM_018390	RefSeq	Homo sapiens phosphatidylinositol-specific phospholipase C, X domain containing 1 (PLCXD1), transcript variant 1, mRNA.	FALSE	chrNA:-1--1	8165711	-0.245701	0.874723	12407832	0.404632	-148648395	635998	27	0	0	0	0.834532	-0.717847	-13353194	0.95333	0.636988	0.392256	-0.863608	-0.87572	17152818	-0.744248	-0.277592	18579977	-0.0478225	0.853754	-0.19426	0.00126285	-0.654692	11922454	11912862	-0.58952	10884855	15941124	-0.657227	-21691046	-0.425333	12541776	0.673665	-1434929	-0.61842	15602317	-0.754644
28099	8176286	PLCXD1	NM_018390	RefSeq	Homo sapiens phosphatidylinositol-specific phospholipase C, X domain containing 1 (PLCXD1), transcript variant 1, mRNA.	FALSE	chrNA:-1--1	8176286	-0.226759	0.948468	1137456	0.479552	-136421509	52165937	26	0	0	0	0.837085	-0.862537	-13720268	10493191	0.575113	0.302248	-0.786659	-0.797682	16001619	-0.67801	-0.253227	19334027	0.125206	15974666	-0.163478	0.0117123	-0.671872	10865717	11378512	-0.65723	10527025	1559042	-0.617817	-207772	-0.415046	12721903	0.636229	-1627352	-0.646441	16877502	-0.779841
4693	7944365	CCDC84	NM_198489	RefSeq	Homo sapiens coiled-coil domain containing 84 (CCDC84), mRNA.	FALSE	chrNA:-1--1	7944365	-0.423309	0.890298	0.874223	0.889465	-12975318	36604753	15	0	0	0	0.532609	-0.694947	-15956435	0.329847	-10120713	0.896361	0.306426	0.340091	13921844	-0.367493	-11894735	12081314	10582575	-0.566117	-0.251669	-12924429	-0.585017	15084713	0.383989	0.335557	15238241	16636415	-2637428	0.0224119	-0.823893	-0.306574	0.00495152	-0.0500123	-0.422458	-0.328409	-13864943
27978	8175302	FAM127B	NM_001078172	RefSeq	Homo sapiens family with sequence similarity 127, member B (FAM127B), transcript variant 1, mRNA.	FALSE	chrNA:-1--1	8175302	-0.282245	0.813285	10138874	0.953139	-129613202	3561578	13	0	0	0	-11764661	0.0368306	-13978456	-0.0522301	18294137	-0.942929	-0.0180857	0.565208	0.828177	0.177686	10310903	1281356	0.45013	-0.252758	0.38832	-0.251676	-0.285357	2104487	0.921594	-0.228208	0.0924319	0.129241	-12310439	-0.77118	-12456907	-20036309	0.459223	12983737	-0.317332	-19038284	0.198637
17961	8078962	EIF1B	NM_005875	RefSeq	Homo sapiens eukaryotic translation initiation factor 1B (EIF1B), mRNA.	FALSE	chrNA:-1--1	8078962	-0.606028	0.830179	0.672912	0.671915	-127893986	44397383	18	0	0	0	-2620391	-0.343655	-0.874747	-0.505034	0.196584	-0.308694	0.320067	10848879	1087033	-0.699072	0.287177	11854355	0.51659	-0.518393	-0.405172	-10448267	-0.590158	1587818	0.190611	-1032123	-0.365616	0.187755	-0.0102839	0.688981	-13721867	-22219498	-0.55971	-0.0211183	2057042	-0.404944	-0.785307
4702	7944493	CBL	NM_005188	RefSeq	Homo sapiens Cas-Br-M (murine) ecotropic retroviral transforming sequence (CBL), mRNA.	FALSE	chrNA:-1--1	7944493	-0.527707	0.999442	0.729756	0.501585	-125746294	45757685	27	0	0	0	-19814879	0.00446873	-0.943421	0.173612	15442677	11099954	0.599755	0.371356	-0.111457	0.497139	-16422482	0.867071	-0.144413	-0.75503	-0.214599	-25731878	-0.519016	0.870274	11054913	0.431545	0.946302	0.4694	-19541268	-0.39159	11700732	0.49004	-12992078	0.487596	-0.231502	0.360242	-0.923976
16280	8062293	DLGAP4	NM_014902	RefSeq	Homo sapiens discs, large (Drosophila) homolog-associated protein 4 (DLGAP4), transcript variant 1, mRNA.	FALSE	chrNA:-1--1	8062293	-0.0949584	0.837123	11547198	0.575748	-124967824	4716539	21	0	0	0	-0.795089	-0.36531	-18722676	16044053	0.901814	-0.126476	-0.935987	-0.72615	1155614	-0.27299	0.108478	18143699	-0.296395	0.360335	-0.0594703	-0.721	0.304849	19409019	12264802	-0.280948	0.927723	0.368952	0.634203	-1034819	-13232467	-10023568	0.121148	-0.0815732	-13688827	-1383541	-0.533656
7093	7968789	C13orf15	NM_014059	RefSeq	Homo sapiens chromosome 13 open reading frame 15 (C13orf15), mRNA.	FALSE	chrNA:-1--1	7968789	-0.518659	0.53354	0.675307	10671766	-119396544	31899118	9	0	0	0	-10318125	-12150409	-0.496902	0.908272	15408858	-0.684444	11315645	0.79341	17751186	-0.236995	-12905536	-0.662374	-13812778	-0.62907	-0.150869	-13020593	-0.623756	0.0375378	15976355	-0.610505	2016547	0.541465	0.0624307	-10795126	26808646	-0.522968	-0.555591	0.234833	-0.271431	-0.0808037	-0.25944
22633	8124806	NRM	NM_007243	RefSeq	Homo sapiens nurim (nuclear envelope membrane protein) (NRM), mRNA.	FALSE	chrNA:-1--1	8124806	-0.345239	10067463	0.847203	11313672	-119244146	27321632	13	0	0	0	-1303846	-16687852	-0.821535	0.790176	11155602	22466679	-0.441291	0.377585	-0.0611074	-10062286	0.19828	0.709402	0.0661291	0.724561	-0.361017	0.360628	-0.661249	35250726	-0.352072	-0.610778	0.408949	0.539161	0.426008	-19597379	0.369071	-0.158916	-0.765641	-0.211603	-0.586735	-0.357336	-0.83443
28359	8178399	NRM	NM_007243	RefSeq	Homo sapiens nurim (nuclear envelope membrane protein) (NRM), mRNA.	FALSE	chrNA:-1--1	8178399	-0.353779	10253965	0.8384	10809845	-119217874	28107352	14	0	0	0	-12687843	-16613163	-0.791075	0.796626	11770184	22056227	-0.407383	0.492742	-0.0485338	-1082941	0.112706	0.696771	0.111562	0.860384	-0.409682	0.417825	-0.620136	33819544	-0.344641	-0.598031	0.438688	0.614719	0.471149	-21377776	0.292584	-0.109643	-0.831248	-0.362909	-0.5712	-0.341168	-0.89574
28488	8179683	NRM	NM_007243	RefSeq	Homo sapiens nurim (nuclear envelope membrane protein) (NRM), mRNA.	FALSE	chrNA:-1--1	8179683	-0.353779	10253965	0.8384	10809845	-119217874	28107352	14	0	0	0	-12687843	-16613163	-0.791075	0.796626	11770184	22056227	-0.407383	0.492742	-0.0485338	-1082941	0.112706	0.696771	0.111562	0.860384	-0.409682	0.417825	-0.620136	33819544	-0.344641	-0.598031	0.438688	0.614719	0.471149	-21377776	0.292584	-0.109643	-0.831248	-0.362909	-0.5712	-0.341168	-0.89574
5183	7948718	EML3	NM_153265	RefSeq	Homo sapiens echinoderm microtubule associated protein like 3 (EML3), mRNA.	FALSE	chrNA:-1--1	7948718	-0.0435067	0.923368	11413243	0.552258	-1184831	43412323	24	0	0	0	-11649784	-16633914	-0.173052	0.464991	15598515	-0.00128743	-128087	-0.199925	12062606	0.63795	1239541	0.978354	-0.11644	0.751802	0.0929684	0.0888917	-0.386366	0.972684	19750081	-0.0493347	0.803578	13739526	-12659624	0.49495	-0.364033	-0.280864	-0.248232	2086997	-19308385	-0.15993	0.856974
32463	7895786	---	---	---	neg_control	---	chrNA:-1--1	7895786	-0.24157	0.895802	0.936438	0.466891	-117800797	47145505	26	0	0	0	-13865978	-0.38011	-0.711771	-0.91945	0.62092	21838596	-0.143053	-0.280206	10165609	-0.572927	-0.381583	0.244036	-0.50411	0.153416	-0.276912	0.395246	-14993513	10171269	1019584	-0.0433357	15826093	0.633674	-11664128	0.913617	-0.736678	0.442116	0.0511833	0.685278	-0.855448	0.890601	-0.724125
9244	7989975	CLN6	NM_017882	RefSeq	Homo sapiens ceroid-lipofuscinosis, neuronal 6, late infantile, variant (CLN6), mRNA.	FALSE	chrNA:-1--1	7989975	-0.0797561	0.812674	10830895	0.658242	-1162845626	4121807	18	0	0	0	-0.675259	-10740253	10969299	-0.294826	0.405699	12186021	-12232536	-12829652	0.906817	-0.169675	-11856569	1866942	0.367485	0.928284	-0.277346	-0.515096	-0.174933	24024842	0.572172	0.436231	0.675	1154911	0.542371	-0.352672	1056225	-0.590858	0.627589	0.877655	-16875968	-19213929	-0.734931
4377	7941087	PPP2R5B	NM_006244	RefSeq	Homo sapiens protein phosphatase 2, regulatory subunit B', beta (PPP2R5B), mRNA.	FALSE	chrNA:-1--1	7941087	-0.461587	0.739385	0.693442	0.518002	-115502933	48875766	21	0	0	0	-0.195064	-0.0153953	-16264197	-0.538731	0.161489	-0.600228	-0.636948	0.465067	0.390271	-0.134248	-0.396945	10075098	-14635676	-0.249784	-14931992	-14829851	-0.865995	10979409	0.0446132	-0.45512	0.558513	0.26722	-10547506	-0.558462	0.0154731	0.3586	12978935	-0.0731325	-0.557051	0.635123	-0.529334
24224	8140319	HIP1	NM_005338	RefSeq	Homo sapiens huntingtin interacting protein 1 (HIP1), mRNA.	FALSE	chrNA:-1--1	8140319	-0.590026	0.943498	0.563316	0.488028	-11533416	43953667	26	0	0	0	-24808774	-17830629	-0.103156	13249103	0.793957	-0.0442644	0.149294	0.644615	0.597215	-0.012162	0.0898338	10037144	-0.218509	-0.355307	-16688855	-21270814	0.42287	0.00247175	0.616649	-0.919239	0.710569	0.0892893	-0.231848	-0.44418	12166457	0.687694	-13016547	-0.330465	-0.557245	10715576	-10661213
12866	8027402	CCNE1	NM_001238	RefSeq	Homo sapiens cyclin E1 (CCNE1), transcript variant 1, mRNA.	FALSE	chrNA:-1--1	8027402	-0.101533	0.845979	10434194	0.837959	-114495261	34196815	15	0	0	0	0.928441	-10479448	0.816267	14271466	-0.0579937	0.138342	-11029521	-14444562	19271427	-0.0603204	-10503123	0.750747	-0.0863776	-0.573883	-0.813289	-0.354499	-0.366866	11811471	12120743	-0.40586	11506429	24492533	0.99981	-0.903264	-0.193648	0.977219	-0.104326	-0.767875	-0.959236	-0.786523	-0.0987757
4697	7944418	C2CD2L	NM_014807	RefSeq	Homo sapiens C2CD2-like (C2CD2L), mRNA.	FALSE	chrNA:-1--1	7944418	-0.380619	11607195	0.758541	0.577899	-113915938	35798004	27	0	0	0	-0.932764	-0.278282	-21567326	0.678281	-0.0318177	-0.0318177	-11412418	-0.0318177	0.480922	20602565	-0.764392	0.988236	0.700041	-0.218012	0.949059	-23117566	0.487919	0.963598	15833231	-0.194243	-0.161629	11523296	-26215706	-0.721508	0.264818	-0.0874315	0.469277	-0.205297	-0.8431	-0.0397885	-15028521
7235	7970162	ATP11A	NM_015205	RefSeq	Homo sapiens ATPase, class VI, type 11A (ATP11A), transcript variant 1, mRNA.	FALSE	chrNA:-1--1	7970162	-0.38153	10895239	0.745719	0.644826	-112724909	35170457	24	0	0	0	-15145442	-0.203717	11415981	-11354818	0.662394	14432149	0.211304	0.476954	0.695311	-0.605344	-14658022	11757376	0.145528	0.312519	0.838723	-32813175	0.0787002	0.141675	18232719	-0.235694	0.189995	0.0330693	-12748699	-0.225926	14548395	0.672804	-0.705877	-0.14024	-0.681156	0.653433	-15503247
9036	7987225	NOP10	NM_018648	RefSeq	Homo sapiens NOP10 ribonucleoprotein homolog (yeast) (NOP10), mRNA.	FALSE	chrNA:-1--1	7987225	-0.163065	0.818843	0.961885	0.78794	-112495032	3541295	15	0	0	0	-0.404729	-0.43088	-0.753011	-0.924899	0.357324	-17226175	-0.717567	-0.213647	15432563	0.641402	0.44848	21099072	0.729516	-11402122	-0.339946	1863625	0.531009	-0.269187	0.894002	0.16924	0.750578	0.431744	11166751	-0.847537	20539598	-0.480827	0.394021	-0.552906	-14219351	-14832952	0.0222414
29443	7894185	---	---	---	pos_control	---	chrNA:-1--1	7894185	-0.297622	1000133	0.814315	0.398509	-111193605	4352101	27	0	0	0	-0.896902	-0.421782	-10963892	-19457265	0.201446	0.436389	-0.242011	0.498801	10770221	0.13361	-15752988	12255099	0.890009	15628769	10060983	-13799866	0.432419	11392584	0.666055	1039061	11219094	0.965427	-0.94318	-13227202	0.875104	-0.51723	-0.478909	12572757	-0.877493	-0.591945	-10084242
24307	8141263	KPNA7	NM_001145715	RefSeq	Homo sapiens karyopherin alpha 7 (importin alpha 8) (KPNA7), mRNA.	FALSE	chrNA:-1--1	8141263	-0.193123	0.690141	0.917829	11224825	-111095194	27544327	10	0	0	0	0.0459782	-12183219	0.0358154	0.685724	0.600273	-13534734	0.0462695	-11866882	14959596	0.401251	-0.381998	0.36389	-0.409743	0.0606568	-0.199474	0.445411	0.247349	0.957023	-0.0875891	-0.234021	0.23262	28780096	-0.622928	-11904917	11027952	0.643034	-16865016	0.598498	0.115192	-0.940737	-0.0161453
18100	8080781	PXK	NM_017771	RefSeq	Homo sapiens PX domain containing serine/threonine kinase (PXK), mRNA.	FALSE	chrNA:-1--1	8080781	-0.734606	0.792624	0.375287	0.694851	-110989295	3839489	17	0	0	0	0.0350844	-0.378038	-22904735	-12945333	-0.284509	-0.0290968	0.331484	11532727	16468514	-0.72833	-0.415331	0.319544	0.439642	-0.265048	-0.240322	-17688638	0.0571662	0.16518	0.126112	-0.70542	-0.462535	0.463795	-0.659079	-2019408	0.68026	-15325294	0.787769	-1106975	10566655	0.777601	-0.170181
17875	8078008	LSM3	NM_014463	RefSeq	Homo sapiens LSM3 homolog, U6 small nuclear RNA associated (S. cerevisiae) (LSM3), mRNA.	FALSE	chrNA:-1--1	8078008	-0.122279	0.769743	0.984404	0.731311	-110668321	37383149	15	0	0	0	-0.0220293	-0.68518	-0.0696613	-13701265	0.0455524	0.133081	-0.198733	-12906508	21502433	10922483	-13882185	1039821	14896462	-0.880868	-0.658207	0.192856	-0.525786	1188899	0.239899	0.950786	0.199201	17499046	12189407	-0.133235	0.619427	-0.458576	0.462645	-0.0678509	-0.168727	-16555468	-0.0797052
12837	8027247	ZNF93	NM_031218	RefSeq	Homo sapiens zinc finger protein 93 (ZNF93), mRNA.	FALSE	chrNA:-1--1	8027247	-0.144488	0.986613	0.959173	0.794581	-110366075	32334497	18	0	0	0	0.822555	0.386156	0.685309	0.275576	0.00167062	-24925742	0.538399	-0.693665	13881868	0.97031	-0.738273	-0.0573315	0.258089	-0.637922	-0.743288	-0.666925	-0.130407	0.89009	10769241	0.54577	25640342	1316661	-0.569325	0.165005	-0.984718	-13098208	0.169984	0.026381	-0.510501	-0.578296	0.181874
31129	7893887	---	---	---	neg_control	---	chrNA:-1--1	7893887	-0.347339	10369436	0.75411	0.672065	-11014492	3459162	23	0	0	0	19411751	-0.562698	-0.958954	-0.288454	0.0930847	0.0966526	-0.0795349	-0.088102	15095872	-18352556	-11288651	0.867538	-0.907045	-0.338705	-0.780414	15766877	1716932	10925473	0.270964	-16158484	0.783698	18926506	-0.365833	-0.750661	-0.912218	0.143433	-0.0446056	-11982374	-0.0826193	-10497835	-0.728541
20966	8109093	ABLIM3	NM_014945	RefSeq	Homo sapiens actin binding LIM protein family, member 3 (ABLIM3), mRNA.	FALSE	chrNA:-1--1	8109093	-0.3208	11418879	0.778978	0.762762	-109977797	30892642	22	0	0	0	0.983938	-0.96011	-10115262	-19917212	0.358952	0.247821	0.392828	-0.174445	0.440713	-0.0774208	-12450632	2117557	0.734807	0.40462	15776345	-0.152456	-30843751	0.486286	-0.303139	0.0776341	0.052998	13931911	-0.276262	-0.10111	-0.412169	0.274409	0.779513	-13932589	-10860717	0.126181	0.222494
1986	7917180	---	ENST00000365393	ENSEMBL	ncrna:rRNA chromosome:GRCh37:1:78560491:78560599:-1 gene:ENSG00000202263	FALSE	chrNA:-1--1	7917180	-0.237267	0.970349	0.861497	10648206	-109876345	26584923	13	0	0	0	11942365	0.515418	-0.3873	-1787074	13501658	0.589498	-0.586254	-10940942	-0.25968	0.899096	-0.753603	17341285	0.624045	0.613591	-0.576754	0.635961	0.0293342	0.938529	-0.49211	-0.48303	0.957167	29056616	-0.0439346	-10172465	-0.465799	-0.759092	-0.129012	0.733708	-0.0215657	-0.102301	0.781703
4085	7938544	TEAD1	NM_021961	RefSeq	Homo sapiens TEA domain family member 1 (SV40 transcriptional enhancer factor) (TEAD1), mRNA.	FALSE	chrNA:-1--1	7938544	-0.578065	0.995296	0.514593	0.767634	-109265799	32555695	19	0	0	0	-0.65109	-0.697998	0.294995	-0.997586	-10545846	13343631	0.649332	0.910949	0.887275	0.358322	-23912222	0.958487	0.971672	0.54706	-0.556821	-11238056	-18613473	0.620477	-0.228578	-0.535716	12175764	0.434587	-23439634	-0.732472	0.0764379	-0.735862	-0.126862	-0.388245	0.834316	-0.0786831	0.135215
29807	7895447	---	---	---	pos_control	---	chrNA:-1--1	7895447	-0.283367	1008072	0.805986	0.440042	-108935223	41201267	27	0	0	0	-0.537078	-0.0829081	-24441676	-17177222	0.0931192	0.530884	0.28033	0.385812	0.758045	0.429288	-0.825182	12360628	16917038	15264807	0.982585	-13133079	0.368927	0.825363	0.591891	0.69057	1554949	0.982081	-0.851745	-0.975923	0.570565	-0.527641	-0.455313	0.722909	-0.990005	-11794695	-15218315
27130	8167924	UBQLN2	NM_013444	RefSeq	Homo sapiens ubiquilin 2 (UBQLN2), mRNA.	FALSE	chrNA:-1--1	8167924	-0.0263366	0.895199	10628109	0.731817	-1089147494	34850762	18	0	0	0	-0.263833	-16258786	-0.460425	-0.108753	0.736803	-0.608866	-10832071	-0.0636614	14507014	16910914	-0.347891	16948675	-0.108579	0.381616	0.547687	0.620201	0.0398998	1395562	21214957	0.595755	0.207461	15188504	-11133027	-0.584873	-11368912	0.90654	0.126676	-0.383859	-0.953781	-0.846581	1578757
19783	8097743	---	ENST00000460609	ENSEMBL	ncrna_pseudogene:scRNA_pseudogene chromosome:GRCh37:4:148730077:148730360:1 gene:ENSG00000240014	FALSE	chrNA:-1--1	8097743	-0.371321	11623685	0.715384	0.500768	-108670585	35788496	27	0	0	0	0.278995	-0.921612	0.35997	0.701535	0.262411	20438209	0.160588	0.37758	0.845207	-0.464116	-24194157	-0.0566153	10631543	-0.286164	-1979619	-11338075	-11209106	0.283321	15891622	-0.278375	11656849	0.843732	-12572374	-14422324	-10790722	14155833	-0.116205	-0.39958	0.510787	-0.422463	0.492298
2101	7918449	KCNA2	NM_004974	RefSeq	Homo sapiens potassium voltage-gated channel, shaker-related subfamily, member 2 (KCNA2), mRNA.	FALSE	chrNA:-1--1	7918449	-0.523812	0.71236	0.562106	0.654124	-10859177	4055248	16	0	0	0	-0.781563	0.106519	-0.612252	0.592806	0.108404	0.272396	-20816305	0.457508	0.108404	-15336295	-0.252525	110615	-0.823494	0.102054	-0.581328	0.442961	-0.643814	-0.229348	0.494827	-0.743091	18073729	0.292813	-0.834785	-10693754	-10226591	-0.634356	-16282859	-10242312	-0.174216	155357	-10362793
15460	8053386	---	ENST00000436601	ENSEMBL	cdna:pseudogene chromosome:GRCh37:2:85329512:85329817:-1 gene:ENSG00000225787	FALSE	chrNA:-1--1	8053386	-0.11755	0.859132	0.967015	0.820848	-108456517	32698839	15	0	0	0	0.082652	-0.877687	0.773013	-1121671	13316644	-0.136345	-0.685006	-15985442	11273357	12506143	-0.980937	11900374	0.0433861	-0.430707	0.0414331	16964258	-0.89831	0.282842	-0.639748	0.43889	0.654975	20785828	0.747614	-0.401821	0.75766	-0.564801	0.623703	0.273126	0.967195	-18546283	0.32017
4798	7945377	SIGIRR	NM_001135053	RefSeq	Homo sapiens single immunoglobulin and toll-interleukin 1 receptor (TIR) domain (SIGIRR), transcript variant 2, mRNA.	FALSE	chrNA:-1--1	7945377	-0.0744433	0.7235	10070889	0.692121	-108153218	38687363	15	0	0	0	-0.830763	0.612907	-0.617293	-0.644997	-0.218149	0.311881	-0.586239	0.314075	11287724	0.845333	-14507887	19541411	0.37614	0.731037	0.0765511	-0.976332	-0.483711	13954037	1112171	0.449091	13728602	0.562667	-0.179689	-0.615432	-0.55667	-0.538934	-0.0734747	0.412295	-17576305	0.173737	0.113115
29725	7895171	---	---	---	pos_control	---	chrNA:-1--1	7895171	-0.412148	0.879451	0.65445	0.657728	-1066598	36606073	20	0	0	0	-0.32376	0.00973997	-17956133	0.0702851	-0.760776	0.752248	0.274463	17963674	0.890542	-0.151313	-11061356	12918503	0.97366	-0.477754	-0.0503405	-1459666	-0.380577	0.833497	0.8518	0.114102	0.406674	0.995772	-25879788	-0.0156657	-0.757992	-0.802244	0.765874	0.926568	-0.34965	0.129187	-0.78737
5253	7949454	MAP3K11	NM_002419	RefSeq	Homo sapiens mitogen-activated protein kinase kinase kinase 11 (MAP3K11), mRNA.	FALSE	chrNA:-1--1	7949454	-0.11919	0.859214	0.94696	0.797702	-106614987	327685	16	0	0	0	-0.378839	-0.216567	15131271	17488927	0.494976	-10201468	-14596748	-0.462917	-0.0651365	-0.72959	0.161588	17408648	-0.569608	0.00690927	-0.466624	-0.839397	0.668189	18991749	13942916	-0.00719425	16337314	0.926865	-15039505	-12442913	-0.309029	-0.0807698	0.0535313	11506275	-133124	0.50795	-0.485292
9219	7989696	SPG21	NM_001127889	RefSeq	Homo sapiens spastic paraplegia 21 (autosomal recessive, Mast syndrome) (SPG21), transcript variant 2, mRNA.	FALSE	chrNA:-1--1	7989696	-0.264468	0.730803	0.799866	0.977674	-106433391	29335167	12	0	0	0	0.0747855	-0.862827	-0.136734	0.461239	-0.541114	-0.136734	-0.17407	-13765174	24061892	0.556714	-0.852926	-0.595355	20437584	-1313365	0.279645	-11219999	-0.479398	0.991633	10937718	0.326082	12906449	0.898022	-0.429822	-0.568939	-0.00207769	-19080839	0.224528	0.432291	-0.301866	-0.525525	-0.503025
6954	7967175	KDM2B	NM_032590	RefSeq	Homo sapiens lysine (K)-specific demethylase 2B (KDM2B), transcript variant 1, mRNA.	FALSE	chrNA:-1--1	7967175	-0.144658	0.75705	0.916721	0.916392	-106137925	30563085	12	0	0	0	-0.292989	-15890436	-0.408432	11145964	-0.150204	0.860656	-16032168	-0.947753	0.242141	-0.279914	0.144651	12285497	-0.894403	-0.736055	0.315881	0.0922077	-0.0416863	25339422	0.748092	-0.734101	11571566	18854	11488175	-0.258412	-10297592	-0.500476	-0.381255	-0.307309	-0.992643	-11885911	-16332176
13549	8034514	C19orf43	BC000216	GenBank	Homo sapiens chromosome 19 open reading frame 43, mRNA (cDNA clone MGC:2803 IMAGE:2961319), complete cds.	FALSE	chrNA:-1--1	8034514	0.0361292	0.785002	10963762	0.679647	-1060247005	3732971	17	0	0	0	-0.484363	-0.113353	-0.766029	1346159	11114941	-0.0413776	-17888942	-0.671397	10326103	0.489766	-0.511101	18153939	0.381182	0.0508313	0.990405	-0.360887	-0.142059	0.463893	19091816	0.38424	-0.223039	11695422	-22900884	-0.078919	-1450209	0.477025	11071179	0.784161	-17816707	-10090045	0.408892
5537	7952132	SLC37A4	NM_001164277	RefSeq	Homo sapiens solute carrier family 37 (glucose-6-phosphate transporter), member 4 (SLC37A4), transcript variant 1, mRNA.	FALSE	chrNA:-1--1	7952132	0.0322489	0.814413	10907854	0.705441	-1058536523	35912867	17	0	0	0	0.828882	-12705142	-0.293304	16701458	0.552728	11121169	-1190507	-14536738	0.968915	0.187544	-0.597063	11834799	-0.200756	-0.96864	0.204909	-0.583196	0.740008	2281882	0.890599	0.0818028	0.712936	1738192	-0.514378	-0.0640764	-0.814529	0.393898	-0.127928	0.294259	-0.901415	-14651004	-12515649
3582	7933379	PTPN20B	NM_001042357	RefSeq	Homo sapiens protein tyrosine phosphatase, non-receptor type 20B (PTPN20B), transcript variant 1, mRNA.	FALSE	chrNA:-1--1	7933379	-0.250187	0.865528	0.804549	0.90631	-105473581	29603639	14	0	0	0	13044478	0.423981	-12847137	-1170581	0.41837	-12909763	-0.82636	-0.424699	12076855	-1130746	0.444632	0.0176122	21735609	0.424363	19505266	-0.28882	-0.358229	-0.708964	0.777926	-0.326487	0.482188	22097132	-0.144398	0.411321	-11350758	0.0126759	-0.329846	-0.3923	-0.31378	0.195067	-0.453035
29523	7894471	---	---	---	pos_control	---	chrNA:-1--1	7894471	-0.241244	0.95704	0.812867	0.410339	-105411092	42223897	27	0	0	0	-10133963	-0.540139	-0.978019	-17656337	0.28941	0.609285	-0.233337	0.540047	0.913568	0.252195	-17900969	12596668	12367986	12212471	0.865542	-14936066	0.639288	10877342	0.893427	0.632668	1245035	0.671289	-0.735923	-1267035	0.884465	-0.277988	-0.219667	1104361	-0.716637	-0.43581	-11376586
3692	7934531	---	ENST00000434706	ENSEMBL	cdna:pseudogene chromosome:GRCh37:10:76849006:76849483:-1 gene:ENSG00000237882	FALSE	chrNA:-1--1	7934531	-0.0163634	0.714383	10369245	0.72152	-1053287914	36749816	15	0	0	0	-0.443239	-0.161498	0.183324	-0.372951	11428314	0.0885107	-0.662504	-19564788	0.685386	0.538853	-0.583598	20242236	0.218393	0.979262	0.498451	-0.330665	16739926	0.0544331	0.427558	0.477355	10366331	18835423	0.31008	0.479534	0.190894	-13226794	-0.27086	-0.180511	-0.11643	-1571452	-0.545783
28076	8176109	SLC10A3	NM_019848	RefSeq	Homo sapiens solute carrier family 10 (sodium/bile acid cotransporter family), member 3 (SLC10A3), transcript variant 1, mRNA.	FALSE	chrNA:-1--1	8176109	-0.0636024	0.678055	0.987975	10764835	-105157743	27092912	10	0	0	0	-0.184191	-0.407919	-0.787661	-0.309336	14341464	-0.547008	-13933934	-0.463975	0.639486	-0.7684	0.672349	25653055	0.634371	0.117414	0.813866	0.471471	0.413266	-1239297	14829177	-0.984392	0.483116	12314885	13114933	-0.960728	-0.119651	0.911776	-0.160427	-0.160977	-18897945	-2089762	0.24372
27440	8170390	IDS	NM_000202	RefSeq	Homo sapiens iduronate 2-sulfatase (IDS), transcript variant 1, mRNA.	FALSE	chrNA:-1--1	8170390	-0.371356	10821164	0.676123	0.7316	-104747861	3085738	22	0	0	0	-0.608345	11725694	-0.0811587	-2000343	0.00640859	-0.893715	0.304437	0.747159	13804944	0.42294	-16608195	-0.729503	14112763	-0.225418	11895087	-0.404368	-0.0438451	0.598186	0.785442	0.939678	0.622097	0.508478	-11078701	-0.650006	0.17394	-27488284	-0.785033	-0.64509	0.00427576	-0.596629	0.172856
13788	8036881	---	ENST00000384551	ENSEMBL	ncrna:misc_RNA chromosome:GRCh37:19:40844966:40845071:-1 gene:ENSG00000207281	FALSE	chrNA:-1--1	8036881	0.035749	0.684257	10803005	0.701452	-1044551478	37651284	14	0	0	0	0.476142	-12910416	-0.123456	-0.0263711	-0.266027	0.41509	-17821953	-0.841265	1948516	14836504	-0.782964	10853261	0.170439	-11681459	-0.358527	0.0257148	0.260801	1701558	0.427317	0.810557	11117599	0.856768	0.822159	-0.102436	-0.71643	-0.446296	0.572877	0.807589	-0.366083	-3288876	-0.378034
27586	8171762	RPS6KA3	NM_004586	RefSeq	Homo sapiens ribosomal protein S6 kinase, 90kDa, polypeptide 3 (RPS6KA3), mRNA.	FALSE	chrNA:-1--1	8171762	-0.570511	10183961	0.473292	0.47623	-104380318	38219776	27	0	0	0	0.119871	-23766935	-17985349	-0.62166	-0.221037	11081682	13001677	0.350648	0.434615	0.80403	-0.379195	0.709349	-0.310246	0.995372	0.962876	-0.463615	-0.954619	0.79386	12360353	-11394048	0.272197	0.351445	-11399949	-1070095	17536397	-12304568	-13707843	-1375408	0.312269	15496126	-0.548772
23524	8133818	PHTF2	NM_001127358	RefSeq	Homo sapiens putative homeodomain transcription factor 2 (PHTF2), transcript variant 3, mRNA.	FALSE	chrNA:-1--1	8133818	-0.642541	0.804653	0.390468	0.553388	-103300992	40562234	21	0	0	0	0.172037	-26084862	-11460867	-0.479293	-0.187579	-0.280355	12119884	0.44001	0.83243	-0.121427	0.0676749	0.798634	-0.710185	-16208302	-15340992	-0.779984	-0.274135	0.438941	-0.722204	-11919736	0.757298	0.905389	10772117	-0.629368	0.597643	0.0993618	-0.78993	-13172642	12134558	18863282	-0.326256
18758	8087409	RHOA	NM_001664	RefSeq	Homo sapiens ras homolog gene family, member A (RHOA), mRNA.	FALSE	chrNA:-1--1	8087409	-0.350245	0.946663	0.680765	0.596383	-103101015	35961921	23	0	0	0	-26147845	-0.280852	-0.26884	-0.297231	11047755	0.70875	0.084112	-0.213204	0.128202	-0.521431	-10051751	13336381	11272856	0.834226	0.266271	0.564923	-0.0680179	17603339	0.731367	0.468564	0.227728	0.308901	0.198338	-2078261	11194824	-0.83505	-0.22364	0.340124	-11037668	-1013979	-0.115166
18212	8081548	PVRL3	NM_015480	RefSeq	Homo sapiens poliovirus receptor-related 3 (PVRL3), mRNA.	FALSE	chrNA:-1--1	8081548	-0.53674	10340345	0.493882	0.854436	-103062188	28363347	18	0	0	0	-23198905	-0.158083	0.593467	0.151788	0.0777402	15704482	-0.201038	0.351566	0.156275	-15664055	-0.954542	1153148	0.629595	0.95618	-0.00871582	-23707964	-15246333	0.676797	0.228525	-0.256308	15461044	0.548022	-12938834	0.274832	-0.211996	-0.957742	-0.964147	-0.955954	0.838438	-0.181593	-12452551
20574	8104912	SKP2	NM_005983	RefSeq	Homo sapiens S-phase kinase-associated protein 2 (p45) (SKP2), transcript variant 1, mRNA.	FALSE	chrNA:-1--1	8104912	-0.0202985	0.829908	10085323	0.88172	-1028830816	29801953	14	0	0	0	-0.115988	-0.484575	0.467484	17605797	0.0245145	0.332493	-0.680447	-10541188	13191124	-0.699977	-16513536	14643826	0.635642	-0.575953	-0.561718	-0.0894109	0.518013	28893604	0.0524555	0.597851	0.723674	0.88424	0.222704	0.61874	-0.896935	0.854913	0.164754	-0.424367	-0.690418	-17003056	-0.526872
2266	7919856	LASS2	NM_181746	RefSeq	Homo sapiens LAG1 homolog, ceramide synthase 2 (LASS2), transcript variant 1, mRNA.	FALSE	chrNA:-1--1	7919856	-0.19168	1017064	0.834769	0.646919	-102644911	33170235	23	0	0	0	-0.608363	-13180139	-0.0294117	-15464542	11225399	10370963	-14178636	0.103103	11037467	0.668649	-0.633645	0.798205	-0.238033	-0.157713	0.833803	-0.234462	15526024	0.450851	0.692079	-0.879647	-0.108969	20863993	18974005	-0.555004	0.448589	-0.118836	-22498152	-0.226366	-0.571198	-0.572152	-0.307816
2347	7920659	KRTCAP2	NM_173852	RefSeq	Homo sapiens keratinocyte associated protein 2 (KRTCAP2), mRNA.	FALSE	chrNA:-1--1	7920659	-0.174657	10658238	0.844323	0.481869	-101898042	36050286	27	0	0	0	-0.379368	-0.357284	-13617785	0.718226	0.880857	0.163795	-0.351511	0.134148	0.784627	-0.0315346	-0.322856	16040094	0.294224	-0.186837	17669622	-11989243	10044352	0.97112	0.156647	0.459455	11186848	0.647557	10080247	-0.651434	0.133916	-27329125	-0.27229	0.948254	-1042724	-0.211918	-0.00662814
277	7899455	PHACTR4	NM_001048183	RefSeq	Homo sapiens phosphatase and actin regulator 4 (PHACTR4), transcript variant 1, mRNA.	FALSE	chrNA:-1--1	7899455	-0.102449	0.887794	0.916446	0.858674	-101889571	29479783	15	0	0	0	-0.325907	-0.239341	-21157002	-0.668916	0.283022	18982267	0.376595	0.14864	10899603	0.602859	-0.260213	0.38225	0.0946822	0.425213	-0.461522	-0.0951748	0.0986485	25855215	-0.316973	0.932852	16651831	12953862	-0.908229	0.129917	-13030546	-1069322	-0.0920134	0.833234	-0.26933	-18188907	0.343854
27057	8167305	EBP	NM_006579	RefSeq	Homo sapiens emopamil binding protein (sterol isomerase) (EBP), mRNA.	FALSE	chrNA:-1--1	8167305	-0.035617	0.950761	0.981579	0.714511	-1017195527	32203577	20	0	0	0	-0.0160191	-16848335	0.079436	0.920788	0.542927	1002752	-0.75434	-13858602	10364577	-0.672432	-0.249571	17970023	0.376031	-0.873692	0.062411	0.712516	-0.583821	19688734	0.921495	0.0698285	11810907	13749785	17712783	-13040363	0.0361881	0.280887	-0.586961	-0.0291613	-0.934338	-0.700281	0.76281
6240	7959361	MLXIP	NM_014938	RefSeq	Homo sapiens MLX interacting protein (MLXIP), mRNA.	FALSE	chrNA:-1--1	7959361	-0.544334	0.825126	0.46693	0.666124	-10112642	35374687	18	0	0	0	-0.263386	-0.552316	-2108624	-0.498583	15600779	-0.156137	-0.546088	20583937	-0.208019	0.344318	-0.923022	0.869545	0.826077	0.648657	-0.683049	-17788126	-14628128	0.000854	0.101213	-0.653921	-0.330342	0.150692	-0.976835	-10712959	-10326462	-0.333074	0.452047	0.797442	0.00890048	-0.112853	-14024116
4398	7941302	FAM89B	NM_001098785	RefSeq	Homo sapiens family with sequence similarity 89, member B (FAM89B), transcript variant 1, mRNA.	FALSE	chrNA:-1--1	7941302	-0.0306655	0.721325	0.978382	0.859488	-1009047185	30868144	13	0	0	0	-0.505332	-0.382503	-0.347564	-0.495286	1179051	-10545957	-14823887	0.0517755	0.801406	1441523	0.386662	195272	0.496858	0.142099	0.725824	-0.106883	0.452182	24897332	0.416536	0.0957297	0.754208	0.481979	-13945987	-0.0161432	-18806491	0.912001	0.406682	0.210365	-12083519	-14537529	0.129093
4357	7940835	COX8A	NM_004074	RefSeq	Homo sapiens cytochrome c oxidase subunit VIIIA (ubiquitous) (COX8A), mRNA.	FALSE	chrNA:-1--1	7940835	-0.0704171	0.906569	0.935774	0.785663	-100619112	3065694	17	0	0	0	0.00960864	0.153249	0.0364989	-0.744906	0.629675	0.762834	-10832727	-0.817865	0.84654	0.389372	-0.798382	26989121	0.915618	0.635234	-0.411159	0.084064	0.383563	11953105	0.346134	12293983	0.305823	1455519	-0.460406	-0.27038	11459218	-23617384	0.761436	0.580239	-0.635099	-1535019	14287918
18866	8088718	UBA3	NM_003968	RefSeq	Homo sapiens ubiquitin-like modifier activating enzyme 3 (UBA3), transcript variant 1, mRNA.	FALSE	chrNA:-1--1	8088718	-0.153154	0.950959	0.847498	0.628783	-100065199	339267	22	0	0	0	0.144396	-0.634392	-0.519635	-18448864	0.486015	-0.762613	12218974	-10575243	10681547	21727026	-0.385986	0.121929	0.624849	-12474738	-0.761241	12843297	-0.0409037	21749122	0.676906	0.0247418	0.698463	12094911	-0.0139807	10637766	-0.0397447	-0.365593	-0.111478	-0.225402	-0.440112	-0.754502	-0.958884
18727	8086842	MAP4	NM_002375	RefSeq	Homo sapiens microtubule-associated protein 4 (MAP4), transcript variant 1, mRNA.	FALSE	chrNA:-1--1	8086842	-0.532406	0.960424	0.462	0.427764	-0.994406	39229	27	0	0	0	-2601151	-0.466834	15946591	0.590127	0.006357	0.78961	0.141468	0.48536	0.609024	-0.431397	-14159468	0.461227	0.186494	-0.34629	-0.343379	-109196	-11162593	0.694582	0.101397	-0.947729	14042227	0.230559	-13435603	-15396225	-0.187744	-0.588171	-0.174352	0.400475	-0.143633	0.0504025	-0.0604558
28067	8175998	MECP2	NM_004992	RefSeq	Homo sapiens methyl CpG binding protein 2 (Rett syndrome) (MECP2), transcript variant 1, mRNA.	FALSE	chrNA:-1--1	8175998	-0.328865	0.804143	0.664086	10222939	-0.992951	25905814	12	0	0	0	-1840716	10004027	-0.25972	-13590163	10254308	0.0458487	-0.982376	12425994	-0.0683438	0.0740591	-10841863	15956962	-0.0307509	-0.195185	-0.899386	0.735274	0.556613	13602538	0.325377	0.116709	-12795563	0.93209	-20393107	-0.313348	-22903852	-0.530129	-0.685319	0.565002	0.401174	-0.000897	-0.299118
12571	8024436	OAZ1	NM_004152	RefSeq	Homo sapiens ornithine decarboxylase antizyme 1 (OAZ1), mRNA.	FALSE	chrNA:-1--1	8024436	-0.195671	0.957178	0.797108	0.565056	-0.992779	35298147	24	0	0	0	-0.469675	-0.554928	-14697226	-20475218	-0.0329754	0.536374	0.103407	-0.00964375	10190043	0.0873433	-0.940572	17235138	10113828	15601906	14091784	-10314535	0.678388	0.787109	0.616419	0.76429	15472097	0.643061	-0.7456	-0.843277	0.592227	-0.501901	0.0168652	10996047	-0.955006	-0.710233	-12266772
25301	8150276	PPAPDC1B	NM_001102559	RefSeq	Homo sapiens phosphatidic acid phosphatase type 2 domain containing 1B (PPAPDC1B), transcript variant 1, mRNA.	FALSE	chrNA:-1--1	8150276	-0.238453	10464725	0.738242	0.998062	-0.976695	24204352	15	0	0	0	0.0898913	-0.557293	-19505638	21160564	-0.309168	0.313183	-0.82753	-0.345631	0.692407	0.574933	-0.117661	-0.184693	0.478008	-0.69568	-0.320449	0.440668	-0.21511	2137702	0.737802	0.630397	0.379891	12284684	-10159631	-19716889	-0.190702	-26927702	-0.258073	0.377403	-0.529575	0.441887	-0.429193
18072	8080198	PPM1M	NM_144641	RefSeq	Homo sapiens protein phosphatase, Mg2+/Mn2+ dependent, 1M (PPM1M), transcript variant 1, mRNA.	FALSE	chrNA:-1--1	8080198	-0.672777	0.667475	0.302986	0.695787	-0.975763	35628295	14	0	0	0	-0.76805	-0.382657	-0.662077	-15067604	0.522431	-0.551876	0.718014	19321574	-0.640756	-10362085	-0.298228	-0.251416	-0.422443	-11676539	0.488513	-0.370411	-0.0765241	11488339	0.0487099	-0.652985	0.416445	-0.0179394	-20932825	-1616614	0.0552605	-0.291272	-0.857311	0.307369	0.262446	13228582	0.214301
7268	7970524	ZDHHC20	NM_153251	RefSeq	Homo sapiens zinc finger, DHHC-type containing 20 (ZDHHC20), mRNA.	FALSE	chrNA:-1--1	7970524	-0.00499946	0.747794	0.970373	0.614556	-0.975372	3724188	18	0	0	0	-0.551086	0.0692384	-0.0601277	0.171193	127489	16239134	-0.219264	-1284405	0.778617	-0.58307	-14894267	0.635976	10428709	-0.813063	0.60152	0.700824	0.0444298	0.469053	0.794555	0.867812	16717362	0.698179	-11052791	0.349951	-0.610834	0.777789	0.0646415	-0.194468	-0.220913	-10488503	-0.981353
808	7904997	PPIAL4A	NM_178230	RefSeq	Homo sapiens peptidylprolyl isomerase A (cyclophilin A)-like 4A (PPIAL4A), mRNA.	FALSE	chrNA:-1--1	7904997	-0.171428	10389678	0.802676	0.721788	-0.974103	29465706	21	0	0	0	-0.762443	-12367153	-0.532275	-0.31088	0.924727	1202934	-0.38018	-0.364354	0.871553	-0.154338	-18500787	20840673	0.135216	19103036	-0.145032	-0.406717	22925353	0.589292	12311641	0.796462	0.576186	11398948	-0.375774	-0.391201	14326386	-0.667123	-0.980344	0.31106	-0.999224	0.085642	0.232796
810	7905016	PPIAL4A	NM_178230	RefSeq	Homo sapiens peptidylprolyl isomerase A (cyclophilin A)-like 4A (PPIAL4A), mRNA.	FALSE	chrNA:-1--1	7905016	-0.171428	10389678	0.802676	0.721788	-0.974103	29465706	21	0	0	0	-0.762443	-12367153	-0.532275	-0.31088	0.924727	1202934	-0.38018	-0.364354	0.871553	-0.154338	-18500787	20840673	0.135216	19103036	-0.145032	-0.406717	22925353	0.589292	12311641	0.796462	0.576186	11398948	-0.375774	-0.391201	14326386	-0.667123	-0.980344	0.31106	-0.999224	0.085642	0.232796
18054	8079993	CYB561D2	NM_007022	RefSeq	Homo sapiens cytochrome b-561 domain containing 2 (CYB561D2), mRNA.	FALSE	chrNA:-1--1	8079993	0.0178342	0.87844	0.982951	0.418461	-0.965117	40710225	27	0	0	0	-0.440792	0.0778259	0.597009	0.402621	0.470096	-20039566	-20606844	-0.576761	14396162	0.000214	-0.353843	13247316	0.244947	15461662	0.649683	-10780116	0.303077	0.89239	13374819	15079372	12320325	10381219	-0.0476743	-0.437581	-0.137458	-0.261581	0.0251466	11351762	-15632367	-14761047	-0.12831
22063	8119444	FOXP4	NM_001012426	RefSeq	Homo sapiens forkhead box P4 (FOXP4), transcript variant 1, mRNA.	FALSE	chrNA:-1--1	8119444	0.152736	0.519337	11173931	0.959633	-0.964657	2842579	10	0	0	0	-0.772277	-0.0167527	-0.105345	0.158413	1960885	-0.544934	-14989022	-0.708437	0.0589062	12525148	0.66205	15813031	-0.0889742	0.697215	0.150128	0.00655235	0.133895	27749505	0.176498	0.0217421	0.120311	17940803	0.23954	-0.260742	-0.886369	0.250089	-0.155846	0.23946	-1617289	-14511951	-0.575842
12974	8028624	SAMD4B	NM_018028	RefSeq	Homo sapiens sterile alpha motif domain containing 4B (SAMD4B), mRNA.	FALSE	chrNA:-1--1	8028624	0.0170385	0.754525	0.981218	0.848884	-0.96418	29451487	13	0	0	0	-15796444	-0.463555	-0.310743	15266812	10820149	0.476538	-13278384	-0.372454	0.398574	0.217163	0.34112	17617357	0.526157	-0.54043	0.636344	-0.594092	0.878847	0.917278	11603055	0.796844	0.0910266	14074376	0.85752	-1357284	-23975997	-0.31616	-0.0437289	0.653451	-10755274	-1816483	-0.353512
29420	7894083	---	---	---	pos_control	---	chrNA:-1--1	7894083	-0.359802	0.962489	0.601261	0.549931	-0.961063	34474332	25	0	0	0	-27162652	-0.410334	0.0495554	-0.660243	0.714091	14102788	0.741046	-0.0625564	0.417689	-0.198007	-0.984088	0.75145	15100383	0.664938	-0.0242619	0.281651	0.0406919	19436402	0.421591	0.363336	0.156989	0.490684	-0.402727	-15987618	0.91989	-11821442	-0.36709	0.704711	-0.501739	-0.562171	-0.154233
33228	8180349	---	NM_003290.1	---	Homo sapiens tropomyosin 4 (TPM4), mRNA	---	chrNA:-1--1	8180349	-0.587375	0.709808	0.367548	0.721625	-0.954922	33377464	14	0	0	0	-18472714	0.178263	0.440813	-0.00555209	12055414	-0.87492	21046746	-0.419285	0.739899	0.783608	-10769112	-0.0126188	0.00333355	-0.305788	0.0906429	-0.915152	-11979388	0.0643711	-0.0290254	-0.0431211	16253015	-0.136353	-15886202	-10960861	14935677	-0.237976	-12160482	-0.688669	0.286713	13105067	-14467208
2215	7919436	PPIAL4A	NM_178230	RefSeq	Homo sapiens peptidylprolyl isomerase A (cyclophilin A)-like 4A (PPIAL4A), mRNA.	FALSE	chrNA:-1--1	7919436	-0.0489419	0.983189	0.90509	0.468405	-0.954032	35953984	27	0	0	0	-0.488542	-0.651882	-0.221213	-0.0497752	0.752814	0.680111	-0.433506	-0.778306	0.741442	0.152718	-26117063	19177877	-0.114563	16933116	0.399856	-0.116415	20044372	0.690585	10370713	0.754983	1012435	11971962	-0.0120576	0.108737	0.641698	-0.733632	-0.294639	0.269933	-0.245706	-14955503	0.165937
32998	7896585	---	---	---	neg_control	---	chrNA:-1--1	7896585	-0.309047	0.784027	0.64172	0.919599	-0.950767	27083766	13	0	0	0	-0.174916	-0.206461	0.426554	-0.742937	-0.0846135	0.916016	-0.249589	-1783337	0.0399678	-12264249	-0.346034	23964033	0.719187	-14614732	0.0475137	-12968066	-0.851395	0.766297	0.332751	-0.413713	16133463	-0.58793	-0.266182	0.076383	0.645518	-13153889	-0.5585	0.690609	11515977	-0.229838	15760278
22189	8120943	CYB5R4	NM_016230	RefSeq	Homo sapiens cytochrome b5 reductase 4 (CYB5R4), mRNA.	FALSE	chrNA:-1--1	8120943	-0.209666	0.770751	0.735622	0.671539	-0.945288	33761232	17	0	0	0	-17468188	0.182429	-0.609778	-18699708	0.153283	0.270591	0.419637	-0.996824	0.676909	13807878	0.0335633	15627549	0.634513	-0.687676	-0.171692	-0.0516626	-0.535429	-0.264214	0.202657	0.34322	11041237	0.735482	-0.285454	0.131349	29543004	0.304581	-10627223	-0.824938	-0.4378	0.84058	0.543598
18358	8083164	---	ENST00000362449	ENSEMBL	ncrna:misc_RNA chromosome:GRCh37:3:142392439:142392746:1 gene:ENSG00000199319	FALSE	chrNA:-1--1	8083164	-0.101853	0.731583	0.843147	10481386	-0.944999	24601314	11	0	0	0	0.241969	0.311099	0.922935	0.478955	-0.103383	0.346097	15657052	-0.62017	0.904521	0.64827	-0.453964	0.190482	-0.212215	-0.153562	-0.997056	-0.826901	-0.783663	13097389	-0.2383	-0.22622	3108262	15216423	0.146381	-0.195696	-0.430379	-0.177894	-0.455937	0.000703	-0.328824	0.0559113	12282512
28158	8176719	EIF1AY	NM_004681	RefSeq	Homo sapiens eukaryotic translation initiation factor 1A, Y-linked (EIF1AY), mRNA.	FALSE	chrNA:-1--1	8176719	-0.255919	11190692	0.689067	0.181989	-0.944986	37555633	22	0	0	0	11683271	-14278753	0.586663	-0.988616	0.564282	10058845	0.719472	0.534692	11120214	-12890675	0.462829	0.745237	-17834477	15877738	0.592749	0.406801	0.270834	0.724803	0.513133	-17977624	0.765277	0.564195	0.92573	-14916146	0.767231	-19575739	0.484445	-17886274	0.48013	0.409469	-0.160893
1542	7912385	EXOSC10	NM_001001998	RefSeq	Homo sapiens exosome component 10 (EXOSC10), transcript variant 1, mRNA.	FALSE	chrNA:-1--1	7912385	-0.0580596	10291213	0.883031	0.664029	-0.94109	29845731	23	0	0	0	-0.711885	-0.931613	0.125983	18503174	0.652971	0.82353	0.363414	0.460714	0.27311	-17786293	-0.421011	10541539	-0.180022	-0.132427	0.53687	0.491999	12542324	20505452	0.53119	0.00204674	0.991848	13306493	0.491529	-14089305	0.0263223	0.337428	-23241904	0.0657953	-0.831026	-0.68736	-11897837
299	7899675	TMEM39B	NM_018056	RefSeq	Homo sapiens transmembrane protein 39B (TMEM39B), mRNA.	FALSE	chrNA:-1--1	7899675	-0.108676	0.89658	0.829123	0.470379	-0.937798	37403505	26	0	0	0	-0.712831	-0.46665	-15348413	0.44761	0.976339	-0.242787	-12671129	11195912	10027819	-0.98984	15239377	0.575093	0.705773	0.533488	0.838929	0.0344947	0.0182845	15713353	0.478345	15353048	1234734	-0.0594574	0.493829	-0.373477	-0.275424	-10041981	-14081365	0.564705	-11896929	-15641459	-0.49888
29403	7894041	---	---	---	pos_control	---	chrNA:-1--1	7894041	-0.253774	10190951	0.683375	0.544136	-0.937148	32656374	26	0	0	0	-0.665404	0.34178	-22921188	-0.0517643	0.239334	0.911154	-0.590976	0.728284	12033635	13076237	-0.90922	-0.103426	0.873491	0.33612	0.636469	-13181884	0.470899	1419152	0.283795	0.789355	0.71192	0.209448	-23214936	-0.596741	16387566	0.202172	0.112292	-0.244281	0.0400983	-0.579303	-0.475504
29616	7894790	---	---	---	pos_control	---	chrNA:-1--1	7894790	0.0540625	0.724521	0.990923	0.598574	-0.93686	3680142	18	0	0	0	-0.181863	-0.745405	0.763206	0.812781	11267424	0.40154	-0.723777	-139632	0.310332	0.783775	-0.348467	0.722325	-0.184493	0.940513	-0.254416	12641841	-0.720479	2297245	0.620729	0.904133	11655754	12976342	-0.14651	0.207987	-1275403	0.23638	-0.311536	0.399553	-0.685952	0.249964	-0.908169
30097	7896438	---	---	---	pos_control	---	chrNA:-1--1	7896438	-0.502353	0.982113	0.428001	0.533639	-0.930353	3340378	26	0	0	0	-21064613	-0.389605	-0.308723	-15589851	1233928	14297217	0.346289	0.0288022	0.156508	0.198597	-0.588475	0.406806	1108925	0.654215	-0.0751482	-0.0843718	-0.451107	12887434	-0.151816	0.151426	-0.119778	0.34519	-0.585107	-12532295	16492361	-26585484	-0.75802	0.433152	0.434782	-0.971862	0.134499
29354	7893815	---	---	---	pos_control	---	chrNA:-1--1	7893815	-0.412557	0.934986	0.517362	0.513752	-0.929919	34910219	25	0	0	0	-21613266	-0.183753	0.860546	-0.962359	0.469163	12729503	0.75761	-0.823212	0.331883	-0.0248606	-14141171	0.44117	15658412	0.494707	-0.649793	0.229834	-0.560211	18063011	-0.0523742	0.2331	0.585248	0.339671	0.207988	-0.69979	13996947	-18624163	-0.519217	-0.319398	-0.738537	-0.724107	0.122082
10378	8001981	FHOD1	NM_013241	RefSeq	Homo sapiens formin homology 2 domain containing 1 (FHOD1), mRNA.	FALSE	chrNA:-1--1	8001981	-0.44594	0.795588	0.481636	0.77089	-0.927576	29910736	15	0	0	0	0.238455	-17967416	-0.93872	0.731379	18158224	-0.763185	-0.715184	12837825	-0.0321282	0.337871	-0.116824	11646752	-14240834	-0.590068	-17569827	-1024946	-0.840443	-0.375809	0.276238	-0.69482	0.855652	0.0544359	0.902223	-0.767845	28453794	0.301102	-0.74413	0.338878	-0.196075	0.981589	0.269426
18039	8079753	DAG1	NM_001165928	RefSeq	Homo sapiens dystroglycan 1 (dystrophin-associated glycoprotein 1) (DAG1), transcript variant 1, mRNA.	FALSE	chrNA:-1--1	8079753	0.0114835	0.79897	0.938726	0.523106	-0.927242	37603981	22	0	0	0	-0.47696	-0.423224	10167288	-0.0272046	0.43286	0.637008	-0.807365	-23873458	17207497	-0.00511448	-11216952	0.851185	0.6538	-0.04475	0.689898	0.272729	0.0812598	18299507	0.445653	0.174126	0.872578	10587112	0.837053	-1152018	-2313447	0.157392	-0.305535	0.742014	-11631876	-16556361	0.158474
18695	8086467	ANO10	NM_018075	RefSeq	Homo sapiens anoctamin 10 (ANO10), mRNA.	FALSE	chrNA:-1--1	8086467	-0.190353	0.993045	0.730792	0.659946	-0.921145	29830818	22	0	0	0	-2176125	0.438123	0.733687	-10460627	0.80663	-0.0551085	-0.49851	-0.7368	-0.267198	0.531266	-12549193	11518961	0.604858	0.154667	0.500977	-0.187515	-0.79792	0.723938	0.594317	1121727	10191784	13932437	-16342715	0.138227	-16995463	0.773579	-0.950528	0.713886	0.280724	-1724365	0.188816
18027	8079637	ATRIP	NM_130384	RefSeq	Homo sapiens ATR interacting protein (ATRIP), transcript variant 1, mRNA.	FALSE	chrNA:-1--1	8079637	-0.0383947	10154464	0.876919	0.772849	-0.915314	26936407	19	0	0	0	-15741572	-17727726	0.124089	0.8439	12579359	-0.486341	-0.0420734	-0.298867	0.0664471	-0.355893	1022422	16619262	-18373618	-0.330602	0.40578	22947001	0.53696	2247129	0.640975	-0.337687	0.461978	-0.135079	0.673227	-0.313702	-0.0495592	-0.473645	0.719147	-0.425513	-0.764644	-12697729	0.669113
18676	8086330	CSRNP1	NM_033027	RefSeq	Homo sapiens cysteine-serine-rich nuclear protein 1 (CSRNP1), mRNA.	FALSE	chrNA:-1--1	8086330	-0.20897	0.653577	0.700384	0.586668	-0.909354	37570446	16	0	0	0	-0.552019	-0.607103	-0.0260521	12838652	0.226319	-0.2053	2057183	-18360786	0.0630707	-0.0260521	-0.491507	16223782	-14001764	-0.538087	-0.0404477	0.505384	-0.865183	0.699769	-0.0147233	-11995689	10294402	0.32973	0.979782	-10858489	11698109	-0.0248212	0.416577	-0.327575	-0.740358	2932631	0.12732
22649	8124924	---	ENST00000440658	ENSEMBL	cdna:pseudogene chromosome:GRCh37:HSCHR6_MHC_APD:31498549:31499360:-1 gene:ENSG00000230616	FALSE	chrNA:-1--1	8124924	0.0470404	0.908138	0.948966	0.594693	-0.901925	32177224	22	0	0	0	-0.609188	-0.451526	-0.0732071	-0.0812856	0.789592	0.146177	-0.736164	-0.55543	13842083	0.278469	-25967739	16905147	-0.0768537	16028917	0.299923	-0.0105586	15613117	0.251074	0.283077	13312632	11813303	18334742	0.303968	0.455776	0.0275198	-0.592176	0.0488477	0.473472	-14254353	-0.623774	0.318414
17983	8079153	ABHD5	NM_016006	RefSeq	Homo sapiens abhydrolase domain containing 5 (ABHD5), mRNA.	FALSE	chrNA:-1--1	8079153	-0.0589026	0.742358	0.842283	0.763194	-0.901186	29880412	14	0	0	0	-13117285	0.618923	-0.319733	0.0487475	-0.239344	-0.158488	-0.505023	-13978058	0.636216	0.347107	-0.938745	23579645	18855709	0.898036	10210397	0.471338	-0.836567	0.79536	-0.0138942	0.177172	0.998152	0.717475	-0.69197	0.00502668	11852163	14180952	0.39934	-0.443137	-10569984	-10402564	0.0720168
29006	7892623	---	---	---	pos_control	---	chrNA:-1--1	7892623	-0.185793	0.95889	0.713514	0.71539	-0.899307	2834673	20	0	0	0	-0.422985	-23060503	-0.18028	-0.250452	-0.577342	18511779	0.205982	0.238928	0.778974	-0.611661	-12907494	0.492771	11768029	0.26648	0.30561	-0.582362	0.545724	18869995	0.250373	0.0919637	10286901	14939293	-0.258861	-10829146	-0.261544	0.393222	-0.70947	0.687963	-1361213	-11224303	17305264
12725	8026106	CALR	NM_004343	RefSeq	Homo sapiens calreticulin (CALR), mRNA.	FALSE	chrNA:-1--1	8026106	-0.106878	0.804987	0.786074	0.883383	-0.892952	2604292	13	0	0	0	0.335192	0.238976	-10652226	12824767	0.0189693	-0.315936	-20454264	-12910194	-0.151605	-0.519426	-0.354646	1757614	0.273096	-0.0192711	0.604362	-13604503	0.361182	24699996	0.698233	-0.108754	0.910207	0.253236	0.639968	-0.440856	-0.00549756	0.874245	-0.183183	-0.544624	-14360038	0.130632	-16566166
993	7906613	SLAMF7	NM_021181	RefSeq	Homo sapiens SLAM family member 7 (SLAMF7), mRNA.	FALSE	chrNA:-1--1	7906613	-0.708708	0.600534	0.184219	0.536289	-0.892927	4028508	16	0	0	0	0.164228	-0.979906	-12480778	-12925848	-0.244157	-0.705314	0.668261	11948491	-0.0759437	-0.870233	-0.822881	0.858373	0.364453	0.0380422	-0.0749426	-19097791	-10657226	-0.0845911	0.926199	-0.762331	0.479603	0.61136	0.90126	-0.874532	0.134704	-10055364	-0.167081	-10803307	-0.235814	27625694	-0.85652
28236	8177232	KDM5D	NM_001146705	RefSeq	Homo sapiens lysine (K)-specific demethylase 5D (KDM5D), transcript variant 1, mRNA.	FALSE	chrNA:-1--1	8177232	-0.28891	10660155	0.601562	0.249978	-0.890472	36037343	24	0	0	0	1300109	-11286373	0.255733	-11683166	0.770424	10942281	0.844602	10115125	0.607199	-11818072	0.149765	0.723833	-18374314	13506364	-14616258	0.682903	0.508684	0.0827221	0.640926	-14305526	0.81576	0.620168	11286408	-14865618	0.0415503	-14753126	0.422278	-15983728	0.602903	0.716857	-0.298986
31919	7894994	---	---	---	neg_control	---	chrNA:-1--1	7894994	-0.221906	0.896683	0.66709	0.723806	-0.888996	28618085	18	0	0	0	-0.457539	-0.884881	-12643334	-10512595	15336388	13000218	0.209078	0.0766182	0.252488	-0.416769	-0.45437	10512158	-0.242946	12271034	-0.514517	15024642	-0.502255	0.947174	0.870423	-0.230233	15311234	-0.716837	0.296572	-0.14442	0.0967404	-14513825	-0.336273	0.0512187	0.931817	-18888395	-0.278672
16859	8067978	PPIA	NM_021130	RefSeq	Homo sapiens peptidylprolyl isomerase A (cyclophilin A) (PPIA), mRNA.	FALSE	chrNA:-1--1	8067978	0.0264828	0.940234	0.911255	0.496441	-0.884772	33565938	26	0	0	0	-0.498655	-0.3938	0.111803	0.0935095	0.840788	0.514346	-0.481993	-10267234	0.719091	0.390627	-2570694	19734657	-0.0231356	1538848	0.608353	-0.00464007	1819514	0.498849	0.725741	0.70658	0.998337	14204454	0.40595	0.260979	0.531138	-0.750543	-0.156175	0.0918971	-0.609498	-14271622	0.173656
28233	8177222	CD24	NM_013230	RefSeq	Homo sapiens CD24 molecule (CD24), mRNA.	FALSE	chrNA:-1--1	8177222	-0.0775737	0.861505	0.804772	0.805698	-0.882346	26915033	16	0	0	0	0.0354787	-0.647777	0.571331	-0.201784	0.439459	0.452487	-0.308654	-1454715	19967597	0.494872	-0.184973	-0.204488	11379052	0.678291	0.626892	14434724	-15598572	12766249	-0.194251	0.201465	0.966833	18608938	0.0958623	-0.674271	-12400537	0.144871	0.56068	-13963174	-0.420464	-0.999347	-0.137431
13431	8033118	MLLT1	NM_005934	RefSeq	Homo sapiens myeloid/lymphoid or mixed-lineage leukemia (trithorax homolog, Drosophila); translocated to, 1 (MLLT1), mRNA.	FALSE	chrNA:-1--1	8033118	-0.128875	0.936249	0.749878	0.759749	-0.878753	27006433	18	0	0	0	-153973	-11358665	-0.318109	-0.000331	0.308618	0.117385	-17982268	-0.102391	1296731	0.737644	0.588403	20576818	-0.0647091	-0.0179601	-0.713298	-0.396244	-0.230551	0.734937	0.539311	-0.21556	-0.26854	-0.24226	-20545783	-0.547128	-15167993	0.501573	18156078	15663471	0.237648	-0.970181	-0.574477
15832	8057394	SESTD1	NM_178123	RefSeq	Homo sapiens SEC14 and spectrin domains 1 (SESTD1), mRNA.	FALSE	chrNA:-1--1	8057394	-0.273517	1171938	0.602196	0.413162	-0.875713	30148857	27	0	0	0	0.525259	-0.904008	-15608867	-0.534109	0.534893	-13731873	0.855686	-0.0549167	10316515	-0.226233	-11968875	0.91356	0.365096	0.824993	10920058	0.969964	-12076998	-0.206368	0.822251	-13187088	0.284917	0.375183	11679986	0.351242	-10369092	23673105	-0.910139	-17608657	-0.695336	-10265309	0.0559535
29650	7894951	---	---	---	pos_control	---	chrNA:-1--1	7894951	0.0538967	0.866085	0.928327	0.732965	-0.87443	28308911	17	0	0	0	-18345414	-0.67625	-0.290734	11217612	0.995013	0.202331	-0.0578999	-0.280925	18316239	-0.491761	0.814233	0.777942	-0.145114	0.863128	0.408533	13349614	-0.071887	17048806	14320984	0.68391	0.86399	11462626	-0.00239505	0.45297	-0.609667	0.454685	-0.418994	-0.186697	-19375755	-0.258209	0.333563
10857	8006820	LASP1	NM_006148	RefSeq	Homo sapiens LIM and SH3 protein 1 (LASP1), mRNA.	FALSE	chrNA:-1--1	8006820	0.0908656	0.874378	0.964619	0.421482	-0.873753	36875086	27	0	0	0	-13254223	0.255684	0.0653586	16313156	0.614603	-14933015	-0.832578	-13799394	0.719578	0.791543	-0.366651	0.988563	-0.336068	0.825921	-0.190358	0.174441	12559953	10930529	0.688245	0.172197	12696059	13660183	0.218463	-0.211633	-0.869182	0.767208	0.474628	-0.160182	-17551448	-0.643349	-10092942
23109	8130032	FBXO30	NM_032145	RefSeq	Homo sapiens F-box protein 30 (FBXO30), mRNA.	FALSE	chrNA:-1--1	8130032	-0.381007	0.710959	0.489272	10904217	-0.870279	22021239	11	0	0	0	-0.326478	-0.0819056	-10726551	-17311267	10511237	0.318077	-0.666493	0.164885	0.0366229	-0.855512	0.319708	2642137	0.170441	-0.224536	0.105383	-0.655503	0.122227	-0.220574	-0.325255	-11429982	-0.675238	-0.399523	0.458124	0.284264	0.614169	0.0948747	-12591237	-0.470795	0.604476	-0.100689	-20014455
20204	8101648	HSD17B11	NM_016245	RefSeq	Homo sapiens hydroxysteroid (17-beta) dehydrogenase 11 (HSD17B11), mRNA.	FALSE	chrNA:-1--1	8101648	-0.164744	12924669	0.700557	0.388356	-0.8653	27883322	26	0	0	0	-0.970975	-12434903	-1452665	-17344638	0.474467	12652242	0.208513	0.371565	0.743089	1327959	-0.26092	14066122	-0.459862	13115579	12665981	13088576	-0.527498	0.442217	0.856592	-0.449556	0.854179	-0.00644873	0.0513775	-0.0975351	-0.600888	0.586064	-16843153	-17567306	-0.145978	-0.0492198	-0.522062
18700	8086505	ZDHHC3	NM_016598	RefSeq	Homo sapiens zinc finger, DHHC-type containing 3 (ZDHHC3), transcript variant 2, mRNA.	FALSE	chrNA:-1--1	8086505	-0.0679079	10858281	0.792369	0.533085	-0.860277	29046261	27	0	0	0	-13960618	0.367267	-0.54704	-0.45057	0.718421	-1868435	0.0196724	-0.754529	0.665324	18536134	-0.381193	12957879	0.518926	-0.728293	-0.516755	21765954	-0.782037	0.154538	-0.0453747	0.737586	11482279	14668752	-0.306851	-0.619772	-0.462203	11314722	-0.234272	0.263862	-0.338166	-17420835	0.31566
29305	7893647	---	---	---	pos_control	---	chrNA:-1--1	7893647	-0.315821	1030455	0.543795	0.644309	-0.859616	27644863	23	0	0	0	-2748406	-0.444511	-0.0990618	0.0240162	10727199	0.698675	0.185955	0.0864979	0.156277	-0.51738	-10089266	0.835586	0.994721	10073962	0.816649	0.659574	-0.109476	18257821	0.598138	0.309145	-0.0710648	0.19074	-0.263695	-23435514	0.942019	-0.759763	-0.358134	0.613936	-0.717193	-0.322326	0.0182452
22840	8127051	TRAM2	NM_012288	RefSeq	Homo sapiens translocation associated membrane protein 2 (TRAM2), mRNA.	FALSE	chrNA:-1--1	8127051	-0.731018	0.660813	0.124326	0.491046	-0.855344	39210494	20	0	0	0	-0.43298	-15037369	-21543462	-0.433247	0.262243	-0.0571973	0.250727	21040857	0.830408	-0.0232497	-0.647486	0.53767	0.321538	0.156023	-0.987589	-0.778166	-12598361	-0.152155	-0.0511544	-0.754424	-0.0102454	0.27818	-0.334929	-0.63645	10798252	-0.0101615	-22203932	-0.942479	0.40632	16443248	-0.340556
29864	7895657	---	---	---	pos_control	---	chrNA:-1--1	7895657	-0.32851	0.999881	0.522059	0.653751	-0.850569	2758224	22	0	0	0	-23524642	0.102821	0.358616	0.066429	0.789499	1537298	0.302729	-0.350285	0.530785	-0.95821	-12341343	0.228308	15587089	0.593445	0.084829	-0.016014	-0.170901	20773182	0.168946	0.241017	-0.15956	0.68862	0.0907331	-14766604	0.964963	-17652968	-0.585186	0.582284	-0.78237	-0.585833	-0.29886
22258	8121429	FIG4	NM_014845	RefSeq	Homo sapiens FIG4 homolog, SAC1 lipid phosphatase domain containing (S. cerevisiae) (FIG4), mRNA.	FALSE	chrNA:-1--1	8121429	-0.0500192	0.9295	0.795027	0.617024	-0.845046	29253914	22	0	0	0	-12722692	0.365608	-0.300583	-16462911	0.599059	-13499904	0.0601803	-0.630102	18744631	0.614118	0.20055	0.210558	14615417	0.778948	0.366262	-0.41974	-0.184118	0.378871	0.980512	12771809	14126426	12488307	0.092619	0.292601	-17853618	0.143621	-0.242655	-0.473027	-0.422601	-0.770209	-11890012
12902	8027793	LSR	NM_205834	RefSeq	Homo sapiens lipolysis stimulated lipoprotein receptor (LSR), transcript variant 2, mRNA.	FALSE	chrNA:-1--1	8027793	0.139679	0.635025	0.98101	0.48461	-0.841331	39530597	19	0	0	0	-0.881116	0.0488526	0.00703937	0.31392	0.442762	0.0258763	-1073684	-22146683	1580794	0.111778	-0.246126	12065797	0.78912	0.619074	12039171	-0.305351	0.0182818	0.773025	11121346	0.650192	0.472945	0.731186	0.822493	0.353003	-16479845	0.635212	0.319379	0.306203	-16594	-1228138	-0.746617
29463	7894264	---	---	---	pos_control	---	chrNA:-1--1	7894264	-0.0633115	0.952185	0.777491	0.698599	-0.840802	2694092	20	0	0	0	-0.592073	-0.0557923	0.728075	-0.543257	0.466182	0.228003	-0.663572	-11641169	0.133293	14508002	-17769078	21259303	0.230375	12396256	0.272386	-14163358	-0.296233	0.76375	0.137984	13621792	13209661	14124926	0.51595	-0.255558	0.996979	-0.970815	0.67146	0.42036	-12459574	-16638365	-0.308651
30919	7893595	---	---	---	neg_control	---	chrNA:-1--1	7893595	-0.0944627	0.99466	0.744047	0.306176	-0.838509	34959805	26	0	0	0	-0.612707	-20843656	-11609364	-0.591553	11305374	0.804014	-0.0342209	-0.661837	0.480134	-0.12198	0.569956	0.297117	-0.646942	-0.875742	-0.248716	10732174	-0.63869	0.831957	0.408058	-0.634039	10314556	0.7173	16002162	16447693	-0.584115	0.865775	-0.939088	0.215377	-1460875	-0.279084	0.238195
30468	7892942	---	---	---	neg_control	---	chrNA:-1--1	7892942	0.0879962	0.841673	0.923076	0.376605	-0.835079	37536685	27	0	0	0	-0.0538085	10774198	14013225	-10623679	0.543427	0.13213	-18489426	-0.972738	0.409097	-11861563	0.272855	13853127	0.292494	-0.0347657	0.685209	0.533982	0.442387	0.742811	0.922859	0.449839	10724423	0.636232	0.964936	0.588658	-0.984985	-19348627	-0.710175	0.0242986	-210434	-0.427305	-0.927526
9322	7990879	EFTUD1	NM_024580	RefSeq	Homo sapiens elongation factor Tu GTP binding domain containing 1 (EFTUD1), transcript variant 1, mRNA.	FALSE	chrNA:-1--1	7990879	-0.116796	0.716467	0.718056	0.77132	-0.834852	27744083	14	0	0	0	-0.0236529	-0.538157	0.980297	-0.237396	0.0684863	-0.616496	0.250646	-0.898079	19322847	-0.0627736	-0.229221	0.149171	27534714	-0.030377	0.745002	0.691533	-0.382845	-0.079324	0.28887	0.0303922	10751127	0.737181	-0.383616	-0.489833	-0.785267	-0.211985	-1595414	-0.221923	-0.319664	0.15703	-11288154
28156	8176698	CYorf15A	NM_001005852	RefSeq	Homo sapiens chromosome Y open reading frame 15A (CYorf15A), mRNA.	FALSE	chrNA:-1--1	8176698	-0.179808	11189123	0.646829	0.14924	-0.826637	33173912	21	0	0	0	11086539	-12490573	0.68913	-12626218	0.775899	1088353	0.755155	0.736065	0.641771	-0.916814	0.555376	0.622102	-20254695	14139572	0.6636	0.739051	0.723355	0.395227	0.725026	-16035653	0.645151	0.7536	0.715449	-15894089	0.0253087	-18744075	0.598868	-17398766	0.384435	0.327432	-0.0173428
4199	7939805	SLC39A13	NM_001128225	RefSeq	Homo sapiens solute carrier family 39 (zinc transporter), member 13 (SLC39A13), transcript variant 1, mRNA.	FALSE	chrNA:-1--1	7939805	-0.41819	0.890789	0.401583	0.762581	-0.819773	25617867	17	0	0	0	0.017458	-0.0143623	-16077698	-0.541473	-0.938394	0.790244	-0.430884	1022122	16531186	-0.0894111	-14769002	0.293905	-0.353958	-0.0473779	-0.923493	-0.512693	-22915354	-0.310414	0.597223	0.437971	0.648499	0.319901	-15230387	0.0822347	11805909	-0.109219	-0.15081	-0.0271448	-0.762239	-0.581985	0.215886
27383	8170009	FAM127A	NM_001078171	RefSeq	Homo sapiens family with sequence similarity 127, member A (FAM127A), mRNA.	FALSE	chrNA:-1--1	8170009	-0.388006	0.980702	0.429943	0.615705	-0.817949	27585564	23	0	0	0	0.416573	0.295291	-3312322	0.0932341	0.627317	-0.839163	0.249199	0.536254	0.763374	0.627466	0.36315	-0.0307308	-0.849892	-0.435352	-0.0236794	-0.638248	-0.977755	0.475426	0.67111	-0.519736	-0.596098	0.102706	-15400869	-11992084	-23139954	0.229128	0.77897	0.51771	0.769822	-0.079062	0.0276516
1880	7916045	EPS15	NM_001981	RefSeq	Homo sapiens epidermal growth factor receptor pathway substrate 15 (EPS15), transcript variant 1, mRNA.	FALSE	chrNA:-1--1	7916045	-0.614323	0.994853	0.200056	0.551277	-0.814379	28632517	25	0	0	0	-17858697	-17421367	12508407	-0.708404	-0.180514	0.272346	0.889488	17977258	-0.495906	-0.64336	-0.318468	0.23156	-0.00687742	-0.358343	10506263	-12083099	-0.000942	0.705318	-0.374225	-0.916405	10906779	-0.242008	-174519	-13634484	0.0816001	-20941327	-0.933974	0.445546	0.899688	14556762	-0.37178
28157	8176709	CYorf15B	NM_032576	RefSeq	Homo sapiens chromosome Y open reading frame 15B (CYorf15B), mRNA.	FALSE	chrNA:-1--1	8176709	-0.194331	11192718	0.614911	0.177784	-0.809242	32198186	22	0	0	0	10073745	-12150899	0.640334	-11030872	0.687723	11405705	0.928647	0.786496	0.730111	-11513027	0.556388	0.507471	-19112021	14663318	0.78725	0.69625	0.752158	0.334205	0.644192	-13138688	0.697151	0.718085	0.511412	-19788651	0.0292909	-19053979	0.560135	-16631131	0.53106	0.292308	-0.0563624
10596	8004247	C17orf49	NM_001142798	RefSeq	Homo sapiens chromosome 17 open reading frame 49 (C17orf49), transcript variant 1, mRNA.	FALSE	chrNA:-1--1	8004247	0.0170072	0.886955	0.819129	0.565782	-0.802122	29681964	23	0	0	0	0.10293	-0.561786	-0.0838639	-19703002	0.686208	0.265278	-0.269126	-0.717351	0.931176	0.550135	-0.365057	20519037	12300346	-0.374641	0.547551	-0.435985	-0.989032	10158751	0.736726	14617256	0.787747	-0.0781018	-0.643574	0.426199	0.019726	0.133873	0.631724	13158553	-13112882	-11577634	-0.816124
8852	7985349	MESDC1	NM_022566	RefSeq	Homo sapiens mesoderm development candidate 1 (MESDC1), mRNA.	FALSE	chrNA:-1--1	7985349	0.102106	0.677128	0.904143	0.55743	-0.802037	33784208	18	0	0	0	-11915013	0.0336465	0.243937	0.230205	11941828	-0.462986	-0.525809	-13335035	0.150734	0.798755	-10606022	15264077	0.727167	0.386043	0.312218	-0.279725	0.881734	0.368458	0.252489	0.377139	16196294	0.84338	-0.723331	0.431321	0.741498	0.601376	0.537383	0.0787464	-0.90269	-0.948036	0.165214
354	7900216	AKIRIN1	NM_024595	RefSeq	Homo sapiens akirin 1 (AKIRIN1), transcript variant 1, mRNA.	FALSE	chrNA:-1--1	7900216	-0.0858829	0.863316	0.712244	0.789962	-0.798127	24650826	16	0	0	0	-10846193	-0.342863	12716032	-10001599	0.183341	-0.451685	-12051027	0.895434	-0.418926	0.953307	-0.0440981	0.935933	0.48348	0.576157	-0.0240169	-1063921	-0.347016	13217535	0.607815	0.637192	17008364	18528864	-0.48961	0.730891	-0.709249	0.720727	-0.0466535	-0.584019	-19060487	-0.274116	-0.301867
13363	8032290	TCF3	NM_003200	RefSeq	Homo sapiens transcription factor 3 (E2A immunoglobulin enhancer binding factors E12/E47) (TCF3), transcript variant 1, mRNA.	FALSE	chrNA:-1--1	8032290	0.148353	0.788769	0.945494	0.732303	-0.797141	26688492	16	0	0	0	-0.77464	-0.0270899	-0.111429	17775575	0.580319	-0.576921	-16280296	-14736178	0.730897	0.00413819	0.280128	19519936	-0.331946	-0.588249	0.162271	15187515	0.401889	0.93018	0.904794	0.416712	0.455798	12268316	-1184807	-0.50619	-11620171	10726699	0.472977	0.835349	-19585832	-0.809815	-10496944
5681	7953547	ATN1	NM_001007026	RefSeq	Homo sapiens atrophin 1 (ATN1), transcript variant 1, mRNA.	FALSE	chrNA:-1--1	7953547	-0.0661632	0.911811	0.716349	0.774861	-0.782512	24000437	17	0	0	0	-152555	-0.115776	-0.778169	-0.496509	0.953133	16267164	-1250375	0.249614	0.412493	-0.517174	-0.766725	19343196	-0.502347	1338729	0.864484	0.991072	-0.0439009	11845387	0.844248	-0.239294	0.186172	0.321259	0.656611	-11641457	-2803464	-12438211	-0.541183	14844573	-0.697818	-0.969152	-0.572857
31361	7894208	---	---	---	neg_control	---	chrNA:-1--1	7894208	-0.0255452	0.938714	0.753077	0.567328	-0.778623	27928712	24	0	0	0	-0.158708	-0.782366	-0.0771727	14247775	0.412568	10983906	-0.492649	-0.851751	0.508257	-12456249	10973645	17176127	-0.256923	-0.00856028	0.0781925	0.326155	-10827317	15551509	-0.089554	-17701423	0.770594	0.83814	-17010434	0.814466	14828835	-0.805705	0.140499	0.795649	-19198489	-0.453758	11559972
4354	7940798	MARK2	NM_017490	RefSeq	Homo sapiens MAP/microtubule affinity-regulating kinase 2 (MARK2), transcript variant 1, mRNA.	FALSE	chrNA:-1--1	7940798	0.138845	0.917344	0.916597	0.394129	-0.777752	3248195	27	0	0	0	-0.281233	-0.526681	0.81595	10628417	0.592076	0.735556	-0.394509	-21387632	0.410424	15980402	-0.730748	0.833022	0.529392	0.12393	0.785665	-0.541475	0.517985	1526943	0.478597	10875875	13552026	11352533	-17929322	-0.128087	-15057865	0.539128	0.0255088	10232627	-11253699	-10179197	0.091095
30843	7893482	---	---	---	neg_control	---	chrNA:-1--1	7893482	-0.244016	0.908668	0.519054	0.561754	-0.76307	27979054	23	0	0	0	-19937778	-0.206747	-0.20036	-0.47154	0.829696	131351	0.542385	0.576902	0.660717	0.0521367	-0.827789	0.203036	12716413	0.161136	0.956447	0.0735948	-0.561493	14294674	-0.0653141	-0.354942	0.266145	0.279748	-0.163309	-0.645112	-0.0870765	-2425983	0.0908959	0.842444	-0.324645	-19968978	-0.0995396
14484	8043429	---	ENST00000320430	ENSEMBL	cdna:pseudogene chromosome:GRCh37:2:89400714:89400949:1 gene:ENSG00000177074	FALSE	chrNA:-1--1	8043429	-0.327096	0.785446	0.435026	0.97685	-0.762122	207114	12	0	0	0	-0.825896	-15539494	-0.485735	0.808299	16083256	0.211239	-0.329381	0.15609	0.37791	-13809166	0.921813	0.100764	-0.446626	-0.5503	0.349598	-0.555873	0.290316	11346068	0.653426	-0.185009	0.344693	0.115581	-0.245086	-20493925	27858176	0.196529	-0.110818	-0.375634	-0.822906	0.913504	-0.571203
15499	8053720	---	ENST00000320430	ENSEMBL	cdna:pseudogene chromosome:GRCh37:2:89400714:89400949:1 gene:ENSG00000177074	FALSE	chrNA:-1--1	8053720	-0.327096	0.785446	0.435026	0.97685	-0.762122	207114	12	0	0	0	-0.825896	-15539494	-0.485735	0.808299	16083256	0.211239	-0.329381	0.15609	0.37791	-13809166	0.921813	0.100764	-0.446626	-0.5503	0.349598	-0.555873	0.290316	11346068	0.653426	-0.185009	0.344693	0.115581	-0.245086	-20493925	27858176	0.196529	-0.110818	-0.375634	-0.822906	0.913504	-0.571203
14511	8043512	ZNF2	NM_021088	RefSeq	Homo sapiens zinc finger protein 2 (ZNF2), transcript variant 1, mRNA.	FALSE	chrNA:-1--1	8043512	-0.124665	0.808606	0.632193	0.249149	-0.756858	3880933	26	0	0	0	0.20398	0.070415	-0.0277908	-0.105515	0.895222	-0.335908	-13361726	0.505833	0.582881	-19711276	-17618635	0.961328	0.093309	-0.204311	0.560278	-11030827	0.557172	0.808587	0.21169	0.605612	0.327606	0.540324	0.510725	0.698821	-0.499087	0.799778	0.764483	-0.52826	0.347491	-33624098	0.417746
12841	8027268	---	BC067843	GenBank	Homo sapiens zinc finger protein 66, mRNA (cDNA clone MGC:87430 IMAGE:5270688), complete cds.	FALSE	chrNA:-1--1	8027268	0.0649838	0.937587	0.820087	0.476017	-0.755104	29164057	26	0	0	0	0.246	0.725154	1044298	0.696919	0.233938	-2424546	0.166246	-0.799407	10387752	0.433635	-0.524948	0.305101	0.959237	0.905771	-0.337231	0.479366	0.348486	0.683873	15730705	0.912906	0.378893	14220752	-14276311	-0.348537	-16697078	-0.206841	0.560338	-0.0407628	-0.0266018	-16466408	0.475083
29016	7892648	---	---	---	pos_control	---	chrNA:-1--1	7892648	-0.0177818	0.688785	0.73593	0.829183	-0.753712	23956306	12	0	0	0	-1176368	0.301576	0.605332	-0.0678596	1122603	11463206	-0.516865	0.68713	-0.224726	-0.66263	0.568336	13292594	10999441	10119783	-0.686421	0.107702	0.186436	20767453	-0.404887	-0.77609	0.854324	110164	-0.530709	0.439777	-2047116	-0.974153	-0.310946	10152463	-0.603358	-16464871	-0.0538027
356	7900235	MACF1	NM_012090	RefSeq	Homo sapiens microtubule-actin crosslinking factor 1 (MACF1), transcript variant 1, mRNA.	FALSE	chrNA:-1--1	7900235	-0.736478	0.53732	0.00795386	0.581291	-0.744432	32869885	14	0	0	0	-12704351	-0.360644	-18682171	0.0426747	0.765235	-0.904386	0.858301	18045664	0.165661	-0.197115	-0.124421	-11205865	0.163142	-0.430765	-12661283	-0.880162	-0.93106	0.301807	-0.161002	-0.556904	0.00629867	-0.647306	-0.440627	-0.790578	10219666	-0.628393	-1089651	-10493532	0.557559	11573564	-0.488506
2364	7920877	ARHGEF2	NM_001162383	RefSeq	Homo sapiens Rho/Rac guanine nucleotide exchange factor (GEF) 2 (ARHGEF2), transcript variant 1, mRNA.	FALSE	chrNA:-1--1	7920877	-0.413564	10649799	0.316723	0.434676	-0.730287	2666588	27	0	0	0	-0.596139	-0.372229	-0.908039	0.460334	0.486855	-2795079	0.454779	0.546849	-0.00262396	0.363198	0.0779198	10579659	-0.909026	-15732466	18021437	-15282736	-0.0698242	0.0280604	0.511026	10948709	-0.233308	0.837893	-0.526927	-15885633	0.186312	-12341093	-11295596	0.0745596	-0.435854	0.693612	-0.737979
9939	7997453	PLCG2	NM_002661	RefSeq	Homo sapiens phospholipase C, gamma 2 (phosphatidylinositol-specific) (PLCG2), mRNA.	FALSE	chrNA:-1--1	7997453	-0.600203	0.710457	0.125005	0.545757	-0.725208	30340962	19	0	0	0	-0.920678	-16352615	0.115841	-0.777472	0.132919	-10105172	0.22454	17537996	0.591724	0.272532	-14385663	-0.138505	-0.381024	-0.957475	-0.962228	-18695436	-0.695779	-0.0231095	10213165	-0.637402	0.570595	-0.385585	0.233759	0.300264	1473343	-10531675	-0.0840173	-10693235	-0.560623	26301837	-0.606118
18814	8088128	DCP1A	NM_018403	RefSeq	Homo sapiens DCP1 decapping enzyme homolog A (S. cerevisiae) (DCP1A), mRNA.	FALSE	chrNA:-1--1	8088128	0.00951562	1003552	0.732737	0.636976	-0.723222	23710277	23	0	0	0	-0.728605	0.165971	0.682484	-15424693	-0.0418993	27801654	0.0277113	-0.0150109	0.28259	-0.630091	-0.190741	0.529389	0.664107	-0.20017	-0.0356294	0.552878	12777754	18308372	0.860425	0.368208	0.69166	15174131	0.39524	-0.497424	-224728	-0.60832	-0.199088	0.279779	-0.646447	-19114205	0.343786
28071	8176026	FLNA	NM_001456	RefSeq	Homo sapiens filamin A, alpha (FLNA), transcript variant 1, mRNA.	FALSE	chrNA:-1--1	8176026	-0.706869	0.6185	0.00221102	0.662668	-0.70908	2739244	14	0	0	0	-20076637	-0.255023	-10190998	-0.588783	0.392652	0.140953	0.769741	18327816	-0.137439	-14437976	0.06869	0.0590445	0.909121	-0.851746	-10285228	-0.825572	-0.77649	-0.275571	-0.237301	-0.533726	11794755	-0.770841	0.42621	-10615375	0.342403	-0.627091	-15871834	-0.980679	10509406	10369124	-0.818759
2755	7924987	AGT	NM_000029	RefSeq	Homo sapiens angiotensinogen (serpin peptidase inhibitor, clade A, member 8) (AGT), mRNA.	FALSE	chrNA:-1--1	7924987	-0.477247	0.589694	0.214938	0.728318	-0.692185	25191567	12	0	0	0	-1563379	-0.911856	-0.695598	0.329461	18447288	-0.281645	14659184	1584538	-0.353093	-10452837	-0.204791	0.202303	-11247135	-0.16716	-0.234119	0.219087	-0.47344	0.892831	0.0033059	0.666033	0.145197	-0.0691585	-16263902	-0.704585	32028987	-0.178687	-13508911	-0.237327	-10914122	0.878024	-0.42553
5182	7948696	MTA2	NM_004739	RefSeq	Homo sapiens metastasis associated 1 family, member 2 (MTA2), mRNA.	FALSE	chrNA:-1--1	7948696	0.153374	10318301	0.823293	0.332044	-0.669919	26701016	26	0	0	0	0.564476	-0.0586381	15064878	12723843	0.594549	-18192247	-12733148	-14186858	0.431647	0.899791	0.254599	0.523448	-0.323392	-0.452382	-0.318459	2080171	0.538313	11597954	0.872264	0.52764	0.719608	12641028	-14010901	-0.148964	-0.246838	11553068	0.0163022	-0.397943	-11201507	-0.315493	0.220916
31960	7895063	---	---	---	neg_control	---	chrNA:-1--1	7895063	0.0652625	0.784344	0.734499	0.580229	-0.669236	25912476	20	0	0	0	-0.432656	0.889185	-0.234011	-0.28932	0.65931	16771872	-13870685	-0.847038	13279347	-0.00712231	-0.521261	-0.0640002	0.445924	0.132092	-0.886593	0.258591	0.224553	0.309407	0.160368	0.721535	0.968007	0.816395	-0.278753	18657514	-3066858	0.315953	-0.341788	0.132088	0.725543	-13865556	-1048091
32454	7895775	---	---	---	neg_control	---	chrNA:-1--1	7895775	0.07866	0.786039	0.721097	0.475728	-0.642437	27501798	24	0	0	0	-0.416065	-0.885614	-0.907905	-0.920751	0.794438	11415896	-0.988499	0.872893	0.460397	-0.72538	-0.138186	15338092	0.165906	11505861	0.738556	0.222256	12813904	0.864648	0.803746	0.448483	0.357003	11746565	-0.506283	0.113018	-13138807	-1059575	0.795682	0.54552	-0.940654	-27917798	11547343
20239	8101957	EMCN	NM_016242	RefSeq	Homo sapiens endomucin (EMCN), transcript variant 1, mRNA.	FALSE	chrNA:-1--1	8101957	-0.691877	0.598188	-0.059658	0.369139	-0.632219	3524317	23	0	0	0	0.0219199	-16897382	-0.30683	0.182628	0.364333	0.325125	16008784	18013985	-0.0298964	-0.874308	-11112183	-0.762613	0.00339235	0.375864	-13231254	-0.497745	-0.25368	-0.0533289	0.269809	-0.821219	0.170771	-0.526907	-0.83228	-0.774241	13365846	-18055819	-0.942121	-0.600933	12624304	19002244	-0.962115
26401	8161056	TLN1	NM_006289	RefSeq	Homo sapiens talin 1 (TLN1), mRNA.	FALSE	chrNA:-1--1	8161056	-0.625715	0.576662	-0.00775001	0.53495	-0.617965	28314877	16	0	0	0	-20223277	0.515008	-0.0199733	-0.337287	-0.603187	-0.125765	0.601574	17968198	-0.838029	-0.149209	-11438442	0.794264	-0.242726	-12458059	-12180326	-10821238	-0.0861462	0.0805648	-0.0776479	-0.313874	-0.0540511	-0.310623	-12166626	-0.24337	0.387386	-0.583065	-0.423665	-0.310639	0.475437	0.962603	-0.802833
4915	7946245	DCHS1	NM_003737	RefSeq	Homo sapiens dachsous 1 (Drosophila) (DCHS1), mRNA.	FALSE	chrNA:-1--1	7946245	-0.645746	0.434061	-0.186419	0.441898	-0.459326	2622839	14	0	0	0	-18159372	-0.548874	-0.650608	0.350481	0.835741	-0.135516	-0.0157575	24903905	-0.54129	-0.172483	-0.74119	-0.176294	-0.0708281	-0.32619	-0.654233	-0.70379	-0.953815	-0.285469	0.149024	-0.56562	-0.326718	-0.624061	-0.343073	-10732055	0.299515	-11151725	-0.71592	-0.59776	0.900198	10344206	-0.372668
27913	8174767	FAM70A	NM_017938	RefSeq	Homo sapiens family with sequence similarity 70, member A (FAM70A), transcript variant 1, mRNA.	FALSE	chrNA:-1--1	8174767	-0.683747	0.308057	-0.252325	0.323092	-0.431422	33982096	14	0	0	0	-0.648599	-0.414689	-0.796437	-0.741517	-0.315626	0.0997217	0.828327	21103408	-0.573829	-0.61669	-0.816034	-0.247539	0.484455	-0.338955	-0.838913	-0.947662	-0.336084	-0.465314	0.106157	-0.770935	-0.00806276	-0.533295	-0.714414	-0.963242	-0.0691828	-0.673605	-0.86497	-0.645303	10911269	0.448837	-0.277451
17822	8077323	CNTN4	NM_175607	RefSeq	Homo sapiens contactin 4 (CNTN4), transcript variant 1, mRNA.	FALSE	chrNA:-1--1	8077323	-0.606814	0.336551	-0.277265	0.281745	-0.329549	27641826	18	0	0	0	-0.539041	-0.403793	-0.485356	-0.244671	0.116718	-0.223019	0.111535	30260303	-0.353362	-0.5998	-0.742032	-0.679774	0.112414	-0.745087	-11434513	-0.258702	-0.81975	-0.416604	-0.320925	-0.634817	0.208707	-0.510241	-0.986028	-0.148236	-0.189901	-12655628	-12750537	-0.512486	15248407	17643677	-0.525734
25473	8151684	MMP16	ENST00000286614	ENSEMBL	Isoform Long of Matrix metalloproteinase-16 gene:ENSG00000156103	FALSE	chrNA:-1--1	8151684	-0.374022	0.404826	-0.723139	0.294267	0.349118	2644721	20	0	0	0	-0.442843	-0.086613	-0.116511	0.489034	-0.278447	-0.116511	0.780375	31706562	-0.860362	-0.304017	-0.542462	-10509201	0.201505	-0.0527329	-0.584744	-0.283309	-0.583196	-0.778101	-0.258465	-10194385	-0.641343	-0.923623	-0.574219	-0.555646	0.176751	-0.604648	-0.844067	-0.321249	2271392	0.0989623	0.602181
21739	8116585	---	ENST00000466002	ENSEMBL	ncrna_pseudogene:scRNA_pseudogene chromosome:GRCh37:6:1507557:1507837:1 gene:ENSG00000243439	FALSE	chrNA:-1--1	8116585	-0.0692443	0.702499	-0.688885	0.490104	0.619641	27658865	21	0	0	0	-0.292984	0.250362	-0.0434086	0.178955	-0.732992	-0.0434086	0.745913	0.861978	-11468581	-0.564509	-0.0257319	-0.778627	-10098315	19133234	0.375775	-0.130806	-0.868069	-0.0747111	-0.469572	-0.145889	-0.209799	-10672399	-0.175157	0.216058	0.0900135	-0.0831474	-0.14396	-2127119	210725	12806556	0.235126
6939	7967034	PLA2G1B	NM_000928	RefSeq	Homo sapiens phospholipase A2, group IB (pancreas) (PLA2G1B), mRNA.	FALSE	chrNA:-1--1	7967034	0.303119	0.694101	-0.320516	0.559457	0.623635	25958095	18	0	0	0	0.594357	0.411199	-0.524288	0.282422	0.572966	-0.141893	-0.986165	-0.131699	-0.493364	-0.586435	-0.403453	0.270166	0.373888	-0.00397644	0.410472	0.169988	0.205915	-0.878639	0.0583912	0.1398	-12203615	-0.238899	0.282971	-0.257151	0.932772	0.776388	0.682313	16531222	-0.347129	13226514	0.632581
9433	7991779	ITFG3	NM_032039	RefSeq	Homo sapiens integrin alpha FG-GAP repeat containing 3 (ITFG3), mRNA.	FALSE	chrNA:-1--1	7991779	0.602924	0.682249	-0.0326777	0.681573	0.635602	2339989	15	0	0	0	10883497	0.518635	16437095	-0.291656	0.233101	-0.686152	-20924532	-13637491	0.417073	12231481	-0.278286	0.509226	-0.575453	0.198505	0.293773	0.547223	0.353763	-10086594	-0.202633	0.821791	0.437603	0.261671	16837401	-0.259028	-25134027	0.000353	0.205334	13829428	-13222473	-0.640077	0.882791
27052	8167251	---	ENST00000446048	ENSEMBL	cdna:pseudogene chromosome:GRCh37:X:48072211:48076394:1 gene:ENSG00000204368	FALSE	chrNA:-1--1	8167251	0.466678	0.924909	-0.171379	0.446644	0.638056	25440633	27	0	0	0	-0.187559	-0.32728	0.321516	-0.0621545	0.0463886	-0.0385349	-12774796	0.707783	-0.953339	15507678	24120986	-0.267061	11732084	11562889	0.433237	0.622442	0.532228	0.204301	0.288012	-0.836912	-0.618221	-0.563476	0.216645	18110049	0.798534	14882036	0.400224	0.730308	-10497295	-1023856	-0.467869
6045	7957253	GLIPR1L2	NM_152436	RefSeq	Homo sapiens GLI pathogenesis-related 1 like 2 (GLIPR1L2), mRNA.	FALSE	chrNA:-1--1	7957253	0.0594981	0.724477	-0.579999	0.56925	0.639497	25892763	19	0	0	0	0.919868	0.248455	12812423	0.275515	0.423781	-0.645717	23377347	0.0421784	-15769888	-0.347848	-0.00095	-0.733907	-0.499486	-0.335516	-0.626144	-0.335255	-0.043893	-0.233983	-0.186982	0.698785	-0.68632	-10846628	-0.209993	-0.43923	-0.728932	-0.458392	0.0526872	0.409457	35435698	-0.593476	-0.0965155
8653	7983379	---	ENST00000391122	ENSEMBL	ncrna:snRNA chromosome:GRCh37:15:45176814:45176978:1 gene:ENSG00000212424	FALSE	chrNA:-1--1	7983379	-0.0798673	0.842177	-0.737253	0.409766	0.657386	28709576	27	0	0	0	-0.146153	0.969736	0.389123	12235621	-0.696114	-12733247	18937083	-0.457309	-0.49925	-0.283993	10096407	-0.572639	0.319749	-10360177	-11289294	0.794524	0.285972	-16647404	-0.179672	-0.569947	-0.853375	-0.807763	-0.644956	12922555	0.172053	-0.809847	-15155787	0.291559	21522114	0.0442479	-0.181767
9777	7995629	---	ENST00000365323	ENSEMBL	ncrna:rRNA chromosome:GRCh37:16:53371365:53371483:1 gene:ENSG00000202193	FALSE	chrNA:-1--1	7995629	0.266784	0.546342	-0.393644	0.552012	0.660428	30121922	15	0	0	0	10465354	0.0418885	10191339	0.90686	0.126645	-0.27716	21872997	-10665427	-11158837	-0.274587	0.790565	-0.809416	-0.349102	12464949	0.109192	0.840501	-0.332579	-0.265379	-0.260575	-0.0109031	-0.859813	-0.805288	-0.042484	0.25776	0.524301	0.39325	-0.0599957	-0.342	-0.589043	36854787	0.394124
2851	7925790	---	ENST00000363625	ENSEMBL	ncrna:snRNA chromosome:GRCh37:1:249206889:249206994:-1 gene:ENSG00000200495	FALSE	chrNA:-1--1	7925790	0.0229288	10800313	-0.637949	0.620631	0.660877	2107398	25	0	0	0	-0.308957	-1237734	0.910113	10004891	-16574689	-0.31662	-0.280702	-0.0551705	-12269601	0.978075	-0.318753	-0.0650199	18105702	-0.0927362	0.230853	0.313119	-11734542	-0.800161	-11010122	0.738638	0.225715	-0.166201	10436827	-18194149	0.824177	-0.293875	-11088334	2220199	-0.852585	0.683871	-0.350674
17621	8075276	ZMAT5	NM_019103	RefSeq	Homo sapiens zinc finger, matrin-type 5 (ZMAT5), transcript variant 1, mRNA.	FALSE	chrNA:-1--1	8075276	0.43423	10591831	-0.226959	0.292342	0.661189	2635948	25	0	0	0	0.108601	-0.122698	-20875163	18498936	-0.116397	-13209684	0.28433	-0.712468	-0.449356	10754148	1372927	-0.429766	-11799806	12436144	0.422087	110629	0.183927	-0.262999	-0.372377	1384393	-0.601026	0.324257	22795098	-0.681298	0.531834	0.0810343	11567721	0.542766	-0.510593	-11375736	0.941371
1426	7911265	OR2M2	NM_001004688	RefSeq	Homo sapiens olfactory receptor, family 2, subfamily M, member 2 (OR2M2), mRNA.	FALSE	chrNA:-1--1	7911265	0.324049	0.979042	-0.338522	0.56772	0.66257	2321512	25	0	0	0	18205692	-0.926202	-0.079604	-0.079604	0.0105142	0.0322098	-0.673301	-0.0611507	-0.221098	-0.0885791	21651886	-0.859161	0.718196	0.274226	0.329579	0.364021	0.515759	0.377712	-0.407615	0.720096	-0.467683	-0.255912	-0.478939	-10217825	1278898	-0.490898	-0.262627	23454742	-1164289	0.698829	20092864
25277	8150153	---	ENST00000516452	ENSEMBL	ncrna:rRNA chromosome:GRCh37:8:32049544:32049669:-1 gene:ENSG00000252261	FALSE	chrNA:-1--1	8150153	0.454302	0.819186	-0.233935	0.547731	0.688236	26934838	22	0	0	0	13493556	12517116	10317895	15026346	0.234813	-0.466812	-0.142479	-0.794767	-0.336927	0.336173	0.468684	-0.635998	-16973778	0.558839	0.519654	0.811087	-0.593255	-0.161474	-0.191613	-0.944331	-13555148	-0.298767	0.304744	12220786	-0.851607	15907853	-0.175963	-0.886215	0.47553	1369834	-0.100294
28610	7955421	---	---	---	---	---	chrNA:-1--1	7955421	0.346875	10303272	-0.342838	0.659634	0.689713	21931891	23	0	0	0	0.452536	25031235	-0.132292	-0.583216	0.211779	-0.723881	-0.937935	-0.132292	-0.823694	0.110233	-0.132292	0.155152	-0.153836	-0.160438	-0.465995	-0.0557704	0.100778	-0.0406848	-0.667263	-0.0200923	-0.552566	-0.200792	11453453	0.940904	0.909142	30130744	0.0292605	-0.0355422	-0.285426	10130733	1265681
11094	8009253	---	ENST00000437332	ENSEMBL	cdna:pseudogene chromosome:GRCh37:17:62487640:62487906:1 gene:ENSG00000235648	FALSE	chrNA:-1--1	8009253	-0.0618044	10020927	-0.753536	0.279652	0.691732	2909929	25	0	0	0	-0.220609	0.882521	-0.976907	-12083495	-0.840694	-0.155915	0.921661	11227515	-0.790043	-0.578446	-10250748	-0.526248	-0.542842	-11416333	-0.185589	-0.12635	-0.234743	-0.549965	-0.43836	11383791	-11225132	-11752675	0.451974	0.0800727	1593405	0.0129127	0.0561018	33385847	-0.384143	0.217932	-0.175939
16581	8065330	---	ENST00000411196	ENSEMBL	ncrna:misc_RNA chromosome:GRCh37:20:21405396:21405679:-1 gene:ENSG00000223128	FALSE	chrNA:-1--1	8065330	0.528765	0.896872	-0.165838	0.654468	0.694603	2370012	20	0	0	0	0.219273	0.363453	10333258	18122208	0.997915	0.00107055	0.135748	-12607535	-0.562478	0.525055	0.413316	0.271372	-12978646	19068867	0.255773	12484858	20212653	0.4253	-0.0563192	-0.994355	-0.307004	-11714444	0.978458	14032313	-0.797381	0.817597	-0.0287755	-0.0381959	0.0746653	-0.0449593	10066925
14516	8043572	---	ENST00000306515	ENSEMBL	cdna:pseudogene chromosome:GRCh37:2:96211570:96213336:1 gene:ENSG00000168992	FALSE	chrNA:-1--1	8043572	0.414459	0.804495	-0.281087	0.848682	0.695546	20891066	14	0	0	0	0.407779	0.0936449	0.774878	16884725	0.241174	12059145	-12568196	-22983065	-0.956772	0.255042	-0.135537	0.774878	0.733114	-11042649	-0.00987814	11583148	16707828	-13563583	-0.0209093	-0.0870924	-13670777	0.630046	11328897	-0.313685	0.723876	-0.128766	10056671	0.161473	-0.636815	-24223952	13474197
11457	8013384	ALDH3A1	NM_000691	RefSeq	Homo sapiens aldehyde dehydrogenase 3 family, member A1 (ALDH3A1), transcript variant 2, mRNA.	FALSE	chrNA:-1--1	8013384	0.00449733	0.841008	-0.692371	0.463187	0.696868	2905669	25	0	0	0	0.0231726	-0.179064	-0.568334	-0.308048	-0.382477	-0.644395	-0.00790364	-0.156244	-0.266046	-0.109832	-0.223941	-0.367496	-1275349	-0.241658	-0.372258	0.0584883	-13592538	-10432562	-0.550635	0.0142326	-14966729	-13092897	1923368	0.731181	17818624	-0.0885677	0.049673	0.31893	13153515	0.447095	23511643
13188	8030899	ZNF766	NM_001010851	RefSeq	Homo sapiens zinc finger protein 766 (ZNF766), mRNA.	FALSE	chrNA:-1--1	8030899	0.615145	0.761969	-0.0924568	0.364462	0.707602	34361494	27	0	0	0	0.129248	-0.190558	23925424	0.874536	-0.291339	0.073789	-0.436847	-0.530286	-0.213717	0.202776	11353135	0.145527	-0.0757438	-0.630258	0.180476	1176578	0.166113	-0.0043137	-0.0823466	-0.00239218	0.0912891	0.316035	17107894	0.678049	-34344528	12707565	0.15272	-0.311024	0.105741	-0.814699	0.596134
17338	8072575	---	ENST00000494065	ENSEMBL	cdna:known chromosome:GRCh37:22:32229904:32233300:1 gene:ENSG00000100150	FALSE	chrNA:-1--1	8072575	0.112697	0.948346	-0.598871	0.415456	0.711569	28576167	27	0	0	0	-0.477364	0.394193	0.494397	0.50049	-0.653166	1288468	12070076	-1277722	-0.0826157	21648455	-12418447	-0.250414	26877654	12754499	-0.583418	-0.549725	0.603127	-0.788326	-0.179171	-0.637544	-0.610827	-0.921035	0.144327	0.423361	-0.89208	-1148409	17629973	0.0745536	0.46954	0.665699	-10332912
15326	8052072	FSHR	NM_000145	RefSeq	Homo sapiens follicle stimulating hormone receptor (FSHR), transcript variant 1, mRNA.	FALSE	chrNA:-1--1	8052072	0.297572	0.866147	-0.417889	0.737863	0.715461	23065236	17	0	0	0	12264491	0.406906	0.178508	0.214337	10875918	17826833	-13315656	-11995972	0.123992	0.0490564	-13933408	-0.786953	0.557437	0.077116	0.931009	0.779586	0.0522292	-0.705175	-0.0492034	-0.267936	-12368538	-0.422775	18119975	-0.0979951	11648057	-11148022	-0.30888	0.674116	-0.799289	0.850894	11557964
25832	8155338	---	ENST00000473241	ENSEMBL	ncrna_pseudogene:scRNA_pseudogene chromosome:GRCh37:9:39191102:39191357:1 gene:ENSG00000241584	FALSE	chrNA:-1--1	8155338	0.456255	0.922574	-0.272417	0.390267	0.728671	30399919	27	0	0	0	0.455485	12895672	-0.858658	0.773839	-0.607615	-0.138902	-0.369793	-0.560754	-0.249595	0.898388	0.357905	-0.420148	-0.873055	-0.640084	-0.388635	10281072	17708923	-0.70116	-0.126975	12715024	-0.208328	-0.70895	0.888588	-0.494935	0.450336	1922177	0.391049	-14687645	-0.20834	-0.848895	0.0755266
25838	8155369	---	ENST00000473241	ENSEMBL	ncrna_pseudogene:scRNA_pseudogene chromosome:GRCh37:9:39191102:39191357:1 gene:ENSG00000241584	FALSE	chrNA:-1--1	8155369	0.456255	0.922574	-0.272417	0.390267	0.728671	30399919	27	0	0	0	0.455485	12895672	-0.858658	0.773839	-0.607615	-0.138902	-0.369793	-0.560754	-0.249595	0.898388	0.357905	-0.420148	-0.873055	-0.640084	-0.388635	10281072	17708923	-0.70116	-0.126975	12715024	-0.208328	-0.70895	0.888588	-0.494935	0.450336	1922177	0.391049	-14687645	-0.20834	-0.848895	0.0755266
8368	7981233	---	ENST00000411367	ENSEMBL	ncrna:misc_RNA chromosome:GRCh37:14:97104524:97104851:-1 gene:ENSG00000223299	FALSE	chrNA:-1--1	7981233	0.529172	0.813621	-0.200388	0.613591	0.729561	26936746	20	0	0	0	-0.00175779	0.64175	1421378	18749127	0.133342	0.0864124	-0.225359	-2489127	0.0864124	0.0864124	0.347999	0.210677	-22996614	1367748	-0.0721351	0.718197	16331432	0.761239	-1075078	-12247581	-0.169443	-0.220292	0.0702251	15131894	0.0508124	13993486	0.120837	-0.470385	0.658783	-11369772	0.945078
14338	8042157	---	ENST00000364206	ENSEMBL	ncrna:snRNA chromosome:GRCh37:2:61138438:61138577:1 gene:ENSG00000201076	FALSE	chrNA:-1--1	8042157	0.0741532	0.63104	-0.655453	0.543393	0.729606	32066064	17	0	0	0	0.00525029	-0.0631208	-0.378903	-0.404564	-0.216395	-0.479264	32566466	-0.693029	-0.814763	0.772599	0.612559	-0.537504	-0.170753	-0.667759	-0.34578	0.0103338	0.238522	-11750588	-0.328469	0.408099	0.111814	-0.370404	-0.933696	0.297322	-14503465	20106602	-0.486731	0.188406	0.824926	19027636	0.424963
27195	8168447	CXorf26	BC001220	GenBank	Homo sapiens chromosome X open reading frame 26, mRNA (cDNA clone MGC:874 IMAGE:3528586), complete cds.	FALSE	chrNA:-1--1	8168447	0.43105	11662377	-0.29869	0.561227	0.72974	23103616	27	0	0	0	11114087	0.615218	1412178	1111984	-0.700811	-24230309	-0.435118	-0.133533	-0.384369	0.25085	0.25085	0.595706	0.0663555	-0.299837	0.724295	-10064827	0.0338954	-0.613329	0.573536	-0.432866	-0.636841	0.0253047	-0.0843012	17285447	0.0767268	31832964	0.437375	-0.621235	-0.689956	0.174111	0.226012
13535	8034370	ZNF563	NM_145276	RefSeq	Homo sapiens zinc finger protein 563 (ZNF563), mRNA.	FALSE	chrNA:-1--1	8034370	0.283045	0.84116	-0.454577	0.54831	0.737622	28476076	22	0	0	0	0.804722	0.251455	0.876562	-0.130535	-0.252486	10371016	-0.555774	10577608	-0.355883	-0.956464	0.805422	-1225445	0.0029746	-0.3523	0.104304	-0.419584	0.503988	-0.199058	-0.33951	-0.0435144	-0.944065	0.363907	-13942175	18589568	-21663246	0.879589	0.192703	-0.338894	13059312	-0.874473	-0.360165
21819	8117194	MRS2	NM_020662	RefSeq	Homo sapiens MRS2 magnesium homeostasis factor homolog (S. cerevisiae) (MRS2), mRNA.	FALSE	chrNA:-1--1	8117194	0.595201	0.717312	-0.145109	0.847815	0.740311	22915626	13	0	0	0	0.693781	0.0344816	0.0278655	0.394633	-0.695812	16955835	0.298907	-19453815	0.488613	14272903	-0.14806	0.242474	0.173913	-0.859816	0.777717	15109588	10052221	-14722364	-0.256498	0.785689	-0.776048	14896758	12639552	0.440272	-2130294	-0.286931	0.804395	-0.412565	0.0369933	-13822308	0.332342
32474	7895800	---	---	---	neg_control	---	chrNA:-1--1	7895800	0.468818	11016617	-0.275866	0.529802	0.744684	24964507	27	0	0	0	0.108455	0.215089	14742126	0.156774	0.238629	27247298	-11561024	-0.695615	-0.780049	-0.744057	-0.382652	-0.173161	-0.523575	0.211065	0.764084	-0.333887	3234251	-0.492593	-11133486	0.393116	0.473152	0.291774	-10431573	-0.110191	0.0482881	-0.227144	10085169	0.647492	-0.332799	-0.242925	0.696478
27883	8174556	TRPC5	NM_012471	RefSeq	Homo sapiens transient receptor potential cation channel, subfamily C, member 5 (TRPC5), mRNA.	FALSE	chrNA:-1--1	8174556	0.407329	0.774304	-0.341508	0.565451	0.748836	29582806	20	0	0	0	0.126768	-0.0476905	0.547049	0.0761982	0.447088	-0.806911	-0.838915	-24925666	-0.420642	12398419	-0.247487	0.211032	0.257717	0.890485	0.459639	0.82604	0.756946	-0.970655	-0.0312192	0.288848	-12503555	0.0982579	-0.422892	0.152235	10506082	26124718	0.658582	-0.236288	-18750404	0.813009	-0.168812
19625	8096158	---	ENST00000365031	ENSEMBL	ncrna:misc_RNA chromosome:GRCh37:4:86021649:86021976:1 gene:ENSG00000201901	FALSE	chrNA:-1--1	8096158	0.448361	0.824993	-0.30142	0.722941	0.749782	24926112	17	0	0	0	0.671116	0.61311	20356443	12454802	0.115349	0.245892	0.306913	-15708598	-0.215029	0.284532	0.0845964	-0.338207	-19007704	0.796715	0.644222	0.165268	17084719	0.919773	0.066022	-0.581398	-10953155	0.159709	10133363	0.201415	0.89856	0.572812	-0.975397	-0.476902	0.893261	-0.603185	0.745105
29274	7893550	---	---	---	pos_control	---	chrNA:-1--1	7893550	0.0620932	10441873	-0.699648	0.456771	0.761741	27795863	27	0	0	0	0.0816651	-0.246608	0.943562	-1344221	-0.0920977	27651753	0.092437	0.538891	-0.337595	-0.573428	0.727779	-0.661322	-0.374284	-13965107	0.187341	-0.210948	0.696316	-14461857	-0.703078	-0.743448	-0.291761	-0.946212	0.598996	0.683159	-0.829653	-1138804	-0.377764	-13903289	13412197	14075091	0.360341
26657	8163326	---	ENST00000411306	ENSEMBL	ncrna:rRNA chromosome:GRCh37:9:114173924:114174022:-1 gene:ENSG00000223238	FALSE	chrNA:-1--1	8163326	0.160162	10242772	-0.607353	0.457658	0.767515	28362045	27	0	0	0	-0.125545	11360136	17195337	10401614	-0.428301	0.889814	0.838829	0.138597	-13119198	-0.520262	0.182979	-0.785865	-0.0706274	-0.366592	-15132471	0.392813	0.0045075	-0.422855	-0.547361	-0.39548	0.308014	-1020019	-15669806	-0.121591	17874807	10129818	0.631729	0.966551	-0.256182	1623466	22445345
32651	7896072	---	---	---	neg_control	---	chrNA:-1--1	7896072	0.284861	10969002	-0.482997	0.478546	0.767858	2669458	27	0	0	0	-13908114	10924218	0.429104	0.132475	-13650551	-0.282008	-0.824153	0.773089	-0.882925	24295878	-0.329242	-0.579411	-0.0158711	-0.0193011	-0.923266	0.458423	-19912035	-0.778694	-0.0354389	15728748	0.130657	-0.132154	25214584	0.303871	-0.649848	0.405741	0.868516	0.155976	-0.517137	-12107106	-0.803939
25627	8153304	TSNARE1	NM_145003	RefSeq	Homo sapiens t-SNARE domain containing 1 (TSNARE1), mRNA.	FALSE	chrNA:-1--1	8153304	0.612803	0.843896	-0.155887	0.418596	0.768689	33270159	27	0	0	0	-0.70709	-0.0278258	-0.0477568	11025543	0.391173	0.492756	-20626533	0.147272	-0.241781	0.388568	19678565	0.253395	-10346271	0.511503	0.910889	12672253	0.234349	-0.552965	0.1859	0.253763	-0.835113	0.104475	14177381	11540074	-19479979	2427928	0.240249	-0.788366	-0.419216	-0.402542	0.243863
7591	7973377	BCL2L2	NM_004050	RefSeq	Homo sapiens BCL2-like 2 (BCL2L2), mRNA.	FALSE	chrNA:-1--1	7973377	0.478533	0.738221	-0.294133	0.959793	0.772667	21570842	12	0	0	0	0.39192	0.846193	29042325	-0.139915	-0.48408	-0.139915	-0.549523	-11412026	0.0932156	-0.320921	-0.306905	0.129401	-0.398344	0.185658	11380891	10761586	0.146331	-24830234	-10693519	0.145752	0.143886	0.686533	0.53298	0.132082	-0.365156	-0.437048	0.662965	0.0442863	-0.900105	-16852022	0.498729
19893	8098697	TRIML1	NM_178556	RefSeq	Homo sapiens tripartite motif family-like 1 (TRIML1), mRNA.	FALSE	chrNA:-1--1	8098697	0.377769	10645574	-0.39574	0.480153	0.773509	27419379	27	0	0	0	3079985	-0.149308	0.380494	-0.0577119	-0.149308	0.586497	0.730627	-0.916173	-0.482505	-0.149308	-0.515753	-0.453787	-0.346039	0.510222	-0.314066	14659214	10408881	0.285977	-0.712614	-1431856	-0.543219	-0.284679	-0.143972	12751062	-0.149554	0.569793	2014139	-0.0284843	-19426987	-0.065051	-0.82298
11589	8014723	PIP4K2B	NM_003559	RefSeq	Homo sapiens phosphatidylinositol-5-phosphate 4-kinase, type II, beta (PIP4K2B), mRNA.	FALSE	chrNA:-1--1	8014723	0.467161	0.925795	-0.314816	0.787419	0.781977	23609045	17	0	0	0	0.115679	0.275242	0.53531	15966063	0.312155	0.368059	-12824658	0.373147	-0.319242	-16341579	15451658	-18451449	-0.451733	-0.762769	0.171404	0.681029	27149825	-1025108	0.226635	-0.00617014	0.206446	-0.0368309	0.945614	0.666843	-3140693	-0.043726	-0.0264292	0.209128	-0.123436	-0.540957	-0.13114
26425	8161326	ZNF658	NM_033160	RefSeq	Homo sapiens zinc finger protein 658 (ZNF658), mRNA.	FALSE	chrNA:-1--1	8161326	0.303226	0.974836	-0.479194	0.39585	0.78242	3125598	27	0	0	0	-0.206246	12917265	11857805	-0.24438	-0.276608	11011689	-0.573189	17971702	-0.34613	-0.0918427	-0.136229	-12245804	-14053265	-0.488304	-0.642165	-1596192	0.38247	-0.303487	-0.256135	13884915	-0.0703078	-0.896196	-0.416864	12371894	-12632091	-0.645729	19302076	0.427048	12281202	-0.571492	20302544
27922	8174853	CT47A1	NM_001080146	RefSeq	Homo sapiens cancer/testis antigen family 47, member A1 (CT47A1), mRNA.	FALSE	chrNA:-1--1	8174853	0.237383	0.923402	-0.54795	0.599074	0.785333	2768278	23	0	0	0	10207477	19640223	-13201622	0.413302	0.199661	0.601012	-0.956239	-12401531	-15875951	0.134247	-0.293204	0.273475	-0.956652	0.638205	0.49917	-0.573653	-0.130904	-0.825819	-0.544016	0.0545318	-0.810927	-0.935005	-0.135449	-0.673134	18465723	19087381	0.686924	16934887	-0.82619	0.742663	0.0162237
12472	8023448	---	ENST00000364946	ENSEMBL	ncrna:snoRNA chromosome:GRCh37:18:53746625:53746825:-1 gene:ENSG00000201816	FALSE	chrNA:-1--1	8023448	0.508525	10160702	-0.278523	0.745179	0.787048	2363807	20	0	0	0	0.312934	-0.240985	-0.0104695	-0.449487	0.612735	-0.54405	-0.627129	-0.514242	-0.945104	16972438	25819561	0.0409292	-12120458	1405145	-0.0158111	10158874	0.0658229	0.0583466	0.777691	-0.106158	-12682801	-10063115	-0.580754	30154378	11193401	0.319797	0.068407	0.753729	-0.181263	-0.900352	11985828
24248	8140554	---	ENST00000470764	ENSEMBL	ncrna_pseudogene:snRNA_pseudogene chromosome:GRCh37:7:80942161:80942250:-1 gene:ENSG00000241761	FALSE	chrNA:-1--1	8140554	0.27066	0.931922	-0.517262	0.687234	0.787922	25722058	20	0	0	0	-0.245453	0.751391	-0.245453	0.281317	-0.245453	-16992404	-13585829	-0.245453	-10733011	11247245	1234753	-0.316263	0.223858	12520498	16879537	0.93266	0.314909	-0.133858	-0.680176	-0.718618	-0.221137	-2042873	0.310813	0.274795	1138018	-0.361637	-0.0240025	11737244	-10101007	0.183273	-0.468402
3511	7932832	---	ENST00000364017	ENSEMBL	ncrna:snRNA chromosome:GRCh37:10:30588498:30588602:-1 gene:ENSG00000200887	FALSE	chrNA:-1--1	7932832	0.23794	0.81775	-0.550291	0.619895	0.788231	2887075	19	0	0	0	1213506	0.067661	0.646952	-0.998443	-0.80188	0.254902	21718118	-0.414964	0.304257	-0.362589	0.0683326	-0.147864	0.0472253	-11448587	0.681375	0.647262	-0.86707	-0.35776	-12916111	0.647503	-0.050727	-14475086	-0.409578	0.750699	0.969862	15201808	0.254811	0.0981444	0.731763	-0.522581	0.272375
7453	7972225	---	BC016673	GenBank	Homo sapiens cDNA clone IMAGE:4345550.	FALSE	chrNA:-1--1	7972225	0.427975	0.949904	-0.361649	0.536571	0.789624	2884121	25	0	0	0	-0.16088	0.62071	-0.16088	-0.20291	-0.16088	-0.593269	-0.0296387	26254275	-0.16088	16963749	-11899772	-0.240209	-19105397	-0.452526	0.00615769	28045144	0.853126	-0.315839	-0.630841	-0.418093	-0.927477	0.806659	10632632	-0.0694673	0.475741	0.46732	0.814879	-0.221328	-0.0444443	-10974442	0.484722
30111	7896483	---	---	---	pos_control	---	chrNA:-1--1	7896483	0.154065	0.903873	-0.637351	0.770679	0.791416	24435492	17	0	0	0	0.0657399	-0.218273	0.306356	-0.478599	-0.488845	29328673	0.810415	0.457423	-0.132274	-0.909466	-0.48659	-0.393489	0.158457	0.436206	-0.632235	-0.0681158	0.880054	-0.557921	-16003592	-12359015	-0.733156	0.691805	0.666801	-0.689313	-17189186	0.920064	0.24609	-0.275616	0.713577	16076908	0.480487
1345	7910587	---	ENST00000459179	ENSEMBL	ncrna:snRNA chromosome:GRCh37:1:232835950:232836054:1 gene:ENSG00000238382	FALSE	chrNA:-1--1	7910587	0.129302	10753217	-0.662462	0.576289	0.791763	26108813	26	0	0	0	16353873	0.00713908	0.227838	-18706162	-0.428454	0.69758	0.023273	0.248439	-0.729007	0.023273	13669685	-19272766	0.0343056	-0.404058	-0.391182	-0.236972	-0.411434	-0.830693	-0.771165	-0.485231	0.0328969	-0.858525	0.417869	-0.383375	18057717	-0.469665	-12737662	28253937	-0.395494	13983552	-10926535
21584	8115037	---	ENST00000410281	ENSEMBL	ncrna:snRNA chromosome:GRCh37:5:148986200:148986304:-1 gene:ENSG00000222213	FALSE	chrNA:-1--1	8115037	0.439274	0.949391	-0.353012	0.592975	0.792287	27669559	23	0	0	0	0.0263079	14819865	0.0263079	16520865	-13349549	-15254837	-16502874	0.0263079	-0.324277	0.979251	0.356321	-0.0766963	-10015265	-0.938001	0.191095	-0.00225887	0.207655	-12474353	-0.257563	-0.0900187	0.398878	-0.0139964	13600683	-0.832784	-0.643272	15541894	19833027	-0.0733083	10132934	-222621	12301452
25198	8149383	FAM90A25P	NR_036463	RefSeq	Homo sapiens family with sequence similarity 90, member A25 pseudogene (FAM90A25P), non-coding RNA.	FALSE	chrNA:-1--1	8149383	0.307625	0.842016	-0.485342	0.944137	0.792967	21759427	13	0	0	0	-0.616985	-0.435415	10202926	-0.447649	0.771317	15279478	-0.746206	16052514	-0.743776	0.0258846	0.494116	-0.555002	-11818599	-0.768931	11984704	0.721135	18051463	-0.304762	0.0819977	-0.0123289	-26460938	-0.773423	-1232093	0.0433883	16928964	0.302681	1009404	-0.420041	-0.159119	-0.0498804	0.341288
5118	7948157	OR9G4	NM_001005284	RefSeq	Homo sapiens olfactory receptor, family 9, subfamily G, member 4 (OR9G4), mRNA.	FALSE	chrNA:-1--1	7948157	0.359149	0.936664	-0.434352	0.473172	0.793501	30734868	26	0	0	0	-0.43521	0.652397	0.35439	-0.239367	0.0987359	-0.945199	-10310608	-0.310982	-0.489521	0.0503262	31395655	0.280449	-0.167893	-0.619039	-0.3318	0.504589	13049378	-0.823751	-0.235833	0.600258	-0.73883	-0.539409	0.421264	-0.139519	30958986	-0.219191	0.0348342	0.991751	-0.780182	0.456425	0.564268
8657	7983405	DUOXA2	NM_207581	RefSeq	Homo sapiens dual oxidase maturation factor 2 (DUOXA2), mRNA.	FALSE	chrNA:-1--1	7983405	0.366284	11969175	-0.429439	0.248892	0.795723	29035842	23	0	0	0	0.969079	-0.717896	-0.744627	0.00320667	-0.120593	-0.764922	18330954	0.369796	-0.769147	22394924	0.262441	-0.623196	-0.445429	0.107545	0.059229	-0.207557	-0.643977	-0.758513	-0.366706	-0.375973	-0.145269	-0.424384	0.936346	39800568	0.304449	0.0513138	-0.069879	-0.574622	-0.425994	-0.347182	0.494445
20343	8102948	---	ENST00000459515	ENSEMBL	ncrna:snoRNA chromosome:GRCh37:4:142218928:142219032:-1 gene:ENSG00000238695	FALSE	chrNA:-1--1	8102948	0.159749	0.846142	-0.639568	0.584077	0.799317	2978915	21	0	0	0	0.370545	-0.756291	-0.266818	12392505	-1036833	0.0610896	-0.5309	0.0610896	-0.248461	0.35439	-0.373838	0.0969744	0.0602941	-0.0931406	-11474739	12376324	-0.309754	-0.703704	-0.168402	0.259949	-11607575	-17550212	0.285918	13276194	29623864	-0.17757	0.498467	0.0713334	-0.73138	0.0180062	-0.262306
30215	7892571	---	---	---	neg_control	---	chrNA:-1--1	7892571	0.410427	11685187	-0.390254	0.585982	0.800681	24927306	27	0	0	0	-0.460148	0.313244	-0.557283	-0.453501	-11822578	22361004	0.392101	-0.409263	0.0357639	11517087	15890614	-13902862	-0.550848	-0.0833308	0.71217	0.405143	-0.1659	-0.0702041	0.236609	0.504936	-0.350639	0.177466	-0.590547	-0.42484	0.365648	31863496	10954857	-11346337	0.290536	-10798647	14775641
30581	7893107	---	---	---	neg_control	---	chrNA:-1--1	7893107	0.330891	1131614	-0.472981	0.480985	0.803872	27303486	27	0	0	0	-0.649291	-0.877919	27241647	0.477858	-0.955249	-0.644046	-0.89338	-0.849931	-0.182435	0.915823	0.9438	-0.405773	10553626	0.587281	0.362066	0.858846	0.557618	-0.184961	-0.609463	-0.764648	-10527489	0.156741	0.498989	2631566	-0.167025	0.69507	-14103255	-0.410454	-0.999571	-0.929235	-0.998912
4992	7947093	MRGPRX1	NM_147199	RefSeq	Homo sapiens MAS-related GPR, member X1 (MRGPRX1), mRNA.	FALSE	chrNA:-1--1	7947093	0.400224	12643722	-0.406786	0.421725	0.807009	26061463	27	0	0	0	-0.369386	-0.164061	33640368	-0.0185549	-0.164061	0.354754	-0.833973	-0.514459	-0.79446	0.361576	-0.0337471	-0.164061	-0.142885	-0.0899286	-0.262726	4453972	-0.208348	-0.350391	-0.201952	-0.210285	-0.422206	-0.113625	-0.154156	-0.364799	0.035286	-0.111309	-0.273308	-0.255092	-0.242351	-0.232358	0.0497883
22472	8123584	MYLK4	NM_001012418	RefSeq	Homo sapiens myosin light chain kinase family, member 4 (MYLK4), mRNA.	FALSE	chrNA:-1--1	8123584	0.505386	11240797	-0.301655	0.459487	0.807041	279074	27	0	0	0	3188839	-0.147846	-0.0634542	-0.124078	-0.126001	0.226753	-0.0638737	0.710804	-0.472987	0.273979	-0.531524	-0.8677	-0.244276	0.322718	-0.302311	0.185051	0.547513	-0.924616	-0.0930408	0.20031	-0.439087	-0.470061	33110917	0.0963131	-0.315862	23986113	-0.510311	0.124918	-0.106294	-0.627137	0.22461
9600	7993624	SYT17	NM_016524	RefSeq	Homo sapiens synaptotagmin XVII (SYT17), mRNA.	FALSE	chrNA:-1--1	7993624	0.555404	0.800678	-0.254547	0.533987	0.809951	3247341	22	0	0	0	-0.409352	0.284927	-0.911365	0.0683409	-0.678798	2063288	0.698255	-0.0354777	-0.403371	10978527	0.698577	0.942667	-0.379982	0.0308991	10333217	12405481	0.399205	-0.349768	-0.828695	-0.0852152	-0.182311	0.0485782	11836557	11713741	-28868363	-0.307566	0.45483	13873384	0.542563	-0.82524	0.606352
32078	7895236	---	---	---	neg_control	---	chrNA:-1--1	7895236	0.35491	0.944649	-0.45709	0.757069	0.812	24919562	18	0	0	0	11132972	13922427	20746584	-13684989	-11851945	-0.272206	-0.715661	12029324	-0.286018	-0.644464	-0.695473	-0.325857	0.0147282	0.139832	-0.318945	0.337207	0.57763	-10143644	1374922	-0.0130368	-0.5691	-0.395338	0.986987	13685398	-0.710326	0.629623	0.645378	-0.898811	0.65423	-2185382	10154705
30308	7892713	---	---	---	neg_control	---	chrNA:-1--1	7892713	0.127179	0.885525	-0.685016	0.523314	0.812195	31199229	24	0	0	0	-0.930185	0.26967	0.62623	0.766318	0.0141651	-0.175865	15957124	-0.187655	-17234211	170054	0.0325204	-10080125	-2501649	19454975	0.177062	-0.50554	0.3182	-0.284105	-10690324	-10202118	-0.468478	-0.504131	14927875	0.772417	0.224952	0.00589233	0.247237	-11434473	0.706076	12018269	-1179861
31033	7893755	---	---	---	neg_control	---	chrNA:-1--1	7893755	0.484831	0.997566	-0.328471	0.626066	0.813302	26969817	23	0	0	0	0.139112	-0.0679295	0.137663	-12847661	-0.310319	19425131	14655813	-0.313361	0.168464	15607402	-0.674032	-0.457725	-0.535206	-0.232758	-0.447585	0.338598	0.299369	-0.383017	-0.127071	12844816	0.790642	-0.543701	0.452549	-1067514	-0.895845	1780978	22295647	0.782849	0.560394	-13914405	-0.203582
8078	7978222	TGM1	NM_000359	RefSeq	Homo sapiens transglutaminase 1 (K polypeptide epidermal type I, protein-glutamine-gamma-glutamyltransferase) (TGM1), mRNA.	FALSE	chrNA:-1--1	7978222	0.567352	0.859112	-0.246647	0.441794	0.813999	34144652	26	0	0	0	-14085398	15024778	0.0354036	13868723	0.508783	-0.13109	-0.127248	-17850735	-0.277027	-0.0987179	12953451	-0.0305533	-0.184009	-0.000122	13987961	0.217877	14127488	0.216358	-0.562699	0.162661	-0.237548	-0.876123	0.879476	-1255172	1292858	0.707143	10564364	0.808828	-1205843	0.394184	0.553191
13810	8037043	---	ENST00000461658	ENSEMBL	cdna:known chromosome:GRCh37:19:42071033:42071966:1 gene:ENSG00000007129	FALSE	chrNA:-1--1	8037043	0.317175	0.857452	-0.49753	0.63951	0.814705	28723123	20	0	0	0	-0.12064	-0.153593	28647661	0.215588	-0.0515457	-0.620854	-0.35896	-0.0300343	-10552875	-0.131154	14411553	0.203446	-0.863801	0.878917	0.120943	-0.778309	0.302009	-0.596439	-0.684049	-0.577213	-13656077	-0.990995	0.920773	0.0841162	15406723	0.698153	0.537183	0.393501	12546878	0.483239	-0.414128
953	7906223	C1orf66	NM_015997	RefSeq	Homo sapiens chromosome 1 open reading frame 66 (C1orf66), transcript variant 1, mRNA.	FALSE	chrNA:-1--1	7906223	0.653957	0.808335	-0.163569	0.510804	0.817526	33345966	23	0	0	0	0.00349522	10958631	-0.0897633	0.516517	-0.783386	24676185	-0.927517	-0.357135	-0.052147	-0.165558	13100307	-0.123603	-0.255942	0.0407091	13714718	10108101	0.956633	0.0986098	-0.12618	-0.0319035	-0.939038	0.618941	0.0881197	0.809333	-2268457	-0.783084	2201018	0.664764	-0.261638	-11495662	0.856527
13854	8037453	ZFP112	NM_001083335	RefSeq	Homo sapiens zinc finger protein 112 homolog (mouse) (ZFP112), transcript variant 1, mRNA.	FALSE	chrNA:-1--1	8037453	0.487784	0.821681	-0.331278	0.582909	0.819062	30978844	21	0	0	0	0.308792	12199118	-1124232	12969807	0.00347038	-0.686248	-0.0518704	-0.266697	0.158153	-0.00461359	15834032	0.00171498	0.6213	-0.238906	0.242084	0.147824	16836351	-0.0966249	-0.849632	13228377	0.00851635	-0.309701	11833403	0.981435	-2688104	-0.699405	0.439856	0.339468	0.156681	-13055105	-0.426563
26424	8161319	ZNF658	NM_033160	RefSeq	Homo sapiens zinc finger protein 658 (ZNF658), mRNA.	FALSE	chrNA:-1--1	8161319	0.29541	0.976062	-0.52714	0.394396	0.822549	32862644	27	0	0	0	-0.267898	12635527	12330486	-0.104892	-0.355168	11031346	-0.642062	18365	-0.306038	-0.104892	-0.248474	-12621809	-13512473	-0.48969	-0.626061	-15582118	0.229709	-0.322862	-0.324168	13970789	-0.235193	-0.964981	-0.49569	12617929	-11933267	-0.648799	19044498	0.512519	12922513	-0.497179	19945158
27917	8174831	CT47B1	NM_001145718	RefSeq	Homo sapiens cancer/testis antigen family 147, member B1 (CT47B1), mRNA.	FALSE	chrNA:-1--1	8174831	0.314089	0.929929	-0.50925	0.569209	0.82334	29636602	24	0	0	0	-0.00836689	22826245	-1843628	0.690965	0.215414	0.566967	-0.321296	-0.127228	-14743649	0.00648129	-0.245543	0.0859591	0.0804314	13628445	0.41077	0.156032	0.299023	-0.593322	-0.437362	0.374563	-11653799	0.0346401	0.751087	-0.640566	18079913	17699865	0.309124	0.850793	-19443603	-0.918301	-0.0373589
32056	7895206	---	---	---	neg_control	---	chrNA:-1--1	7895206	0.301716	0.78056	-0.522511	0.836617	0.824227	2522296	14	0	0	0	0.0235154	16785856	12208599	-13043948	0.262279	0.0782152	0.734248	-20883546	-0.193473	0.496218	0.21608	-0.691699	0.921359	11224093	-0.574503	0.22443	-0.26156	-21342587	-11046067	0.80264	0.194549	-10256001	-0.0620785	15436171	-15867486	0.399707	0.728809	0.674796	10179534	-0.827529	-0.594252
4890	7946073	OR51I1	NM_001005288	RefSeq	Homo sapiens olfactory receptor, family 51, subfamily I, member 1 (OR51I1), mRNA.	FALSE	chrNA:-1--1	7946073	0.317491	10777799	-0.5087	0.597232	0.826191	26812742	25	0	0	0	-0.0737198	2524745	-14210973	0.425493	-0.0737198	-0.0737198	0.536296	0.305924	0.104822	-0.359551	0.89542	-10517241	0.715632	-0.382237	-2246513	-0.882218	0.0102186	-0.533875	-0.78139	10998396	-0.979607	-13096637	0.380882	17403588	0.674964	0.807707	-0.0385328	13065969	-0.652449	0.63171	0.43655
31265	7894075	---	---	---	neg_control	---	chrNA:-1--1	7894075	0.452883	10433546	-0.375136	0.647367	0.828019	2639594	23	0	0	0	12216649	12368058	0.0787049	0.157773	0.0999652	2003057	-23594925	-0.116966	-0.776912	-0.34942	-0.36493	0.118879	0.515169	17074109	-14061348	13754301	0.608435	0.492851	-0.634248	1224678	0.336083	-1373997	-0.971566	25779526	0.184275	-0.0563566	-0.141199	10295662	-0.363008	-15123816	-0.598347
13297	8031750	ZNF419	NM_001098491	RefSeq	Homo sapiens zinc finger protein 419 (ZNF419), transcript variant 1, mRNA.	FALSE	chrNA:-1--1	8031750	0.477381	0.8152	-0.35207	0.555577	0.829451	32300627	22	0	0	0	-0.152624	12630608	-0.65001	0.511612	-0.990209	21074939	-0.261087	0.538679	0.258694	-0.816751	-0.0380468	-0.0833955	0.0710536	-0.503891	-0.275998	-0.364849	0.460384	0.333063	-0.397708	0.732154	0.110077	-0.330221	12467074	16607769	-2603204	0.564673	0.824082	0.721595	-0.492563	-22974994	-0.203192
2485	7922266	---	ENST00000493911	ENSEMBL	ncrna_pseudogene:rRNA_pseudogene chromosome:GRCh37:1:169878692:169878920:-1 gene:ENSG00000243409	FALSE	chrNA:-1--1	7922266	0.00319576	0.60828	-0.826997	0.702477	0.830193	30843275	13	0	0	0	11209322	0.218336	12515244	0.958198	-0.00827444	-0.1668	11644803	-0.104911	-0.0449814	-0.18297	0.440953	-13827981	-0.248347	-0.0414618	-0.147588	-0.37191	0.350359	-0.993862	-0.199	-10697896	-20050836	-0.660096	0.169734	-0.306125	19161406	-0.694401	-0.29854	-0.383211	0.5081	0.95374	0.354291
3950	7937483	SNORA52	NR_002585	RefSeq	Homo sapiens small nucleolar RNA, H/ACA box 52 (SNORA52), small nucleolar RNA.	FALSE	chrNA:-1--1	7937483	0.272691	10226848	-0.559948	0.661215	0.832639	26545951	23	0	0	0	1008328	0.965793	16748252	1345938	-0.563678	-14639457	-0.194979	-0.67846	-0.624224	0.270958	0.915132	0.229063	-0.474696	-0.455264	-1240095	-0.819632	-0.226291	-19045225	-0.359798	-0.604611	-0.681855	-10915759	0.0771739	19436616	0.633448	13741443	0.0785913	-0.418706	0.518962	0.907795	0.975336
26428	8161346	ZNF658	NM_033160	RefSeq	Homo sapiens zinc finger protein 658 (ZNF658), mRNA.	FALSE	chrNA:-1--1	8161346	0.298365	0.97947	-0.538778	0.411937	0.837143	32952635	27	0	0	0	-0.318637	12952409	13094721	-0.108209	-0.333345	11094042	-0.670619	17584361	-0.290429	-0.0840297	-0.280818	-130712	-1380022	-0.467348	-0.641636	-15346018	0.258333	-0.352485	-0.295423	13674667	-0.25141	-10340422	-0.513984	12605879	-11889573	-0.649334	1893642	0.504254	12993382	-0.44305	20078547
23062	8129560	CTAGE4	NM_198495	RefSeq	Homo sapiens CTAGE family, member 4 (CTAGE4), mRNA.	FALSE	chrNA:-1--1	8129560	0.431996	0.976888	-0.407344	0.45002	0.83934	32200177	27	0	0	0	0.348245	0.595341	14209521	-1017406	0.262475	-13425058	-0.763169	-0.962484	-0.848862	0.261584	12171968	-0.0692126	0.0529883	16143591	12293729	-0.726064	11852831	-11801503	-0.566544	-0.713311	-0.382527	-0.439322	25265396	13938493	-17001029	0.38402	0.26992	0.852083	-0.878944	0.556604	0.292628
30249	7892617	---	---	---	neg_control	---	chrNA:-1--1	7892617	0.0932932	0.929571	-0.746463	0.502401	0.839756	31924398	26	0	0	0	0.016422	0.815898	-0.100103	15601251	-0.591333	-10227718	15990024	0.528662	-14884547	0.00106229	-1019415	-0.896436	-20767665	-13988483	-0.170869	0.027479	0.117551	-0.586019	-14564263	-0.674583	-0.150786	-0.0149502	18331941	0.957579	0.254823	0.781889	0.0613121	-11096965	0.506524	0.756346	15279076
24537	8143601	CTAGE6P	NM_178561	RefSeq	Homo sapiens CTAGE family, member 6, pseudogene (CTAGE6P), mRNA.	FALSE	chrNA:-1--1	8143601	0.475025	0.888894	-0.368488	0.442475	0.843513	34615827	27	0	0	0	0.374154	12644026	10697523	-0.325168	-0.0522141	-19776655	-0.811125	-0.875341	-0.589572	0.0416213	10169271	-0.0621	-0.283507	0.808684	0.990437	-0.399756	12154144	-12788147	0.21028	-0.632347	-0.328578	-0.333994	23219855	1216921	-17254946	0.236183	0.799472	0.514855	-0.902331	0.40589	0.753151
5342	7950299	DNAJB13	NM_153614	RefSeq	Homo sapiens DnaJ (Hsp40) homolog, subfamily B, member 13 (DNAJB13), mRNA.	FALSE	chrNA:-1--1	7950299	0.490448	0.754401	-0.353423	0.964257	0.843871	23367853	12	0	0	0	0.200976	26971674	0.0533856	0.51015	0.967813	0.0533856	0.0533856	-12253468	-13646334	0.0533856	-0.286279	0.177041	0.436001	0.919219	-0.472765	0.10818	-0.168299	-12685744	0.199832	0.527942	-18613471	0.629962	10372962	-0.350334	0.64257	-0.223699	0.900888	14729068	-0.776699	17379338	0.909548
24972	8147689	---	ENST00000476271	ENSEMBL	ncrna_pseudogene:scRNA_pseudogene chromosome:GRCh37:8:101970154:101970408:1 gene:ENSG00000242315	FALSE	chrNA:-1--1	8147689	-0.0251267	0.828011	-0.874595	0.717917	0.849468	28328993	17	0	0	0	0.197073	18691792	16687415	0.404278	-0.667805	0.19596	-0.279304	-0.54584	-22947502	0.049502	0.0428761	-0.43206	17543204	1274626	0.264626	-0.160914	-0.472801	-0.476922	-14611853	-0.953698	-0.756316	-12211279	-0.235326	-0.320362	30161145	-0.810843	-0.136728	-0.13946	0.382273	0.900672	-0.995705
5897	7955721	ZNF740	NM_001004304	RefSeq	Homo sapiens zinc finger protein 740 (ZNF740), mRNA.	FALSE	chrNA:-1--1	7955721	0.558295	0.889568	-0.291739	0.94455	0.850035	22981215	14	0	0	0	0.176161	0.0964457	16412789	18627204	-23436728	0.402869	-0.667806	0.364015	0.00970697	-0.356229	0.636043	-0.485935	-0.702862	-0.00694258	0.663096	28917344	0.312708	10148532	0.444006	0.0881132	-0.26427	0.158731	-0.775765	0.83808	-18378224	0.163127	-0.00680375	0.765061	-0.237422	-13843893	0.235178
25669	8153823	CYHR1	NM_032687	RefSeq	Homo sapiens cysteine/histidine-rich 1 (CYHR1), transcript variant 2, mRNA.	FALSE	chrNA:-1--1	8153823	0.552566	0.806709	-0.300687	0.911567	0.853253	24297688	13	0	0	0	0.0780643	0.252206	14297509	-0.0967202	-0.367575	22191994	-0.832049	-10222651	0.637124	0.412827	0.5928	-14158775	-10137058	0.337233	0.905433	-0.781707	0.134796	-13841412	-0.689944	0.137535	-0.913868	0.528999	13924241	1380749	-12000496	20132828	0.318833	0.0691471	-0.0631113	-0.64475	13443274
1380	7910948	---	ENST00000362371	ENSEMBL	ncrna:misc_RNA chromosome:GRCh37:1:240861620:240861729:1 gene:ENSG00000199241	FALSE	chrNA:-1--1	7910948	0.42236	0.961355	-0.431993	0.653338	0.854353	28253686	22	0	0	0	15496768	-0.505187	10908803	11438855	-0.240659	0.238637	-24575953	-10416716	-0.638188	-0.53908	0.658844	0.112938	17921731	20631945	15963416	10678946	0.389356	-1771547	0.350115	-0.218124	-0.320354	-0.940175	0.266164	15955198	0.087506	-1217684	-0.229212	13537807	-0.401992	0.108442	0.438825
19844	8098240	---	ENST00000462868	ENSEMBL	ncrna_pseudogene:rRNA_pseudogene chromosome:GRCh37:4:167063725:167063863:1 gene:ENSG00000241658	FALSE	chrNA:-1--1	8098240	0.0713648	0.96775	-0.784428	0.477799	0.855793	32354503	27	0	0	0	13626807	-0.71824	15289085	17499913	-0.11745	-10833095	11304032	-14877764	-0.307697	-0.307697	0.355151	-0.614241	-0.739594	0.0720069	-0.0834154	-0.596195	-0.987176	-16577058	-0.606407	-12944416	-0.550067	-10332206	0.249671	-0.271715	0.700786	0.422231	0.368399	-13013597	13219869	17325654	0.932144
11479	8013536	NOS2	NM_000625	RefSeq	Homo sapiens nitric oxide synthase 2, inducible (NOS2), mRNA.	FALSE	chrNA:-1--1	8013536	0.32517	0.86833	-0.530938	0.646917	0.856108	2982305	20	0	0	0	0.463021	-0.29672	-0.237196	-0.220149	0.094969	-0.204485	-0.531556	-0.449664	-0.484478	-0.55498	-0.184232	-0.204485	-0.386916	0.252726	-0.0219168	0.473239	0.343397	-0.573384	-0.0686208	-0.499809	-18097198	-0.551505	-0.188046	0.0654284	0.664732	0.259797	0.4687	0.536464	-0.815836	-0.416896	10919583
9845	7996361	CES3	NM_024922	RefSeq	Homo sapiens carboxylesterase 3 (CES3), transcript variant 1, mRNA.	FALSE	chrNA:-1--1	7996361	0.212895	11150099	-0.643881	0.461832	0.856777	29756896	27	0	0	0	2098336	-0.875829	0.345246	-0.439997	-0.319003	0.144097	-0.125751	0.564245	-0.709422	-15093471	14994953	0.017895	-0.125038	-0.162242	3682155	0.271599	0.40283	-0.505992	-0.585025	-0.710902	-13540405	-0.899443	0.573982	-0.0633441	10501643	0.394934	-0.466595	-0.0177292	-0.121647	-0.876861	0.112558
14841	8046626	---	ENST00000384061	ENSEMBL	ncrna:snRNA chromosome:GRCh37:2:178903629:178903731:1 gene:ENSG00000206788	FALSE	chrNA:-1--1	8046626	0.384611	0.875832	-0.473674	0.600536	0.858284	3101123	21	0	0	0	0.119134	-0.38714	0.119134	-0.494495	0.119134	-0.220286	-14843997	0.119134	0.530712	20472126	17641364	-0.441793	-11004581	-0.419093	10064039	-0.645402	0.483369	0.137336	-0.926108	-0.163355	-12069894	-0.722268	0.065842	13058368	29703264	0.611983	0.528625	0.630344	0.707322	-0.830265	0.647556
1619	7913185	---	ENST00000458906	ENSEMBL	ncrna:snoRNA chromosome:GRCh37:1:19858664:19858768:-1 gene:ENSG00000239027	FALSE	chrNA:-1--1	7913185	-0.0136769	0.821533	-0.873842	0.7642	0.860165	27614253	16	0	0	0	-0.793131	0.594372	0.0373479	-0.662349	0.0757104	12417316	0.48227	27182465	-0.0579596	-0.488091	-0.832279	-10260407	161303	-0.221883	-0.664289	-11816967	-0.306451	-11449808	-1449724	-0.39176	-0.855863	-16531248	0.582044	-0.424552	0.315325	-11598008	0.941327	13387737	0.543001	0.0273488	1209975
32276	7895519	---	---	---	neg_control	---	chrNA:-1--1	7895519	0.492323	0.890435	-0.367964	0.680491	0.860287	28803248	19	0	0	0	0.393733	0.875889	-17296702	18633199	-11784748	1028707	0.0571553	-0.572644	-0.0308008	-0.758848	13276162	-0.77535	-0.214022	20316844	0.24121	11222414	0.120027	-14176561	0.851243	0.278622	-0.227372	-0.344516	0.222696	0.440774	0.0659353	0.482409	0.605955	0.76311	-14447426	-0.893662	-0.972739
10593	8004221	ALOX12	NM_000697	RefSeq	Homo sapiens arachidonate 12-lipoxygenase (ALOX12), mRNA.	FALSE	chrNA:-1--1	8004221	0.455977	10167627	-0.40605	0.650379	0.862027	27788796	23	0	0	0	0.754237	11754917	-0.594101	0.79249	-0.826196	-0.136598	-0.42887	-0.895076	-0.762965	12289939	-0.722249	-0.20108	-0.710861	-0.53282	20838864	14862654	-0.666699	-0.691005	0.0885456	0.573367	-0.635179	-0.876837	0.381148	0.659985	0.0162359	-0.584276	27456212	-0.137826	-0.324769	-13034333	17469145
3074	7928058	---	ENST00000484681	ENSEMBL	ncrna_pseudogene:Mt_tRNA_pseudogene chromosome:GRCh37:10:71352762:71352828:1 gene:ENSG00000243381	FALSE	chrNA:-1--1	7928058	0.382474	0.894788	-0.479824	0.804454	0.862298	25995579	16	0	0	0	10428338	-0.184191	0.978657	0.227409	0.362594	-0.401799	-23838232	0.1493	0.246236	-0.855432	0.247444	0.686261	0.175905	0.531793	25588133	-0.797593	0.24045	-16306996	-0.668883	0.986724	-0.135104	-0.910905	-0.135406	10885586	0.351546	0.220523	-0.994966	11636139	10531923	-0.719654	18638067
21415	8113385	SLCO6A1	NM_173488	RefSeq	Homo sapiens solute carrier organic anion transporter family, member 6A1 (SLCO6A1), mRNA.	FALSE	chrNA:-1--1	8113385	0.575317	11048449	-0.287473	0.399819	0.86279	31319468	27	0	0	0	-0.684372	0.698141	24870143	-0.690726	0.193451	-0.249412	-0.249412	-0.835828	-0.715974	-0.877311	17356143	-0.328817	-0.886663	0.704417	20875542	12273053	20865688	-0.546458	0.0248148	-0.500989	0.241985	-0.469119	16148125	15912703	-0.65145	-0.316087	-0.463191	-0.454468	-0.677928	-0.72928	11651974
25281	8150161	---	ENST00000469496	ENSEMBL	ncrna_pseudogene:Mt_tRNA_pseudogene chromosome:GRCh37:8:32874643:32874703:-1 gene:ENSG00000239526	FALSE	chrNA:-1--1	8150161	0.390634	1077858	-0.472871	0.589815	0.863505	28167984	25	0	0	0	11516366	0.596208	0.773651	-0.652959	-0.685308	-1447994	0.474697	-0.500338	-0.906222	0.880476	-0.496201	0.594273	-0.262751	-0.658182	0.332474	0.363516	0.166959	-0.384856	-0.80332	-0.946874	-0.0305582	0.117289	0.920391	37333436	-0.850562	0.168982	0.303929	0.0246069	-0.735192	-0.408612	17103807
27918	8174837	CT47A1	NM_001080146	RefSeq	Homo sapiens cancer/testis antigen family 47, member A1 (CT47A1), mRNA.	FALSE	chrNA:-1--1	8174837	0.288869	0.890452	-0.574969	0.788055	0.863838	26437862	17	0	0	0	10991193	17327467	-0.884596	0.713206	0.247653	0.760508	-0.890243	-11808922	-22711494	0.180028	-0.26187	0.242186	-1116111	0.0535195	0.406274	-0.542145	0.0348407	-0.486334	-0.520066	0.155066	-0.666249	-0.890055	-0.176638	-0.486478	1570979	21735451	0.773599	1611254	-0.837571	0.42355	-0.0605787
27919	8174841	CT47A1	NM_001080146	RefSeq	Homo sapiens cancer/testis antigen family 47, member A1 (CT47A1), mRNA.	FALSE	chrNA:-1--1	8174841	0.288869	0.890452	-0.574969	0.788055	0.863838	26437862	17	0	0	0	10991193	17327467	-0.884596	0.713206	0.247653	0.760508	-0.890243	-11808922	-22711494	0.180028	-0.26187	0.242186	-1116111	0.0535195	0.406274	-0.542145	0.0348407	-0.486334	-0.520066	0.155066	-0.666249	-0.890055	-0.176638	-0.486478	1570979	21735451	0.773599	1611254	-0.837571	0.42355	-0.0605787
27920	8174845	CT47A1	NM_001080146	RefSeq	Homo sapiens cancer/testis antigen family 47, member A1 (CT47A1), mRNA.	FALSE	chrNA:-1--1	8174845	0.288869	0.890452	-0.574969	0.788055	0.863838	26437862	17	0	0	0	10991193	17327467	-0.884596	0.713206	0.247653	0.760508	-0.890243	-11808922	-22711494	0.180028	-0.26187	0.242186	-1116111	0.0535195	0.406274	-0.542145	0.0348407	-0.486334	-0.520066	0.155066	-0.666249	-0.890055	-0.176638	-0.486478	1570979	21735451	0.773599	1611254	-0.837571	0.42355	-0.0605787
27921	8174849	CT47A1	NM_001080146	RefSeq	Homo sapiens cancer/testis antigen family 47, member A1 (CT47A1), mRNA.	FALSE	chrNA:-1--1	8174849	0.288869	0.890452	-0.574969	0.788055	0.863838	26437862	17	0	0	0	10991193	17327467	-0.884596	0.713206	0.247653	0.760508	-0.890243	-11808922	-22711494	0.180028	-0.26187	0.242186	-1116111	0.0535195	0.406274	-0.542145	0.0348407	-0.486334	-0.520066	0.155066	-0.666249	-0.890055	-0.176638	-0.486478	1570979	21735451	0.773599	1611254	-0.837571	0.42355	-0.0605787
27923	8174862	CT47A10	NM_001080137	RefSeq	Homo sapiens cancer/testis antigen family 47, member A10 (CT47A10), mRNA.	FALSE	chrNA:-1--1	8174862	0.288869	0.890452	-0.574969	0.788055	0.863838	26437862	17	0	0	0	10991193	17327467	-0.884596	0.713206	0.247653	0.760508	-0.890243	-11808922	-22711494	0.180028	-0.26187	0.242186	-1116111	0.0535195	0.406274	-0.542145	0.0348407	-0.486334	-0.520066	0.155066	-0.666249	-0.890055	-0.176638	-0.486478	1570979	21735451	0.773599	1611254	-0.837571	0.42355	-0.0605787
27924	8174867	CT47A1	NM_001080146	RefSeq	Homo sapiens cancer/testis antigen family 47, member A1 (CT47A1), mRNA.	FALSE	chrNA:-1--1	8174867	0.288869	0.890452	-0.574969	0.788055	0.863838	26437862	17	0	0	0	10991193	17327467	-0.884596	0.713206	0.247653	0.760508	-0.890243	-11808922	-22711494	0.180028	-0.26187	0.242186	-1116111	0.0535195	0.406274	-0.542145	0.0348407	-0.486334	-0.520066	0.155066	-0.666249	-0.890055	-0.176638	-0.486478	1570979	21735451	0.773599	1611254	-0.837571	0.42355	-0.0605787
27925	8174872	CT47A1	NM_001080146	RefSeq	Homo sapiens cancer/testis antigen family 47, member A1 (CT47A1), mRNA.	FALSE	chrNA:-1--1	8174872	0.288869	0.890452	-0.574969	0.788055	0.863838	26437862	17	0	0	0	10991193	17327467	-0.884596	0.713206	0.247653	0.760508	-0.890243	-11808922	-22711494	0.180028	-0.26187	0.242186	-1116111	0.0535195	0.406274	-0.542145	0.0348407	-0.486334	-0.520066	0.155066	-0.666249	-0.890055	-0.176638	-0.486478	1570979	21735451	0.773599	1611254	-0.837571	0.42355	-0.0605787
27926	8174876	CT47A1	NM_001080146	RefSeq	Homo sapiens cancer/testis antigen family 47, member A1 (CT47A1), mRNA.	FALSE	chrNA:-1--1	8174876	0.288869	0.890452	-0.574969	0.788055	0.863838	26437862	17	0	0	0	10991193	17327467	-0.884596	0.713206	0.247653	0.760508	-0.890243	-11808922	-22711494	0.180028	-0.26187	0.242186	-1116111	0.0535195	0.406274	-0.542145	0.0348407	-0.486334	-0.520066	0.155066	-0.666249	-0.890055	-0.176638	-0.486478	1570979	21735451	0.773599	1611254	-0.837571	0.42355	-0.0605787
27927	8174882	CT47A1	NM_001080146	RefSeq	Homo sapiens cancer/testis antigen family 47, member A1 (CT47A1), mRNA.	FALSE	chrNA:-1--1	8174882	0.288869	0.890452	-0.574969	0.788055	0.863838	26437862	17	0	0	0	10991193	17327467	-0.884596	0.713206	0.247653	0.760508	-0.890243	-11808922	-22711494	0.180028	-0.26187	0.242186	-1116111	0.0535195	0.406274	-0.542145	0.0348407	-0.486334	-0.520066	0.155066	-0.666249	-0.890055	-0.176638	-0.486478	1570979	21735451	0.773599	1611254	-0.837571	0.42355	-0.0605787
1900	7916341	---	ENST00000364133	ENSEMBL	ncrna:snoRNA chromosome:GRCh37:1:54236691:54236826:-1 gene:ENSG00000201003	FALSE	chrNA:-1--1	7916341	0.495325	10020686	-0.368682	0.696525	0.864007	27090118	21	0	0	0	-0.621071	-0.294725	27210875	0.486643	-0.149936	13671749	-0.955039	-10780813	-0.800464	0.198741	0.365957	-0.149936	16438811	-0.568495	-0.233558	20275872	13657618	0.460449	-14011497	0.694665	-0.546689	0.747709	0.867088	0.87948	-0.830058	-0.332793	0.350449	-0.766073	-0.0422881	-0.424928	0.937037
6877	7966229	MGC14436	NR_026661	RefSeq	Homo sapiens hypothetical LOC84983 (MGC14436), transcript variant 1, non-coding RNA.	FALSE	chrNA:-1--1	7966229	0.41234	0.86837	-0.452605	0.629288	0.864945	30597982	20	0	0	0	-0.549939	10165963	21922915	-0.778011	-0.609185	-0.535898	-0.996118	-0.500951	-0.201479	2229307	-0.224515	-0.164513	-16817544	0.70944	-0.116399	0.208054	0.752526	-1377529	-11510301	0.937161	-0.890188	-0.323536	0.25806	-0.358128	1196153	12742305	10029069	-0.583247	12378539	-0.889543	0.502142
19081	8090872	KY	NM_178554	RefSeq	Homo sapiens kyphoscoliosis peptidase (KY), mRNA.	FALSE	chrNA:-1--1	8090872	0.201385	0.842342	-0.663654	0.701632	0.865039	29080257	18	0	0	0	23510826	0.54572	-0.302822	-0.496581	-0.0108472	-0.471617	-15457565	1885898	-0.757016	0.245551	-0.243009	-0.260154	0.877872	15025252	0.591554	0.087985	-0.873005	-0.925219	-0.334547	0.38897	-22419527	0.126005	0.102383	0.865018	16549795	0.201885	0.122265	-10974842	15974183	-1386634	0.974786
27150	8168079	---	ENST00000364816	ENSEMBL	ncrna:rRNA chromosome:GRCh37:X:68892323:68892441:1 gene:ENSG00000201686	FALSE	chrNA:-1--1	8168079	0.309654	10864668	-0.555794	0.560371	0.865448	28673482	26	0	0	0	14156913	0.953923	14930929	0.167857	-0.335527	-16801497	0.208688	-0.409542	-0.372839	0.204475	0.704941	0.117149	-0.625364	-19712665	-0.738474	-0.0327273	0.285623	-10009038	-16525934	-0.860093	-0.975689	-0.482994	21073484	11300782	-0.898989	0.875306	1423697	-13454517	-0.657919	12172744	0.759928
31588	7894531	---	---	---	neg_control	---	chrNA:-1--1	7894531	0.437501	0.829743	-0.428091	0.763904	0.865592	27703607	16	0	0	0	0.919049	0.637026	-0.670267	12357947	-0.497032	0.635968	-10684808	-0.287642	0.930212	-0.685377	13892518	-0.837854	-0.24812	0.430346	13275543	-0.050921	0.720662	0.307402	0.152919	-12343827	-10994833	-11132791	0.556553	1780288	-0.843662	11530254	13645729	0.0863131	-0.800014	-1056937	-0.455765
21500	8114203	---	ENST00000384728	ENSEMBL	ncrna:snRNA chromosome:GRCh37:5:133970529:133970635:-1 gene:ENSG00000207459	FALSE	chrNA:-1--1	8114203	0.375084	0.92231	-0.490945	0.929995	0.866028	2343131	15	0	0	0	-0.522264	-0.270682	0.568724	-0.903516	-15203937	2695268	0.785799	-0.641069	-0.270682	0.196905	-0.00506939	-0.270682	-0.0862358	-0.703814	0.0618217	-0.284245	-0.68095	-11861199	-21805525	0.924103	0.591995	0.0842297	10314425	0.99873	0.33086	0.730627	-0.0862358	10758396	-0.95016	-15725168	0.742382
9814	7996034	CCL17	NM_002987	RefSeq	Homo sapiens chemokine (C-C motif) ligand 17 (CCL17), mRNA.	FALSE	chrNA:-1--1	7996034	0.381866	0.836137	-0.488948	0.935714	0.870814	2409868	13	0	0	0	-0.0519907	0.276585	0.626301	0.119314	1209855	-0.0519907	-0.146183	-11109173	-2012851	16351959	14716257	-10901078	-0.677412	0.00576749	0.165472	0.283515	0.03047	0.0342499	0.30754	0.329263	-0.655371	-0.48843	0.104916	-10641278	17685653	0.757392	0.449481	-0.840049	0.21028	-0.329608	0.598334
30310	7892715	---	---	---	neg_control	---	chrNA:-1--1	7892715	0.338923	0.872611	-0.531948	0.633164	0.870871	30636451	20	0	0	0	0.545424	10251305	-10173029	-0.813584	-0.376387	0.530851	-1005995	-10778196	0.488904	0.384269	-0.671336	-10625154	0.859244	0.702407	-11403904	0.646506	10922284	-12301856	0.142068	0.650787	-0.804373	-0.0768945	1696928	-10485597	-0.651779	0.234446	11738566	0.351441	-10166799	-0.907669	0.801201
28150	8176673	---	ENST00000516704	ENSEMBL	ncrna:snRNA chromosome:GRCh37:Y:19900883:19901042:-1 gene:ENSG00000252513	FALSE	chrNA:-1--1	8176673	0.23266	0.985046	-0.638453	0.646439	0.871113	2862082	22	0	0	0	0.0220988	-0.113958	-10008088	-0.0293475	-0.392659	-0.806901	-0.0850504	0.425454	-0.990948	0.509882	0.00105421	-0.588294	-0.625291	0.14331	3092076	14419507	-0.329831	-0.820303	-0.618412	-0.608864	-10755196	0.806135	-0.54357	0.547238	-0.225742	0.246027	11187941	-0.83886	-0.138039	0.14551	0.260914
28223	8177184	---	ENST00000516704	ENSEMBL	ncrna:snRNA chromosome:GRCh37:Y:19900883:19901042:-1 gene:ENSG00000252513	FALSE	chrNA:-1--1	8177184	0.23266	0.985046	-0.638453	0.646439	0.871113	2862082	22	0	0	0	0.0220988	-0.113958	-10008088	-0.0293475	-0.392659	-0.806901	-0.0850504	0.425454	-0.990948	0.509882	0.00105421	-0.588294	-0.625291	0.14331	3092076	14419507	-0.329831	-0.820303	-0.618412	-0.608864	-10755196	0.806135	-0.54357	0.547238	-0.225742	0.246027	11187941	-0.83886	-0.138039	0.14551	0.260914
11259	8011188	TLCD2	NM_001164407	RefSeq	Homo sapiens TLC domain containing 2 (TLCD2), mRNA.	FALSE	chrNA:-1--1	8011188	0.642112	0.575862	-0.229797	0.704054	0.871909	3275259	12	0	0	0	0.123657	0.971938	21301854	0.00769309	10073389	0.114773	-0.778316	-16076974	-13441402	0.963631	0.340678	0.00769309	-0.151163	0.672966	10131319	-0.113674	-0.281978	-0.418138	0.089665	0.867509	-0.880236	-0.791474	0.320836	0.57062	0.751328	10764434	16923054	0.549896	-0.203271	-13319279	0.769653
14337	8042144	REL	NM_002908	RefSeq	Homo sapiens v-rel reticuloendotheliosis viral oncogene homolog (avian) (REL), mRNA.	FALSE	chrNA:-1--1	8042144	0.461048	0.917546	-0.41101	0.816345	0.872058	25812676	17	0	0	0	0.193071	-0.0232097	0.707805	12843821	-0.0875686	-1253913	12661358	-10051347	-0.785125	11565417	14934105	0.0319917	-0.515457	-1530733	0.0366253	0.860535	0.140167	-22053285	-0.0136733	0.230931	0.328722	0.314836	-0.700408	0.924125	-11619174	23823874	0.509213	0.665903	0.100796	0.0686195	12150126
26903	8165864	---	ENST00000463344	ENSEMBL	cdna:pseudogene chromosome:GRCh37:X:6907370:6907824:1 gene:ENSG00000237490	FALSE	chrNA:-1--1	8165864	0.241871	10848652	-0.630486	0.438573	0.872357	3135293	27	0	0	0	2634498	0.0629925	1879367	-0.076459	-0.388248	-0.472471	-0.743395	-0.77961	-0.375873	-0.763512	-0.239644	-0.239644	0.333335	0.781868	0.462281	0.179325	-0.501855	-0.693441	-0.851839	19643226	-0.393272	-0.981908	16112297	-14224681	-0.615937	0.0356973	-11601284	11060374	-0.696279	0.836453	-0.0831116
22193	8120981	---	ENST00000471845	ENSEMBL	ncrna_pseudogene:scRNA_pseudogene chromosome:GRCh37:6:87145567:87145856:1 gene:ENSG00000243124	FALSE	chrNA:-1--1	8120981	0.117692	0.941974	-0.754905	0.870754	0.872597	24534097	16	0	0	0	0.00648493	0.857658	0.511083	1841728	-0.178914	-0.0767908	-0.366649	0.654779	-29551635	-0.0341936	0.0271936	-0.173338	-0.257307	17556903	0.207785	-0.773231	-23687656	-0.322644	-0.596879	-0.695514	-10715841	-0.653962	0.00295364	10295243	0.452343	0.120195	10818133	-0.559476	16292166	24428895	-0.974693
23829	8136979	CTAGE4	NM_198495	RefSeq	Homo sapiens CTAGE family, member 4 (CTAGE4), mRNA.	FALSE	chrNA:-1--1	8136979	0.438852	10065833	-0.433877	0.344265	0.872729	35215638	27	0	0	0	0.233798	0.74321	16420562	-0.808914	-0.0606272	-1612372	-0.667329	-0.824729	-0.744606	0.264157	12035562	-0.0606272	-0.0384673	15105107	11268544	-0.740618	13287095	-10674613	-0.315729	-0.531851	-0.243284	-0.53923	25322516	10286802	-15071694	0.506563	0.338175	0.784511	-10350559	0.666218	0.718026
23816	8136936	CTAGE15P	NM_001008747	RefSeq	Homo sapiens CTAGE family, member 15, pseudogene (CTAGE15P), mRNA.	FALSE	chrNA:-1--1	8136936	0.464051	0.929598	-0.409289	0.504806	0.87334	3313615	26	0	0	0	0.249427	0.915051	11443012	-0.685372	0.339855	-17225213	-0.747237	-0.907723	-10683872	0.0103782	1083839	0.0142508	-0.214446	14398739	13217205	-0.561189	13216641	-11680933	-0.0103995	-0.697863	-0.492532	-0.24594	23260343	12960932	-13042498	0.551396	0.670673	0.43789	-10200576	0.45135	0.639156
13478	8033740	OR7D4	NM_001005191	RefSeq	Homo sapiens olfactory receptor, family 7, subfamily D, member 4 (OR7D4), mRNA.	FALSE	chrNA:-1--1	8033740	0.325823	0.957855	-0.547649	0.749519	0.873472	2681461	19	0	0	0	21515982	13250095	-0.940623	-0.0812749	0.735672	-0.0111543	-14790436	0.638582	-13796381	0.020796	-0.528439	-0.135697	-13357939	1037674	10230355	10703076	0.598025	-0.647732	-0.502897	-0.290811	-14924824	-13482282	-15814114	-0.0771763	19784766	-0.199711	0.764107	12562922	-0.0391119	0.280912	13566998
27575	8171579	RS1	NM_000330	RefSeq	Homo sapiens retinoschisin 1 (RS1), mRNA.	FALSE	chrNA:-1--1	8171579	0.536818	0.888016	-0.33759	0.674327	0.874409	29463737	19	0	0	0	0.557378	-0.261625	0.751847	-0.254278	0.117208	24121027	-2180656	-0.135572	-11314667	0.0381887	0.281048	0.682071	0.76479	13430355	11276025	0.347252	-11843737	-10380086	0.222807	1506984	-12417258	-0.153084	0.8109	11967348	0.814639	17248142	0.460616	-0.995393	-0.274988	-0.973098	12368984
7095	7968798	---	ENST00000384235	ENSEMBL	ncrna:snRNA chromosome:GRCh37:13:42479254:42479360:1 gene:ENSG00000206962	FALSE	chrNA:-1--1	7968798	0.51102	0.856663	-0.36825	0.534204	0.87927	34057102	23	0	0	0	0.521633	-15813811	11591307	12948105	-0.249497	0.0447131	0.533964	-0.562218	-0.979511	-0.637124	18901855	0.372175	-0.389249	13373296	-0.585574	0.371262	11959046	-11303982	-0.594135	0.7527	-0.679237	-0.390983	11206292	-0.0448714	0.10513	0.548508	18695226	0.158654	-0.492881	-0.290069	-0.0550276
32867	7896390	---	---	---	neg_control	---	chrNA:-1--1	7896390	0.691619	0.694792	-0.188759	0.529811	0.880379	37823782	19	0	0	0	0.179109	1607176	15637858	0.744996	-0.20524	13738955	-0.133346	-14795903	-10383176	-0.277346	-0.413286	-0.286571	-0.199042	-0.149694	0.934248	13730117	-0.0737483	0.701424	-0.78987	0.268608	0.210278	0.0822262	17971916	0.00225847	-0.807898	13426619	0.381872	0.192735	0.0860275	-19384555	0.939679
5930	7955993	OR6C75	NM_001005497	RefSeq	Homo sapiens olfactory receptor, family 6, subfamily C, member 75 (OR6C75), mRNA.	FALSE	chrNA:-1--1	7955993	0.372662	0.91958	-0.508397	0.884964	0.881059	24695332	15	0	0	0	10920398	-0.362776	1685764	-0.368318	-0.632803	-0.847754	-17166239	0.931927	0.117648	11337577	0.379841	-18073534	-0.43281	0.205065	2706013	0.861529	-0.230014	0.242342	-0.201992	0.308501	-17111025	0.403972	-1190858	-0.301027	2369796	0.269362	0.0193163	0.15855	-0.053579	-0.682489	11980885
31340	7894178	---	---	---	neg_control	---	chrNA:-1--1	7894178	0.214376	0.745022	-0.667017	0.598266	0.881393	34256215	18	0	0	0	15964473	0.712478	-0.557273	0.643672	-11362526	13192155	-0.190449	-0.571932	-13584547	0.163403	0.190683	0.0724904	0.982527	-0.986722	-0.613158	0.535335	0.902066	-0.474135	-0.264319	0.182798	-16689622	-0.0409136	0.298838	-0.336219	0.587637	-10073245	0.160068	10983206	-0.365893	0.133032	-0.208386
30995	7893701	---	---	---	neg_control	---	chrNA:-1--1	7893701	0.137187	0.829437	-0.744329	0.668315	0.881516	30711405	18	0	0	0	0.910691	0.0129818	0.98033	0.515313	0.284329	-11443563	19285462	-0.0299021	-18639039	0.407938	0.32196	-11814611	-25623417	-0.539655	-0.256039	0.618716	-0.440683	-0.526089	-0.848598	-10762508	-0.529343	-0.0487288	17607238	14835074	0.0761274	0.542357	0.365697	-10956194	0.487096	0.33718	-0.260677
20084	8100476	---	ENST00000362686	ENSEMBL	ncrna:rRNA chromosome:GRCh37:12:45511554:45511671:1 gene:ENSG00000199556	FALSE	chrNA:-1--1	8100476	0.54197	10959662	-0.340037	0.250918	0.882007	34811993	24	0	0	0	13486898	0.162857	2102002	17079089	-0.293378	-10095556	-0.293378	-10762151	-0.598966	0.227667	0.364017	-0.293378	-10735259	-0.817636	0.00865077	-0.221233	-0.0981765	-0.714016	-0.0996609	-10934943	-0.467038	-0.39416	26565602	15953301	-12595019	10576364	17156655	-1100036	-0.859526	0.592159	0.774439
17024	8069610	---	ENST00000362828	ENSEMBL	ncrna:misc_RNA chromosome:GRCh37:21:24804501:24804602:-1 gene:ENSG00000199698	FALSE	chrNA:-1--1	8069610	0.279298	0.911941	-0.604815	0.358216	0.884113	38095803	27	0	0	0	0.619342	16333039	0.391633	-0.0731668	-0.876953	1367879	-1586689	-0.75792	-11387488	17255752	0.096238	-0.0594155	0.986127	11796639	-0.469504	-0.559557	-0.383142	-0.411328	-0.166671	-0.454604	-0.926206	-0.563855	-0.296456	-0.532922	19238058	-0.293118	-0.821852	17195325	-0.712503	16633894	-0.386398
5944	7956044	---	ENST00000384609	ENSEMBL	ncrna:snRNA chromosome:GRCh37:12:56268462:56268625:1 gene:ENSG00000207339	FALSE	chrNA:-1--1	7956044	0.168928	0.996765	-0.71679	0.539939	0.885718	31372917	26	0	0	0	20882468	-0.0563298	0.934056	0.58933	-0.319756	-0.946626	0.903324	-0.909217	-0.677596	-0.114383	13202392	-0.451221	-0.801194	0.022659	-0.996363	0.910919	-0.374187	-0.657966	-0.773317	-0.697053	-11699486	-15825204	19102184	0.0245793	13899031	11074804	-0.117422	-16686224	0.356	0.953749	-0.80571
13873	8037642	SNRPD2	NM_177542	RefSeq	Homo sapiens small nuclear ribonucleoprotein D2 polypeptide 16.5kDa (SNRPD2), transcript variant 2, mRNA.	FALSE	chrNA:-1--1	8037642	0.516519	0.923735	-0.369946	0.738716	0.886465	27856686	18	0	0	0	0.672234	0.291335	14513379	22214572	0.00614435	-0.886305	-10568787	-0.81549	-12445906	-0.116557	0.817642	0.383498	-0.677972	-0.640229	0.452144	11995876	0.758756	-1272816	0.948177	-0.81212	-0.897412	-0.597692	2593345	0.35638	0.142242	16020962	0.301526	-0.231507	-11897279	0.382871	0.260295
7666	7974066	PNN	NM_002687	RefSeq	Homo sapiens pinin, desmosome associated protein (PNN), mRNA.	FALSE	chrNA:-1--1	7974066	0.380407	0.85412	-0.506365	0.891106	0.886772	25287971	14	0	0	0	0.266901	0.96271	2486618	0.0222951	-0.408062	0.637884	-0.11419	0.154651	-0.973464	-0.825275	0.473228	0.222328	0.300768	0.132547	16214082	14439808	0.426712	-0.492786	-25381837	-0.0857991	-0.0544557	0.347685	-0.250455	-0.148083	-1887007	-0.863977	0.744599	-0.0836017	0.696414	0.624466	0.00942146
27051	8167249	---	ENST00000517047	ENSEMBL	ncrna:rRNA chromosome:GRCh37:X:48065693:48065809:1 gene:ENSG00000252856	FALSE	chrNA:-1--1	8167249	0.403047	0.892532	-0.488067	0.67315	0.891114	29991448	20	0	0	0	0.6391	12721671	0.552812	23280644	0.00950488	-0.535012	-0.52469	-0.231726	-10366267	0.68211	0.00126973	-14701422	-0.604754	22824237	0.927078	11520272	-0.469238	-0.343859	0.373863	0.304713	-14565495	-0.380265	0.016118	-0.638713	19914132	-0.0744821	0.83762	0.717237	0.131629	13350539	-0.966483
9357	7991155	---	ENST00000384310	ENSEMBL	ncrna:snRNA chromosome:GRCh37:15:85481647:85481753:-1 gene:ENSG00000207037	FALSE	chrNA:-1--1	7991155	0.181518	0.918156	-0.710093	0.563878	0.891611	32455058	24	0	0	0	18029956	-0.15029	-0.756642	-0.153202	-11546407	-0.876404	-0.502154	-0.286239	-0.4014	-0.301717	0.486929	0.0579099	0.50826	0.848213	-0.583792	-0.176691	0.290751	-17114289	-0.929366	-0.612184	-0.0845687	-0.67779	-0.596177	0.290166	10232424	-0.999311	0.604323	24853466	-0.198366	0.704439	0.0722988
3614	7933672	PCDH15	NM_001142763	RefSeq	Homo sapiens protocadherin-related 15 (PCDH15), transcript variant A, mRNA.	FALSE	chrNA:-1--1	7933672	0.283657	0.679337	-0.608039	0.57702	0.891696	36719632	17	0	0	0	0.617283	0.994664	0.0906908	-0.00192175	0.532384	-0.00192175	-15569224	0.104737	-12185861	0.0264206	-0.118628	-0.707072	-0.662076	12793618	-0.623247	0.996796	0.538855	-11998982	-0.481728	-0.629488	-0.215429	-0.460017	-11829833	10428675	2306322	0.339012	-0.778223	0.757505	-1632132	1868087	10448415
10359	8001780	---	ENST00000363554	ENSEMBL	ncrna:snRNA chromosome:GRCh37:16:58778155:58778261:-1 gene:ENSG00000200424	FALSE	chrNA:-1--1	8001780	0.518084	0.898	-0.376795	0.654851	0.894879	3050662	20	0	0	0	0.568415	24478295	-0.287817	0.352539	-0.287817	-12244352	-0.513127	0.324323	-0.287817	-0.287817	0.893847	0.280648	-20168755	-0.262605	0.794563	0.598241	-10421406	-0.884499	-0.626171	-0.458928	0.103275	0.435045	0.162088	0.493686	-0.68101	10324833	17310617	12089944	-0.788336	-0.369574	0.526624
17244	8071595	---	ENST00000493731	ENSEMBL	ncrna_pseudogene:rRNA_pseudogene chromosome:GRCh37:22:22210545:22210832:1 gene:ENSG00000244548	FALSE	chrNA:-1--1	8071595	0.163421	0.65013	-0.731595	0.688659	0.895015	33166525	14	0	0	0	-0.0142223	0.390607	0.560534	0.119065	0.405865	1103938	14085015	-10386465	-0.0142223	-0.0142223	-0.0142223	-0.91915	-0.846564	10759172	0.277955	-0.448732	-0.237724	-14543326	-0.662666	-0.854076	-16725869	-0.457615	-0.136965	-0.239772	17402939	-0.13367	0.746728	0.527073	-0.101762	0.775266	-0.14909
1709	7914216	SNORA16A	NR_003035	RefSeq	Homo sapiens small nucleolar RNA, H/ACA box 16A (SNORA16A), small nucleolar RNA.	FALSE	chrNA:-1--1	7914216	0.527762	1047922	-0.368044	0.420239	0.895806	33404505	27	0	0	0	15245258	0.204718	11869385	17048141	-0.104782	-15443405	-0.522969	-0.247187	-0.0960454	0.14085	11232107	-0.382905	-13244205	-10401602	-0.358044	11120307	0.189569	-0.961754	-0.69866	-13149433	-0.844108	-0.421127	1480186	19417362	-0.630728	16472629	0.902371	-0.632573	-0.972132	11849308	0.273991
6036	7957159	---	ENST00000391159	ENSEMBL	ncrna:snoRNA chromosome:GRCh37:12:72033135:72033263:1 gene:ENSG00000212461	FALSE	chrNA:-1--1	7957159	0.420122	10955846	-0.478742	0.461265	0.898864	31622314	27	0	0	0	-0.62795	2045254	0.172338	18311685	-0.315224	-0.929066	-10169742	-0.810828	-0.591601	14702983	0.145707	-0.175645	-0.567204	-0.0475752	0.211052	23463566	-0.430829	-0.819562	-0.385533	-0.0727134	-0.290788	-15170641	-16907312	14650041	0.567636	13096788	0.585908	0.483708	-0.670349	0.16264	-0.107441
25328	8150588	---	ENST00000474551	ENSEMBL	ncrna_pseudogene:snoRNA_pseudogene chromosome:GRCh37:8:47982945:47983032:-1 gene:ENSG00000239427	FALSE	chrNA:-1--1	8150588	0.511196	0.983214	-0.389921	0.627141	0.901116	30081618	23	0	0	0	0.187755	24239402	-0.0244867	0.099142	-0.265116	-0.815064	-16221716	10925894	-14698552	-0.345738	-0.100681	-0.449239	-0.140308	0.20659	14358908	11433176	10137781	-0.2821	-0.513758	11031778	0.300253	0.51077	-0.698727	0.0803628	-0.468801	26471863	-0.296579	-0.151908	-0.534987	-10410072	14259093
21228	8111821	HEATR7B2	NM_173489	RefSeq	Homo sapiens HEAT repeat family member 7B2 (HEATR7B2), mRNA.	FALSE	chrNA:-1--1	8111821	0.479273	0.782539	-0.422643	0.815363	0.901915	280987	14	0	0	0	15285511	16551579	0.146316	0.21239	0.0391691	-11215221	0.0391691	0.0117539	-20251076	0.280807	0.939728	-0.986317	-0.658799	0.0826926	0.555773	1746826	-0.423556	0.236326	0.418381	-0.258545	0.139147	-10648087	0.741541	0.00413612	20261555	10431675	-0.0848904	-0.0706681	0.235497	-0.472799	0.464007
3800	7935778	---	ENST00000391023	ENSEMBL	ncrna:misc_RNA chromosome:GRCh37:10:102158109:102158203:-1 gene:ENSG00000212325	FALSE	chrNA:-1--1	7935778	0.337425	10922775	-0.566662	0.739821	0.904088	26360612	22	0	0	0	-0.0838938	2537772	-0.833305	0.440887	-0.0838938	1029297	-10761626	0.665992	-18129492	-0.0838938	0.361743	-0.0838938	0.667503	0.236746	-0.717281	-0.280896	0.112305	-0.888682	-0.126334	-10079666	-0.800582	-0.22109	-0.573427	-0.588572	1134706	0.0280209	0.478732	35768085	-0.0559915	0.524697	0.29869
30371	7892795	---	---	---	neg_control	---	chrNA:-1--1	7892795	0.634606	0.700525	-0.269831	0.90853	0.904438	2666086	12	0	0	0	13564003	0.988141	-0.309013	0.31847	11905166	0.187009	-13316534	-11701034	-19994895	0.00735095	11556313	-0.00477711	-0.258558	0.187529	0.819239	26003456	0.547642	-10881606	-0.413808	-0.496892	-0.5081	-0.212335	-0.122318	0.762427	-13404129	0.691111	0.662899	0.223226	0.743543	-11376609	0.632858
29426	7894107	---	---	---	pos_control	---	chrNA:-1--1	7894107	0.524441	0.968152	-0.381954	0.71909	0.906395	28368025	20	0	0	0	0.182419	10997417	17422051	1562545	-0.711929	0.101219	-11160823	-1033451	-0.770526	0.0698823	-0.0708967	0.519689	-10678267	0.218793	-0.554177	14911363	0.161789	-1318367	-0.614326	0.463401	-0.349227	10308076	-0.437073	17324252	-0.140431	22875602	0.315406	0.277765	0.566675	0.246569	0.337322
21585	8115039	---	ENST00000408116	ENSEMBL	ncrna:snoRNA chromosome:GRCh37:5:149075312:149075522:-1 gene:ENSG00000221043	FALSE	chrNA:-1--1	8115039	0.526063	0.900534	-0.381659	0.678412	0.907723	30298648	20	0	0	0	15199257	10204718	-0.518799	18462077	0.34035	-0.671685	-1392924	-14042537	0.120731	-0.060134	0.502945	-0.060134	-16795427	0.112785	18156909	0.87912	0.402746	-0.122036	-0.535331	-0.063285	-20008154	-0.163184	-0.704397	0.276818	0.330019	0.123659	14800874	-0.080758	-0.367483	0.123004	215699
23222	8131195	AMZ1	NM_133463	RefSeq	Homo sapiens archaelysin family metallopeptidase 1 (AMZ1), mRNA.	FALSE	chrNA:-1--1	8131195	0.509169	0.853561	-0.399714	0.936879	0.908884	24995327	13	0	0	0	0.110873	0.450602	0.364366	-0.519195	0.841775	-0.00978476	-12255766	-0.154689	-16561761	0.781111	23843184	-0.424693	-11700444	0.0067657	24255936	0.565878	0.467536	-0.266969	-0.0209391	-0.0143915	-16313976	-0.938393	-0.0879721	-0.148102	0.933164	0.944062	13628441	0.216783	-0.461387	0.180826	0.795944
16111	8060505	EBF4	NM_001110514	RefSeq	Homo sapiens early B-cell factor 4 (EBF4), mRNA.	FALSE	chrNA:-1--1	8060505	0.0950797	0.813292	-0.819638	0.758506	0.914718	296115	16	0	0	0	-0.258592	15878524	-18474606	-0.860317	-0.938724	0.122229	-0.0303225	12990681	-0.0303225	0.296514	-0.813234	-0.486411	-0.747655	0.406697	0.23567	0.306625	0.112396	-15258622	-0.480068	-0.746282	-21350667	-15330479	-0.901074	0.828101	0.0558588	-0.32439	0.413595	1133915	0.442568	0.210254	-0.03249
11470	8013517	---	ENST00000480364	ENSEMBL	ncrna_pseudogene:Mt_tRNA_pseudogene chromosome:GRCh37:17:22018831:22018899:-1 gene:ENSG00000243564	FALSE	chrNA:-1--1	8013517	0.497747	0.761759	-0.417114	0.909179	0.914861	2646745	13	0	0	0	15982378	0.485948	0.804365	0.539501	-0.045746	-10767138	-0.478001	0.289436	-0.510995	0.597185	0.184522	-0.161362	-13425589	0.775498	0.818071	0.100707	14493377	-0.198059	-26759012	-0.554464	0.0272311	0.158881	0.0916198	16064973	0.449977	-0.531238	0.0658692	17882727	-0.86383	-0.724535	-0.108943
24024	8138795	---	ENST00000383896	ENSEMBL	ncrna:snRNA chromosome:GRCh37:7:28157732:28157838:-1 gene:ENSG00000206623	FALSE	chrNA:-1--1	8138795	0.045872	0.81024	-0.86921	0.731399	0.915082	3038486	16	0	0	0	14442731	12873591	-0.152688	0.627402	-0.566012	0.121173	0.0288938	-0.557669	-14141669	-0.792693	-0.857693	-16499199	0.744564	-0.832081	0.102443	-0.610346	0.0382856	-0.470954	-10706738	0.0898159	-0.217835	-0.692226	-11244354	-0.0955488	-0.406079	-0.747517	-0.0407343	18046122	-0.00943193	-0.150546	0.0664534
27634	8172220	NDP	NM_000266	RefSeq	Homo sapiens Norrie disease (pseudoglioma) (NDP), mRNA.	FALSE	chrNA:-1--1	8172220	0.168397	10858685	-0.746771	0.498806	0.915167	3161519	27	0	0	0	10038815	26853487	-0.591312	-0.0291859	-0.205456	-12422332	-0.556382	-0.401197	-0.886949	-0.059051	-0.864887	-0.145642	0.176045	0.294688	0.127655	-0.685415	-0.245418	-13235855	-0.731466	30571623	-14070163	-12602303	-0.124237	0.538293	0.876085	-0.0601071	0.560883	0.898915	-0.0372883	-0.580688	-0.0530587
4531	7942812	---	ENST00000363276	ENSEMBL	ncrna:snRNA chromosome:GRCh37:11:80239004:80239110:1 gene:ENSG00000200146	FALSE	chrNA:-1--1	7942812	0.60626	0.889174	-0.308995	0.408797	0.915255	38601706	27	0	0	0	13378676	-0.0271984	-0.0292155	0.582834	-0.203924	28310368	-0.203924	-0.640173	-0.203924	-0.32086	-0.377416	-0.719311	-0.891637	13211187	-0.564667	-0.212151	0.138781	-0.745953	-0.0983948	0.540151	0.129171	-0.812475	0.802902	12887132	-0.467861	0.285754	13374863	2254345	-0.67102	0.258408	-0.0864886
2157	7919024	---	ENST00000410277	ENSEMBL	ncrna:rRNA chromosome:GRCh37:1:118806995:118807112:-1 gene:ENSG00000222209	FALSE	chrNA:-1--1	7919024	0.272041	0.837058	-0.643678	0.709383	0.915719	3064699	17	0	0	0	23295193	0.787189	-0.284647	0.176602	-15690045	-0.156436	-20414016	-0.11497	0.309114	0.239487	-0.11497	-0.0703539	0.84035	0.191154	-0.396775	-0.051927	0.612484	-0.791945	-0.427619	-0.548198	-0.384932	-0.0391185	-0.442816	-0.225152	20874054	0.0820393	-0.0463188	22707832	-16027153	10566422	0.946922
5520	7951928	DSCAML1	NM_020693	RefSeq	Homo sapiens Down syndrome cell adhesion molecule like 1 (DSCAML1), mRNA.	FALSE	chrNA:-1--1	7951928	0.258886	0.631494	-0.656862	10301776	0.915747	2474919	10	0	0	0	-0.0652092	0.578086	-0.186369	-0.227739	0.446998	11786778	-14514091	15481304	-20697255	14900253	-0.0652092	-0.0652092	0.317829	15376987	0.266987	0.36706	-0.595529	-0.785907	-13844945	0.506436	-2198362	-0.530264	0.0801766	0.0974956	0.0949282	-0.0640286	0.788772	-0.498253	15387447	-0.128426	0.464174
18467	8084126	---	ENST00000363116	ENSEMBL	ncrna:snRNA chromosome:GRCh37:3:180298845:180298951:1 gene:ENSG00000199986	FALSE	chrNA:-1--1	8084126	0.198202	1094468	-0.71987	0.743498	0.918072	2667393	22	0	0	0	12713485	0.182653	11361495	-15925035	-0.971087	-0.76741	-0.385907	1348851	-14833678	-0.996902	0.56284	0.580907	-0.0965696	-0.580839	-0.422203	-0.15673	-0.573655	-11128802	0.168136	-0.318436	-14906732	-0.177051	0.67223	0.303373	-10279214	17540661	-0.858099	28459585	-0.651801	-0.269041	10833018
482	7901634	C1orf175	NR_026782	RefSeq	Homo sapiens chromosome 1 open reading frame 175 (C1orf175), transcript variant 2, non-coding RNA.	FALSE	chrNA:-1--1	7901634	0.197244	10175847	-0.722449	0.60713	0.919693	30611424	24	0	0	0	-1053322	10375972	10355397	-0.763778	-0.801253	0.0921582	0.96133	0.982837	-14216385	15439023	-0.159397	-0.161738	-0.0719812	0.00315298	-0.447308	-0.911207	-10118268	-0.712447	-11776434	0.970198	-10649458	-0.785169	-13044939	0.270038	-0.745853	11071746	16794925	11480682	0.933395	0.365736	-0.121087
25145	8149180	SPAG11B	NM_016512	RefSeq	Homo sapiens sperm associated antigen 11B (SPAG11B), transcript variant A, mRNA.	FALSE	chrNA:-1--1	8149180	0.476023	0.859591	-0.445881	0.90766	0.921904	25897412	14	0	0	0	10321268	0.0415847	0.76498	-0.870051	0.0415847	-0.116252	0.196575	-0.0288785	-17795004	0.408606	22410696	0.717357	-0.88619	0.340953	0.528402	0.999775	15262333	-0.71941	-0.452434	-0.543296	-11604472	-11147503	0.177133	-0.443954	0.784282	21553159	0.999746	-0.471872	-0.359237	0.962228	0.585565
3249	7929901	C10orf2	NM_001163812	RefSeq	Homo sapiens chromosome 10 open reading frame 2 (C10orf2), transcript variant 2, mRNA.	FALSE	chrNA:-1--1	7929901	0.724565	0.776013	-0.197341	0.521923	0.921906	37972593	22	0	0	0	-0.00494692	0.400598	23066912	0.733007	0.610687	0.48223	-14184014	-11007769	-0.522471	10253301	-0.00449342	0.119758	-12989762	0.604692	0.463473	2092329	1931348	-10749859	-0.237907	0.657161	0.330811	0.0387831	0.162322	10237476	-0.32291	-0.0137722	1535184	0.382583	-10200716	-0.879427	0.499753
7312	7970922	---	ENST00000384595	ENSEMBL	ncrna:misc_RNA chromosome:GRCh37:13:33337576:33337690:-1 gene:ENSG00000207325	FALSE	chrNA:-1--1	7970922	0.387725	0.748234	-0.539771	0.732707	0.927496	31570373	15	0	0	0	0.153463	-0.0379458	-0.00987589	-0.0379458	-19639703	21992407	-0.0379458	0.205132	-0.467527	15198858	0.420017	-0.16905	19478133	-0.641415	-0.655413	-0.598576	0.364397	-0.00546211	0.229934	0.760921	-0.860914	-0.969801	12714574	0.435625	0.756215	-0.332132	0.473451	11801116	-16055986	0.67632	0.725903
32181	7895391	---	---	---	neg_control	---	chrNA:-1--1	7895391	0.116046	0.738559	-0.815114	0.795417	0.93116	3001035	14	0	0	0	-0.0688098	0.429127	0.263595	14464194	0.323542	-0.318569	10732609	-0.159003	-22603393	0.37964	-0.264442	-0.976565	-20926907	0.242992	-0.404581	-0.337796	-0.593668	-0.655089	-0.742155	-12381529	-0.892656	-0.370032	10011789	0.192559	0.426629	13694115	0.455715	-12088225	-0.0366915	15963993	0.036777
5348	7950372	---	ENST00000384186	ENSEMBL	ncrna:snoRNA chromosome:GRCh37:11:73963459:73963597:-1 gene:ENSG00000206913	FALSE	chrNA:-1--1	7950372	0.45135	0.954955	-0.481814	0.635996	0.933164	31391199	22	0	0	0	-0.53064	10839789	-0.04492	14460999	-0.356801	0.301023	-0.447801	15708257	-12367771	14956217	-12047734	0.0210469	-19606509	19452692	13808111	16833801	0.402829	-0.00121242	-0.238075	-0.235373	-15486766	0.426905	18358192	-0.242505	-0.273671	0.814536	0.488564	-0.567909	-0.371988	-0.688844	-0.056975
5828	7954995	---	ENST00000362686	ENSEMBL	ncrna:rRNA chromosome:GRCh37:12:45511554:45511671:1 gene:ENSG00000199556	FALSE	chrNA:-1--1	7954995	0.529502	10928359	-0.405355	0.272885	0.934857	36627276	24	0	0	0	11505901	0.0279123	21506498	17033539	-0.317858	-0.992981	-0.319372	-0.940978	-0.855898	-0.0561762	0.852525	-0.265199	-10451651	-0.502339	-0.0778808	-0.468611	-0.173318	-0.753325	-0.147019	-10471057	-0.63033	-0.325958	2545145	14606194	-12201561	11096658	16865726	-10879688	-0.741377	12108539	0.386796
2007	7917468	---	ENST00000362448	ENSEMBL	ncrna:rRNA chromosome:GRCh37:1:87918923:87919056:-1 gene:ENSG00000199318	FALSE	chrNA:-1--1	7917468	0.286149	0.918108	-0.649109	0.459158	0.935258	37095814	27	0	0	0	16079327	0.690762	13199359	0.675078	0.131414	-0.738702	-0.0984711	-10694553	-1074536	-0.00981021	16565224	-0.415349	0.402288	-0.307696	-0.822084	0.12708	-0.645059	-0.890159	-11684033	-1113987	-10814961	-0.817853	11520076	0.410534	0.633614	0.475653	-0.0555998	-0.138578	-0.26306	29816082	20406854
10825	8006509	UNC45B	NM_173167	RefSeq	Homo sapiens unc-45 homolog B (C. elegans) (UNC45B), transcript variant 1, mRNA.	FALSE	chrNA:-1--1	8006509	0.496738	0.775915	-0.439936	10065563	0.936674	24923391	12	0	0	0	16662289	0.509712	0.238968	0.126949	0.126949	-0.629516	-18288839	-0.384159	-2051002	0.0544279	12763536	0.89915	-15687282	17420295	0.252989	15143669	11019707	-15397286	-0.120688	-0.171069	-0.642405	0.512217	-0.754007	0.365303	16597587	13576437	0.176241	0.979483	-0.125586	-0.671465	0.602826
18656	8086075	---	ENST00000365305	ENSEMBL	ncrna:rRNA chromosome:GRCh37:3:33533475:33533590:-1 gene:ENSG00000202175	FALSE	chrNA:-1--1	8086075	0.2075	0.862232	-0.729232	0.974587	0.936731	24951777	13	0	0	0	0.149689	1997557	10527418	0.476163	0.569622	-0.819473	-0.543499	-0.032178	-17542217	-0.986424	10333474	-0.200042	12434757	11865605	0.119492	0.487123	-0.0671452	0.0698227	-0.71936	-13199354	0.254568	-22088351	0.0288323	-0.23255	0.99638	-0.275315	0.0256285	0.885192	-0.281463	18988011	0.00774407
11178	8010137	SCARNA16	NR_003013	RefSeq	Homo sapiens small Cajal body-specific RNA 16 (SCARNA16), guide RNA.	FALSE	chrNA:-1--1	8010137	0.611973	0.962498	-0.324874	0.564238	0.936847	33229	24	0	0	0	-0.475452	-0.102406	24365602	0.33002	0.661782	0.212557	-0.513421	-0.900308	-12563089	-0.201413	15736529	-0.0603286	-0.375482	0.413278	0.318	25252721	20193305	-0.615822	-0.0178564	-0.286926	-0.915475	-0.304504	0.455125	13450732	-12574909	0.887998	-0.495302	0.191737	-0.144482	-0.455237	0.279355
6618	7963479	KRT2	NM_000423	RefSeq	Homo sapiens keratin 2 (KRT2), mRNA.	FALSE	chrNA:-1--1	7963479	0.49208	0.748377	-0.449073	0.716295	0.941153	32535167	15	0	0	0	12149501	-0.628878	-0.403304	-0.252001	0.449549	-0.762358	0.871674	-0.919512	-10317518	0.424632	13729569	-0.388898	-0.465555	0.374521	0.505689	0.727004	0.262684	-14704667	-0.321085	15046078	-11831005	-0.739654	10408542	0.966937	10377098	12855992	0.282352	0.168781	-11322699	-13843832	-0.00609053
28746	8078448	---	---	---	---	---	chrNA:-1--1	8078448	0.519111	0.775017	-0.424612	0.656784	0.943722	3411325	17	0	0	0	0.748123	0.153493	0.870993	12905823	0.153493	-0.141277	-16152256	15687983	-12692006	0.473824	0.0279671	-0.142845	-16234387	17329937	0.0669498	26634014	11849463	0.366448	-0.785489	0.273457	-14417158	-0.706434	0.390976	0.733767	10965117	0.527334	0.816717	-0.340767	-0.54431	0.246814	0.4495
4092	7938625	---	ENST00000391063	ENSEMBL	ncrna:rRNA chromosome:GRCh37:11:14156532:14156646:1 gene:ENSG00000212365	FALSE	chrNA:-1--1	7938625	0.323428	10066978	-0.620527	0.417924	0.943955	36288285	27	0	0	0	15330938	0.374288	1912995	0.935311	-0.202944	-0.864551	-0.140697	-0.79084	-11865524	0.117187	12528954	-0.345086	-11707828	-0.979988	-0.8628	0.848214	-0.532757	-0.839507	-0.732493	-11534079	-0.986202	-0.955445	19103285	0.90826	-0.153642	0.834906	0.400385	-12045419	0.273625	24342992	0.18989
3381	7931417	JAKMIP3	NM_001105521	RefSeq	Homo sapiens Janus kinase and microtubule interacting protein 3 (JAKMIP3), mRNA.	FALSE	chrNA:-1--1	7931417	0.402232	0.855714	-0.54252	0.657183	0.944752	32821174	19	0	0	0	-0.17586	0.772896	-0.0554597	0.356054	-0.17586	-0.0418659	-15061051	-0.355286	-0.413693	-0.63651	-0.17586	-0.17586	-13327583	0.165914	11713135	0.657714	11414266	-1463528	-0.735803	0.0740389	-15952348	0.518322	-0.210757	-1140091	-0.218397	2062388	0.782571	10498399	0.0539477	0.199024	0.98044
2150	7918923	---	ENST00000516701	ENSEMBL	ncrna:rRNA chromosome:GRCh37:1:117504969:117505093:-1 gene:ENSG00000252510	FALSE	chrNA:-1--1	7918923	0.45912	0.942201	-0.486311	0.649176	0.945432	31673348	21	0	0	0	15288451	0.62293	16778369	0.4746	-0.356541	-14802752	-0.328174	-0.208653	-11485114	-0.278031	1714338	-0.401418	-0.855196	-0.2986	0.351228	0.688297	0.549487	-0.622974	-0.872705	-0.433117	-13684314	0.327269	0.0985087	15099969	-17793802	0.648502	19024483	-16287045	-0.0727813	17302235	0.570895
11595	8014787	ARL5C	NM_001143968	RefSeq	Homo sapiens ADP-ribosylation factor-like 5C (ARL5C), mRNA.	FALSE	chrNA:-1--1	8014787	0.268793	0.93014	-0.677314	0.852658	0.946107	27089317	16	0	0	0	0.780888	-0.227908	13053995	-0.248204	-0.164283	-0.819634	-0.164283	0.984819	-1728095	0.800818	-11259875	-0.164283	-0.607185	1475203	-0.554804	0.329017	15940028	-10781932	-0.694368	0.538941	-14307235	11030122	0.418542	-0.811164	0.993556	0.469945	-12666095	18492591	-0.921654	0.728531	0.385338
22648	8124922	---	ENST00000383850	ENSEMBL	ncrna:misc_RNA chromosome:GRCh37:6:31464466:31464567:-1 gene:ENSG00000201680	FALSE	chrNA:-1--1	8124922	0.322172	0.985447	-0.623987	0.604457	0.946159	32107403	24	0	0	0	0.73946	22617342	1041453	0.325757	-0.0929362	0.465217	-0.563148	-0.97053	-0.427556	0.0831644	0.927438	-0.759644	17084819	-0.736265	-14585811	-0.389992	-0.228573	-0.496999	-0.289191	-0.31851	-13477098	-0.45553	0.0959409	-0.375221	0.840395	-0.622562	0.2226	2772125	-0.909725	13965199	0.321201
15253	8051241	ALK	NM_004304	RefSeq	Homo sapiens anaplastic lymphoma receptor tyrosine kinase (ALK), mRNA.	FALSE	chrNA:-1--1	8051241	0.475476	10024376	-0.470977	0.58595	0.946453	32273748	24	0	0	0	20702796	-12700624	15828968	-0.166034	-0.166034	0.897785	-0.794297	-0.971105	-0.501555	-0.186394	-0.106342	-0.0326635	-0.575799	0.652818	-0.250451	16880896	0.0529827	0.104057	-0.190042	-0.164541	-18188416	-0.404859	20550926	0.853438	10902725	0.739965	-0.695563	11746533	-0.941481	-0.938806	0.212229
32005	7895134	---	---	---	neg_control	---	chrNA:-1--1	7895134	0.396851	0.864857	-0.54968	0.409585	0.946531	40635304	27	0	0	0	0.806474	15438334	0.853131	0.80705	-0.420174	0.849273	-0.965024	-21436665	-11453557	-0.231029	0.701672	-0.419685	16537197	-0.222775	0.0058169	-0.848648	17133154	-12452592	-0.45334	-0.61236	-0.64371	-0.387681	0.686871	0.909127	0.328731	0.188213	0.642009	-0.192027	-15241836	0.41512	-12280825
26739	8164215	SNORA65	NR_002449	RefSeq	Homo sapiens small nucleolar RNA, H/ACA box 65 (SNORA65), small nucleolar RNA.	FALSE	chrNA:-1--1	8164215	0.408154	11634737	-0.538601	0.334311	0.946755	34145577	26	0	0	0	-0.51543	10986711	0.891614	-0.0253945	-0.53774	0.0325066	0.272912	-0.294309	-0.548262	21385045	12141628	-0.871918	-0.494079	-0.714721	-12510548	-0.0637872	0.471131	-0.774404	-0.522597	11461786	-0.142989	-0.745317	-13043472	2785897	-0.320462	0.543336	0.760582	0.652596	-0.0656791	-0.602058	18820505
29425	7894104	---	---	---	pos_control	---	chrNA:-1--1	7894104	0.189989	0.911225	-0.759185	0.776238	0.949175	29086652	17	0	0	0	-0.266738	0.560858	0.451697	-0.212062	-0.248364	29663534	0.549699	0.0769787	-0.840168	-0.904724	0.279257	0.152622	-0.335118	0.946916	-0.74998	-0.494364	0.384763	-1053684	-0.0689461	-0.857897	-0.953582	-15430758	12891175	0.0128077	-0.0579115	-0.376226	0.522976	0.45453	0.727854	10125016	0.739684
11070	8008933	BCAS3	NM_001099432	RefSeq	Homo sapiens breast carcinoma amplified sequence 3 (BCAS3), transcript variant 1, mRNA.	FALSE	chrNA:-1--1	8008933	0.225593	0.749603	-0.724313	0.746961	0.949906	31885386	15	0	0	0	-0.514657	-0.806	-0.00258853	0.389235	-0.824406	-0.196538	0.865331	0.115065	-1320085	-0.326656	0.915943	-18943137	0.0925957	-0.595238	0.270798	0.0948456	17135056	0.455397	-0.327821	0.537304	0.183432	-0.566237	10318339	13702762	-3068372	-0.0627345	-0.196616	-0.782858	0.527969	0.0437275	0.65466
33183	8180304	---	NM_022562.2	---	Homo sapiens growth hormone 1 (GH1), transcript variant 5, mRNA	---	chrNA:-1--1	8180304	0.438397	0.923967	-0.511706	0.875112	0.950103	26793318	16	0	0	0	10063581	0.546865	0.87489	19261054	0.748414	0.340303	-0.486821	0.229526	-1606879	-0.378474	0.329487	-0.940325	-0.461049	12054536	2218588	-0.0486078	0.226247	-10218122	0.604195	-18173667	-11476775	-0.101357	-0.118643	-0.00934931	1826735	1181135	0.509553	0.705702	-0.915431	0.0694665	-0.555381
9975	7997808	MGC23284	NR_024399	RefSeq	Homo sapiens hypothetical LOC197187 (MGC23284), transcript variant 2, non-coding RNA.	FALSE	chrNA:-1--1	7997808	0.436376	0.943767	-0.516687	0.523186	0.953063	35316103	25	0	0	0	-12396222	2303736	1310281	-0.214259	-0.472589	-0.859183	-1245651	-12947234	0.30053	0.091827	0.50814	-0.0537447	10281764	0.110077	-0.715272	15916513	1219282	-0.492691	-0.40341	0.0109499	-0.29418	-13882947	-0.395511	16437376	0.79762	0.150302	0.667348	0.362878	-0.340954	-10858552	0.352073
25867	8155525	LOC100132167	BC006438	GenBank	Homo sapiens similar to hCG1993567, mRNA (cDNA clone MGC:13162 IMAGE:3010103), complete cds.	FALSE	chrNA:-1--1	8155525	0.300247	11356342	-0.652991	0.297396	0.953238	35714133	25	0	0	0	-0.951517	16602159	0.600525	-0.57813	-0.976095	0.446278	18671943	12391186	-0.571811	-0.858377	0.324422	-0.490447	-0.685129	-12981879	-0.119377	-0.958567	0.857713	-0.199095	-0.573644	11137369	-0.953075	-10466952	-0.97444	0.822772	-0.655726	-0.517901	21953304	23344536	0.3151	0.0677969	1515287
26431	8161368	LOC100132167	BC006438	GenBank	Homo sapiens similar to hCG1993567, mRNA (cDNA clone MGC:13162 IMAGE:3010103), complete cds.	FALSE	chrNA:-1--1	8161368	0.300247	11356342	-0.652991	0.297396	0.953238	35714133	25	0	0	0	-0.951517	16602159	0.600525	-0.57813	-0.976095	0.446278	18671943	12391186	-0.571811	-0.858377	0.324422	-0.490447	-0.685129	-12981879	-0.119377	-0.958567	0.857713	-0.199095	-0.573644	11137369	-0.953075	-10466952	-0.97444	0.822772	-0.655726	-0.517901	21953304	23344536	0.3151	0.0677969	1515287
24639	8144460	SPAG11B	NM_016512	RefSeq	Homo sapiens sperm associated antigen 11B (SPAG11B), transcript variant A, mRNA.	FALSE	chrNA:-1--1	8144460	0.552372	0.826514	-0.401545	0.930439	0.953917	2658807	13	0	0	0	10768012	0.0581774	12201737	-0.898805	0.123101	-0.0137271	0.0550225	-0.249806	-16809005	0.132545	19445881	0.994714	-0.858425	0.134361	0.596948	15700327	11993163	-11379557	-0.655575	-0.34207	-11750963	-0.540957	-0.074697	-0.0209211	0.420246	217956	124071	0.138169	-0.360362	0.83294	0.530608
10500	8003249	FBXO31	NM_024735	RefSeq	Homo sapiens F-box protein 31 (FBXO31), mRNA.	FALSE	chrNA:-1--1	8003249	0.312402	0.939628	-0.642017	0.432232	0.954419	3808512	27	0	0	0	-0.659353	-0.0301568	25965648	14835589	-0.331412	-0.137759	-13001689	0.286069	-12092947	-0.760345	0.478306	0.134271	-10897263	0.0758049	-11121112	17103988	0.305979	-0.714191	-0.178219	-0.827272	-0.808813	-0.726679	0.659258	-0.103998	-18611336	10328101	0.781755	-0.344963	-0.445871	18106086	0.993405
20915	8108568	IK	NM_006083	RefSeq	Homo sapiens IK cytokine, down-regulator of HLA II (IK), mRNA.	FALSE	chrNA:-1--1	8108568	0.319189	10968875	-0.639363	0.622566	0.958552	30257835	25	0	0	0	0.0958772	-0.0694587	0.165813	-0.733302	-0.263824	3232552	0.477507	0.144224	-0.222858	-10253862	-0.0942177	0.00358465	-0.730731	-0.357393	0.102458	0.21262	-0.242935	-13115127	-14723463	-0.0929651	-0.211518	0.0558477	22917516	0.61198	-16975363	0.180743	0.78051	0.369632	0.208258	0.86002	0.364641
28624	7969058	---	---	---	---	---	chrNA:-1--1	7969058	0.26604	10041505	-0.696907	0.823893	0.962947	27408113	18	0	0	0	-12103596	0.653752	-2266288	12694907	-0.0518171	0.89104	-0.297076	0.0822424	-13450075	0.739078	14526639	0.0396329	10687054	-0.580515	-0.115345	0.383688	0.585029	-0.156013	-21643229	0.541389	-14547858	-10724164	-0.372506	-0.957259	0.876607	0.646021	0.230224	16382473	0.597519	0.774086	10913166
30683	7893242	---	---	---	neg_control	---	chrNA:-1--1	7893242	0.146202	0.87684	-0.817124	0.538877	0.963326	36705854	24	0	0	0	0.272821	0.471597	0.257554	13084188	-13577783	-14859507	0.368111	-0.200578	-10783864	12120225	0.386166	-13845725	-22804039	-0.487932	-0.125813	-0.970196	0.0200872	0.139126	-11278723	-0.911009	-0.984039	-0.615108	1055298	-0.428098	-0.471868	0.703906	0.249248	0.0452693	0.313666	21822872	1424576
9627	7993973	POLR3E	NM_018119	RefSeq	Homo sapiens polymerase (RNA) III (DNA directed) polypeptide E (80kD) (POLR3E), mRNA.	FALSE	chrNA:-1--1	7993973	0.740559	0.640742	-0.223261	0.87559	0.963819	29781816	11	0	0	0	0.640113	0.277296	19820045	17618932	-0.0866408	-0.430269	-14580678	-0.815971	-0.97504	0.385109	0.0480781	0.452005	-0.371363	0.167105	0.274066	17813246	1549036	-0.991198	0.0803005	0.30199	-0.271087	0.985195	0.545889	0.658194	-13823785	0.59758	0.733115	11608496	-0.791585	-12795048	0.448353
28755	8088474	---	---	---	---	---	chrNA:-1--1	8088474	0.493027	0.977958	-0.472162	0.560394	0.965189	34031892	25	0	0	0	0.243568	16346413	-11735467	-0.0544001	-0.0703326	-0.782581	-13012546	-0.374246	-10818799	-0.0110847	17858014	-0.292911	-0.648013	0.710366	0.788537	29270453	0.15225	0.500266	-0.761404	-0.189428	-11724222	-0.969418	-0.335695	0.0901343	-0.235969	0.719077	14660109	0.176439	-0.585188	-0.976118	15929408
4982	7946972	SAA3P	NR_026576	RefSeq	Homo sapiens serum amyloid A3 pseudogene (SAA3P), non-coding RNA.	FALSE	chrNA:-1--1	7946972	0.479944	0.891775	-0.491685	0.806562	0.971629	29275472	16	0	0	0	-0.281459	0.526041	-0.281459	-0.281459	0.267739	-0.9182	-0.654368	-0.281459	-20213847	0.61905	15796744	-0.086112	-13133876	0.139593	14560348	0.650599	20277858	-0.161525	0.377624	-0.441292	-14579134	-0.873176	0.0832463	-0.61102	0.118545	0.651985	0.112949	0.0917772	-11751399	-0.303169	0.307662
24828	8146330	---	ENST00000495295	ENSEMBL	ncrna_pseudogene:Mt_tRNA_pseudogene chromosome:GRCh37:8:47749056:47749123:1 gene:ENSG00000239214	FALSE	chrNA:-1--1	8146330	0.255757	0.874406	-0.716849	0.511403	0.972605	38012094	24	0	0	0	1131182	-0.391806	-0.174261	-0.486204	-0.727545	-0.842668	-0.0590982	-0.0815537	0.0120296	-0.137551	0.0827828	-0.193953	0.333074	11303977	12642362	0.992095	-0.16918	-12304963	-11772132	0.375725	-0.299374	-0.394941	-0.645456	-14055413	1287788	0.21201	10424944	2079946	-0.666299	14933937	0.335142
3358	7931159	PSTK	NM_153336	RefSeq	Homo sapiens phosphoseryl-tRNA kinase (PSTK), mRNA.	FALSE	chrNA:-1--1	7931159	0.607415	0.856402	-0.365532	0.843561	0.972946	2881732	15	0	0	0	0.880527	0.714273	11817274	-0.507109	-0.00737829	-11072061	-22955096	-0.800856	0.880237	0.0258816	17127048	-0.0109529	-0.513947	0.353826	0.480197	0.238281	-0.598002	-16050942	-14321063	0.666559	-0.90157	-0.213028	-0.237825	17362825	-0.36785	16797973	12823477	16523536	-0.155042	0.0320345	0.195477
5559	7952335	SNORD14E	NR_003125	RefSeq	Homo sapiens small nucleolar RNA, C/D box 14E (SNORD14E), small nucleolar RNA.	FALSE	chrNA:-1--1	7952335	0.22548	0.979495	-0.748354	0.726116	0.973833	30158331	20	0	0	0	16682916	0.981049	0.941818	-0.0846408	-0.6152	-0.546097	10497347	-0.605837	-18546418	0.561778	0.98739	-0.220586	-0.441381	-0.356859	0.177431	0.232037	0.466898	-0.021737	-0.881822	0.233971	-15295095	-0.502738	0.156225	23134136	-0.892778	10727409	-0.397378	-23810096	-0.212371	0.069653	-0.291267
30965	7893660	---	---	---	neg_control	---	chrNA:-1--1	7893660	0.233004	0.974872	-0.743375	0.669889	0.976379	3165838	21	0	0	0	0.260348	-0.18835	20549338	12564052	0.28388	-12428747	12046946	-1030391	-12611622	0.757034	-0.315335	-10352001	-2018785	0.685375	-0.25685	18211052	-0.301611	-0.857474	-11674123	-13633052	-0.680838	-0.467655	16828761	11598758	0.258871	0.300879	0.27551	-0.643639	0.370042	0.178331	0.281285
18524	8084812	---	ENST00000487928	ENSEMBL	ncrna_pseudogene:scRNA_pseudogene chromosome:GRCh37:3:190540415:190540595:1 gene:ENSG00000241587	FALSE	chrNA:-1--1	8084812	0.420292	0.99079	-0.556869	0.679192	0.977161	31214	21	0	0	0	13055971	10513765	0.0876482	10824851	-0.497534	-13308606	-19320841	-0.127025	-0.742671	-0.127025	13865716	0.540098	0.100329	11119646	0.0546124	19897029	-0.847802	-15264183	-0.225924	-0.89052	-16429265	-0.447108	0.39409	0.557144	1207238	211545	-11597844	0.42953	-0.56571	0.342444	12446132
6286	7960052	SNORA49	NR_002979	RefSeq	Homo sapiens small nucleolar RNA, H/ACA box 49 (SNORA49), small nucleolar RNA.	FALSE	chrNA:-1--1	7960052	0.227021	10572294	-0.752623	0.632992	0.979645	31334355	24	0	0	0	0.171164	0.679431	0.974251	0.54497	0.0965739	-1566292	0.0965739	0.354409	-10494457	0.444801	21588483	-12921393	0.62702	-0.788759	-13733906	-0.920279	0.574077	-1408319	-11451398	-0.46612	-13197798	-0.526566	0.817919	17261565	-0.876313	0.740021	0.268414	-0.443149	0.482627	0.926158	0.533046
19055	8090565	SNORA7B	NR_002992	RefSeq	Homo sapiens small nucleolar RNA, H/ACA box 7B (SNORA7B), small nucleolar RNA.	FALSE	chrNA:-1--1	8090565	0.28659	10225852	-0.697062	0.609392	0.983652	32597637	24	0	0	0	0.329893	1046836	0.462171	16789765	-0.191024	-19554921	0.222188	0.367642	-0.839171	0.461433	12857288	-0.875758	-0.738538	-12726253	-11100174	0.667021	0.607108	-17279015	-0.744216	-0.199564	-12713816	-0.761427	0.238914	24586635	-0.374394	-0.108507	0.919175	0.08466	-0.269105	0.428839	0.734092
26798	8164870	---	ENST00000364581	ENSEMBL	ncrna:misc_RNA chromosome:GRCh37:9:136204565:136204661:-1 gene:ENSG00000201451	FALSE	chrNA:-1--1	8164870	0.53625	0.945245	-0.44743	0.597486	0.98368	34307148	23	0	0	0	-0.33847	0.0154984	0.00434346	12829059	-0.00604378	2605508	-0.646788	-0.00890684	-1272193	0.511454	-0.633879	0.800556	-15788457	0.634562	1016774	1497843	-0.714214	-0.75775	-0.387761	0.2431	-0.715896	-0.449132	0.0270082	0.637883	-10959834	0.820845	15635169	11269262	105907	-1627427	-0.147532
17759	8076509	---	ENST00000363578	ENSEMBL	ncrna:misc_RNA chromosome:GRCh37:22:43158866:43158965:-1 gene:ENSG00000200448	FALSE	chrNA:-1--1	8076509	0.299696	0.655759	-0.686587	0.848772	0.986283	31107752	12	0	0	0	0.570095	0.231232	15122846	-0.262132	0.188856	17550586	-16021984	-0.214602	-0.100733	10410235	-0.665334	-0.100733	16962306	0.121562	-0.222758	0.233074	0.225351	-15785902	-0.415034	-0.156817	-20289736	-0.032647	0.292043	-0.214494	21504455	-0.336355	0.17548	0.717889	-0.769557	0.0382182	13690237
7658	7973983	---	ENST00000516937	ENSEMBL	ncrna:snRNA chromosome:GRCh37:14:37656424:37656519:1 gene:ENSG00000252746	FALSE	chrNA:-1--1	7973983	0.461609	0.904755	-0.524834	0.825996	0.986443	29115496	16	0	0	0	0.572463	-0.178366	0.110596	0.174404	-0.813366	-0.539629	-0.272261	13145053	-0.690541	-0.620364	29474764	-0.830118	-0.964854	10647868	-0.294048	0.704268	12188274	-0.323319	-18448781	-0.17605	-0.552985	0.103945	0.285053	19864146	10925903	1280038	0.866244	-0.928206	-0.694214	0.267683	0.138132
7035	7968062	ATP12A	NM_001185085	RefSeq	Homo sapiens ATPase, H+/K+ transporting, nongastric, alpha polypeptide (ATP12A), transcript variant 1, mRNA.	FALSE	chrNA:-1--1	7968062	0.463169	0.946262	-0.528248	1047034	0.991417	24447951	13	0	0	0	0.458742	-0.490378	-0.0892668	12215143	-13224075	15896364	-0.0806635	11510319	10537119	-0.106556	0.368842	-10012367	0.0826773	0.702304	32820716	0.367622	-0.502127	-16338704	0.835988	0.374029	-16859931	0.42908	0.747155	-10779	0.162493	0.104579	0.112205	-0.0469027	0.277448	-0.414536	-0.221988
24415	8142444	---	ENST00000365464	ENSEMBL	ncrna:rRNA chromosome:GRCh37:7:114253842:114253961:-1 gene:ENSG00000202334	FALSE	chrNA:-1--1	8142444	0.550863	0.971087	-0.446587	0.634282	0.99745	33321218	22	0	0	0	17758378	0.208005	18679932	0.327372	-0.0282075	-12763034	-11498922	0.324562	-10167116	-0.0282075	0.653775	-0.917806	-1305621	-0.172519	15089216	18411604	0.788201	-0.0734141	0.890419	-0.538824	-0.453846	-11430886	0.817045	-0.0437281	0.487758	17901506	0.281565	-0.960194	-12892821	0.245731	11814082
16930	8068543	DSCR9	AB066100	GenBank	Homo sapiens mRNA, complete cds.	FALSE	chrNA:-1--1	8068543	0.608441	0.693045	-0.390556	0.993673	0.998997	27436123	11	0	0	0	16698915	-0.113833	0.213537	0.378142	-0.0428795	0.698306	-12886453	-10995958	-24881146	0.804359	0.645515	0.625355	-19134382	0.421139	20397058	18268008	0.392307	-0.80542	0.955532	0.45051	-0.810343	-0.0608036	0.207047	-0.538953	-0.235512	0.495116	-0.518254	0.935766	-0.567936	0.0886566	0.614011
29750	7895264	---	---	---	pos_control	---	chrNA:-1--1	7895264	0.606658	0.80286	-0.39244	0.952326	0.999098	27555277	13	0	0	0	0.364741	0.440845	0.395063	11281933	-0.474291	-0.0916189	-0.415243	-11529864	-18194551	16112795	-0.434397	1544951	-0.859612	-0.996996	11752348	10919832	12499957	-12750047	-0.228276	0.774617	0.152939	-0.0532015	0.708766	13459299	0.226778	14141147	0.693595	-1455703	-0.563979	-10459068	12372139
4506	7942592	SNORD15A	NR_000005	RefSeq	Homo sapiens small nucleolar RNA, C/D box 15A (SNORD15A), small nucleolar RNA.	FALSE	chrNA:-1--1	7942592	0.577123	10015167	-0.422571	0.76711	0.999694	29719658	19	0	0	0	10553143	0.277909	24025211	10828404	-0.00473145	-0.77454	-0.441309	-0.326491	-14207964	0.405965	0.28966	0.0320382	-0.611035	0.43115	-0.558614	-0.916093	0.601297	-16487392	-0.628287	0.379257	-0.0143361	0.689847	11589549	18788188	-0.837739	220127	0.685554	0.833874	-16622694	0.240052	14899348
17813	8077198	FLJ43315	NR_033856	RefSeq	Homo sapiens asparagine synthetase pseudogene (FLJ43315), non-coding RNA.	FALSE	chrNA:-1--1	8077198	0.301278	11200141	-0.698943	0.489668	100022092	34032843	27	0	0	0	12197073	28194244	0.315829	-0.455	-0.132919	-0.367637	0.746143	-0.878995	-14274728	-0.438833	-0.0986444	-0.520278	-0.237645	0.0562765	-0.466799	33052876	2095028	-0.737142	-0.445368	-0.185131	-0.581075	-0.672463	-0.387503	-0.0134799	-0.555112	-0.0764855	-0.364231	-0.627495	0.235025	-0.176021	0.512877
614	7903026	---	ENST00000516943	ENSEMBL	ncrna:snRNA chromosome:GRCh37:1:93475814:93475908:1 gene:ENSG00000252752	FALSE	chrNA:-1--1	7903026	0.350807	0.943264	-0.649803	0.624566	100061014	34177923	22	0	0	0	-0.380941	0.407199	-0.0558024	0.461431	-0.849239	-0.766215	-0.786442	-0.477319	-0.268285	16281441	0.174649	-0.344737	0.490944	0.407247	0.144897	-10186923	-0.100922	-16583747	0.165682	-1115474	-13750588	-0.110836	0.635629	20582147	0.31998	0.461952	-0.131911	22763233	-1455912	0.236791	0.260082
13126	8030212	LIN7B	NM_022165	RefSeq	Homo sapiens lin-7 homolog B (C. elegans) (LIN7B), mRNA.	FALSE	chrNA:-1--1	8030212	0.52252	0.894911	-0.47907	0.49846	100159013	3906287	25	0	0	0	0.352305	0.536036	19502343	16734198	-0.22892	0.866928	-15370933	-13976891	-0.22256	-0.0925018	0.039581	0.045021	-10697753	-0.225508	14947716	-0.626887	-0.774023	-0.43532	-0.319818	-0.47357	-0.805273	-16664319	0.689184	-0.290517	0.362052	13624578	19324877	0.260726	0.208896	-0.0184959	13822187
26801	8164896	SURF1	NM_003172	RefSeq	Homo sapiens surfeit 1 (SURF1), nuclear gene encoding mitochondrial protein, mRNA.	FALSE	chrNA:-1--1	8164896	0.443307	0.979402	-0.559581	0.778736	100288787	29826365	19	0	0	0	-0.0679329	0.774006	12732677	21581304	-0.491683	-0.0143029	-0.772137	0.309249	-16685408	0.244282	-0.644722	0.471969	-1361201	-0.812332	-0.0195042	14246031	0.181365	-0.291513	-0.626943	0.21743	0.633987	-14706148	-0.537968	28278277	0.0859274	0.452742	0.442587	0.720426	0.0786147	0.14945	0.381066
17534	8074615	---	ENST00000384613	ENSEMBL	ncrna:snRNA chromosome:GRCh37:22:20771087:20771189:-1 gene:ENSG00000207343	FALSE	chrNA:-1--1	8074615	0.530059	0.736514	-0.474263	10835255	100432232	25405242	11	0	0	0	0.00264362	0.186263	17834516	0.572567	0.784733	-0.988262	-0.140551	0.223784	-16854867	13867065	0.0815916	-14858947	-16996957	-0.0564999	0.873958	11072109	10564862	-0.219668	12684981	0.899858	-17275994	-0.351508	11535826	-0.160999	0.339384	0.226971	0.306757	-0.278103	-0.32755	-0.204065	20404146
25558	8152463	---	ENST00000362580	ENSEMBL	ncrna:rRNA chromosome:GRCh37:8:117034911:117035004:-1 gene:ENSG00000199450	FALSE	chrNA:-1--1	8152463	0.304983	10373831	-0.701427	0.766037	100640994	29492397	20	0	0	0	12134329	18324043	0.987786	-0.760222	-0.0600077	0.0726823	-0.118901	-0.50224	-21204798	-0.228764	1391666	-0.394462	-12474265	14734415	-10085936	0.0460248	0.104148	-0.015685	-1020426	-16571839	-16645162	-0.472012	1108132	0.720295	0.59705	0.233875	16028414	-0.665676	0.42465	2383842	0.798801
4507	7942594	SNORD15B	NR_000025	RefSeq	Homo sapiens small nucleolar RNA, C/D box 15B (SNORD15B), small nucleolar RNA.	FALSE	chrNA:-1--1	7942594	0.469426	10409279	-0.537766	0.378707	100719163	38757584	27	0	0	0	11362803	0.709193	18146249	13948232	-0.163821	-12438642	-0.0962887	-12698566	-0.98118	0.511321	0.767681	-0.184094	-11377774	-11806688	-0.708017	0.368829	-0.219315	-10909737	-0.842207	-0.454848	-0.742781	-0.439588	25404737	17684455	-0.863755	19588352	0.209303	-0.495347	-0.585058	0.969291	0.282125
26257	8159670	NOXA1	NM_006647	RefSeq	Homo sapiens NADPH oxidase activator 1 (NOXA1), mRNA.	FALSE	chrNA:-1--1	8159670	0.453038	0.828505	-0.554739	10233512	10077771	26103702	12	0	0	0	-0.755096	15989063	0.77038	-0.253625	0.201223	12525238	0.0761303	0.0535407	-16465981	11410335	0.757888	-15972588	-0.882181	0.590459	0.0182506	-0.0312627	-0.575049	-16630834	-0.11395	17469512	0.531731	-13424991	-0.12512	-0.521022	-0.608345	-0.429547	1772212	0.975743	0.0370919	-0.132426	10034621
8480	7982004	SNORD116-28	NR_003361	RefSeq	Homo sapiens small nucleolar RNA, C/D box 116-28 (SNORD116-28), small nucleolar RNA.	FALSE	chrNA:-1--1	7982004	0.315564	1101679	-0.693147	0.480469	100871146	34919376	27	0	0	0	-0.223274	0.655546	26412606	-0.0539976	-11912335	0.693063	-0.0539976	0.413078	-0.00432906	0.590013	-10544608	-0.715444	0.965992	-0.216161	-13270817	-0.908955	-0.188055	-0.267236	-0.542634	0.399797	-10593307	-0.656297	-11514035	14843103	-11932663	23131862	0.863636	-0.408874	0.829905	-0.175344	12623615
13508	8034101	TMED1	NM_006858	RefSeq	Homo sapiens transmembrane emp24 protein transport domain containing 1 (TMED1), mRNA.	FALSE	chrNA:-1--1	8034101	0.707297	0.53852	-0.302478	0.789384	100977507	35040083	11	0	0	0	0.806431	16333412	0.98476	0.685174	0.291454	0.291454	-1193943	-1896537	-0.604174	0.576407	10533266	-0.116505	-19733539	0.336053	0.788946	0.340095	12545993	-14426186	0.313872	0.225846	-11968552	-10183722	0.136081	-0.486409	-0.00177512	16933463	13931444	0.687412	0.0665372	-0.488204	0.368918
25980	8156549	C9orf3	NM_001193329	RefSeq	Homo sapiens chromosome 9 open reading frame 3 (C9orf3), transcript variant 1, mRNA.	FALSE	chrNA:-1--1	8156549	0.211867	0.923734	-0.798514	0.508241	1010381	38371894	25	0	0	0	-1111375	0.809923	-0.708241	0.217275	-0.630385	10024208	11768717	16380838	-11887966	0.827115	0.368659	-0.783546	-13842651	-11198915	-0.179329	0.311556	-0.634946	-0.590109	-0.974009	0.785325	0.166492	-14684728	-10526065	18729606	-12131734	0.0880691	0.235169	12678937	0.217002	0.467929	11647792
3475	7932495	C10orf114	NM_001010911	RefSeq	Homo sapiens chromosome 10 open reading frame 114 (C10orf114), mRNA.	FALSE	chrNA:-1--1	7932495	0.228339	10862943	-0.786566	0.469119	101490469	35738604	27	0	0	0	-14079899	0.740618	-0.818741	0.849865	-0.64813	14018917	-0.236218	-0.033735	-0.674463	0.701097	19555061	-0.516029	0.0665079	-0.818409	0.163045	0.527638	0.0500902	-14532729	-0.596709	-0.348627	-11736966	-12607231	-0.00336251	-10113621	-0.450758	-0.124065	1440123	-15869441	0.771972	0.153179	-0.687554
13189	8030908	ZNF480	NM_144684	RefSeq	Homo sapiens zinc finger protein 480 (ZNF480), mRNA.	FALSE	chrNA:-1--1	8030908	0.585342	0.86025	-0.430907	0.688916	101624855	34262917	18	0	0	0	-0.0287621	-0.0411351	0.487221	0.970052	-11140121	220894	0.377035	-0.0287621	-0.536181	0.32209	-0.255025	0.675646	0.0928908	-1411482	-0.0427574	14782759	0.495531	0.0297602	-14558957	17409334	0.149875	-0.00314938	1702337	14757376	-13961464	0.0735927	-0.178311	0.0112376	0.103639	-0.909949	0.745803
10330	8001449	IRX3	NM_024336	RefSeq	Homo sapiens iroquois homeobox 3 (IRX3), mRNA.	FALSE	chrNA:-1--1	8001449	0.507951	0.98947	-0.508869	0.503551	101682084	37179847	26	0	0	0	15711683	11297562	-0.795037	-0.730277	-0.212923	-0.790933	0.406501	0.0307474	-1479857	-0.69352	10265155	-0.119771	-11988909	0.0473656	15805569	-0.0947032	13657267	-0.386423	-0.572632	13193372	-0.713864	-0.87992	14477085	-0.0254244	-0.236795	-0.671787	-0.356747	22966132	-0.493047	0.0853167	-0.110073
25843	8155393	LOC554249	AK292642	GenBank	Homo sapiens cDNA FLJ76578 complete cds.	FALSE	chrNA:-1--1	8155393	0.418505	11114125	-0.59832	0.691144	101682543	30397527	23	0	0	0	-12915962	20023317	18928744	-0.778033	0.435412	0.462656	0.549473	0.099968	-0.470557	-0.514442	-0.477034	-12333272	0.31062	1488352	0.21483	-14937664	0.622333	-0.926008	0.110237	16687151	-10368376	-17223353	-0.642079	13451685	-0.672528	0.603491	20324047	10621003	0.507793	-12161288	0.147354
26454	8161451	LOC554249	AK292642	GenBank	Homo sapiens cDNA FLJ76578 complete cds.	FALSE	chrNA:-1--1	8161451	0.418505	11114125	-0.59832	0.691144	101682543	30397527	23	0	0	0	-12915962	20023317	18928744	-0.778033	0.435412	0.462656	0.549473	0.099968	-0.470557	-0.514442	-0.477034	-12333272	0.31062	1488352	0.21483	-14937664	0.622333	-0.926008	0.110237	16687151	-10368376	-17223353	-0.642079	13451685	-0.672528	0.603491	20324047	10621003	0.507793	-12161288	0.147354
25750	8154620	---	ENST00000365319	ENSEMBL	ncrna:snoRNA chromosome:GRCh37:9:20786926:20787054:1 gene:ENSG00000202189	FALSE	chrNA:-1--1	8154620	0.568063	10630794	-0.452022	0.416415	10200842	3773359	27	0	0	0	-0.216142	0.975405	15158839	16918917	-0.596066	-0.755924	0.234673	-11706411	-0.749897	0.487003	15455626	-0.666695	-130544	-0.761218	-0.504389	19732437	0.457535	-0.113537	-0.296945	-0.778119	-0.444517	-11792376	-0.278599	24459214	-0.233816	16150386	0.924808	-0.0279582	-0.0350732	-0.0476021	0.903261
25981	8156569	MIR23B	NR_029664	RefSeq	Homo sapiens microRNA 23b (MIR23B), microRNA.	FALSE	chrNA:-1--1	8156569	0.169926	10053848	-0.851553	0.553223	102147913	35641315	25	0	0	0	-0.87327	-0.075873	-0.983147	-11247643	0.275347	0.8098	0.943488	18689485	-1213521	0.819107	13417962	-1016642	-0.32064	-0.214122	0.845796	-0.289762	-0.0593942	-14765235	-0.487596	-0.137295	-0.759588	-14201432	-0.195478	20480516	-0.924067	-0.564662	0.0893444	1000397	0.446434	0.151747	0.223462
29377	7893919	---	---	---	pos_control	---	chrNA:-1--1	7893919	0.419018	0.937948	-0.603731	10185902	102274898	2579762	14	0	0	0	0.248611	0.336422	22778904	-0.714819	0.439308	-0.12015	0.273963	0.129374	-0.915221	13257093	0.191523	-0.136228	-0.803867	0.869439	-11697569	-0.54948	0.228098	-28299048	-11472374	-0.314472	-0.313712	-0.614159	0.408512	16839501	0.526859	11671759	13965299	0.76941	10032264	0.539227	-0.770503
33126	8180247	---	NM_001039800.1	---	Homo sapiens hypothetical protein LOC650767 (FLJ32951), mRNA.	---	chrNA:-1--1	8180247	0.434186	0.735686	-0.59017	0.806958	102435573	32700744	14	0	0	0	-14538952	0.887577	0.00017	0.615386	0.833683	0.981693	15800775	-15327256	0.011706	0.011706	0.653488	0.030582	-11856436	0.18887	0.516038	12740759	-0.833172	-14630536	-13823847	0.640825	-0.674538	-0.718488	0.702132	0.457839	0.932807	-0.131967	0.940571	12362201	0.405983	-0.637541	0.618063
489	7901712	---	ENST00000516353	ENSEMBL	ncrna:snRNA chromosome:GRCh37:1:55864187:55864293:1 gene:ENSG00000252162	FALSE	chrNA:-1--1	7901712	0.61976	0.737707	-0.405323	0.92936	102508268	29362152	12	0	0	0	0.667152	0.111927	0.712126	14826556	-0.419757	0.111927	-14034777	-0.98405	-24108486	0.782859	0.111927	0.76684	-10942231	12820352	10012497	16121051	13981497	-0.166984	-0.941808	-0.0361003	-0.320377	0.671381	0.175007	0.643789	0.331266	0.413352	18475939	-10361392	-0.522396	-2077609	15746672
20222	8101810	---	ENST00000363752	ENSEMBL	ncrna:snRNA chromosome:GRCh37:4:96789818:96789915:-1 gene:ENSG00000200622	FALSE	chrNA:-1--1	8101810	0.154477	0.855765	-0.872023	0.700389	102650022	3433552	18	0	0	0	-0.299414	0.644146	21022668	1939014	-11834064	0.486947	-0.299414	0.371992	-0.39787	-0.299414	-0.607531	-10801729	0.435197	11802315	0.11709	-11658385	0.145546	-12388717	0.506309	-0.49004	-17734065	-0.795233	0.541509	-11172572	16954861	0.106223	-0.0169284	0.647309	-13298485	15548881	0.351764
2403	7921364	OR10X1	NM_001004477	RefSeq	Homo sapiens olfactory receptor, family 10, subfamily X, member 1 (OR10X1), mRNA.	FALSE	chrNA:-1--1	7921364	0.555706	0.957818	-0.471388	0.656814	102709358	33932366	21	0	0	0	-0.118048	10212045	0.576169	-0.410853	-0.118048	-0.0506544	-0.733472	-0.897328	-16933571	16672586	16327443	0.0815157	-20151281	0.483616	11981632	0.531899	0.817874	-0.166731	0.364235	-0.212725	-0.0260609	-0.907461	-0.897315	0.367747	0.246286	28993554	-0.331245	1396828	-0.725468	-0.197539	-0.218257
27950	8175119	---	ENST00000484366	ENSEMBL	ncrna_pseudogene:scRNA_pseudogene chromosome:GRCh37:X:130268060:130268363:-1 gene:ENSG00000241198	FALSE	chrNA:-1--1	8175119	0.537778	0.821671	-0.489802	0.623848	10275803	37424116	19	0	0	0	11665052	0.0206931	11528981	0.0206931	0.0769976	-0.439315	-30018616	0.0206931	0.0206931	0.864028	0.961629	-0.361413	0.136437	-0.31025	1708513	16207126	12852069	-0.43933	-0.738934	0.605523	-19843104	-0.561391	-0.26711	-0.849781	0.135357	-0.219189	0.164411	14761282	-0.878005	10412464	13484753
12677	8025584	SNORD105	NR_004381	RefSeq	Homo sapiens small nucleolar RNA, C/D box 105 (SNORD105), small nucleolar RNA.	FALSE	chrNA:-1--1	8025584	0.362953	0.975661	-0.665621	0.644928	102857418	33995469	22	0	0	0	0.934302	1652974	0.75822	-0.112793	-0.0461561	-0.88202	-0.345278	-0.591845	-0.732227	13639958	13255183	-0.353686	-0.651844	0.238282	-10660591	0.0893759	0.572089	-19426756	-0.749971	-0.520623	-0.880555	-0.739596	-0.0655851	16279492	-0.895208	1264065	0.997126	-0.0437979	-0.166091	13455809	12324853
25279	8150157	---	ENST00000391105	ENSEMBL	ncrna:snRNA chromosome:GRCh37:8:32769011:32769116:-1 gene:ENSG00000212407	FALSE	chrNA:-1--1	8150157	0.444779	10184727	-0.584155	0.59574	102893367	3452318	24	0	0	0	22393506	0.463322	-0.136082	0.0955398	-0.623039	0.681695	-13576231	-0.178214	-13801091	0.730617	0.660106	-13029933	-0.651032	-0.587091	0.195018	-0.0733141	0.411921	-0.862223	0.275638	0.680446	-0.906582	-0.430889	0.2448	19884429	-0.616463	-14686813	17267923	17572043	-0.883256	0.716669	-0.661378
17091	8070233	CLDN14	NM_144492	RefSeq	Homo sapiens claudin 14 (CLDN14), transcript variant 1, mRNA.	FALSE	chrNA:-1--1	8070233	0.350191	10190715	-0.679263	0.707754	102945372	31753006	21	0	0	0	-0.375996	2549528	0.186587	-13520257	0.51352	-0.0834219	-0.0475458	0.327039	-15495906	0.0646086	0.155179	-0.245794	-11191926	-12986228	-0.540945	14234691	0.0142477	-16021365	-0.508738	-0.111495	-11713979	-0.363728	21547558	0.691898	0.0867992	-0.011149	0.767887	0.982745	-0.117888	-0.759859	-0.279777
29966	7896007	---	---	---	pos_control	---	chrNA:-1--1	7896007	0.491169	0.966915	-0.540543	0.765809	103171253	31152253	19	0	0	0	0.012168	12214593	21559334	0.633535	-0.70595	0.551608	-0.689117	-0.91233	-0.689733	0.151333	-0.450639	-0.471591	-0.77293	0.494119	0.430088	2103439	0.619476	-14081275	-0.38852	0.646644	0.314487	0.471673	-1870588	0.738776	0.17954	14164139	11287802	0.160099	0.358586	-0.0175264	-0.217595
8390	7981375	---	ENST00000494181	ENSEMBL	ncrna_pseudogene:snoRNA_pseudogene chromosome:GRCh37:14:102840581:102840656:-1 gene:ENSG00000240743	FALSE	chrNA:-1--1	7981375	0.586624	10637819	-0.445298	0.437237	10319227	37648115	27	0	0	0	21915934	-0.851251	0.0389504	-0.304907	0.0795749	-0.361975	-0.948692	-0.816153	-0.647807	21290786	0.781313	-0.717013	0.398849	11590434	-0.0654228	-0.616115	15719064	-0.227588	-12634904	0.627265	-0.169889	0.098543	16086735	24727418	-0.564517	-0.329712	-0.0549861	0.500493	-0.56903	-15416173	-13637681
21512	8114263	LECT2	NM_002302	RefSeq	Homo sapiens leukocyte cell-derived chemotaxin 2 (LECT2), mRNA.	FALSE	chrNA:-1--1	8114263	0.510956	0.78281	-0.523102	0.939633	1034058	2898424	13	0	0	0	0.496102	-0.217954	-0.149546	0.585602	0.391118	24161832	-15204307	-0.985325	-11624594	0.192276	-0.135347	0.44114	-0.571926	0.553684	17110171	-0.116033	0.448082	-23569481	-0.050953	-0.948003	-0.95129	0.320391	0.970169	0.66106	0.436609	0.145339	0.27883	14087487	-0.783991	10055174	0.384086
17720	8076223	SNORD43	NR_002439	RefSeq	Homo sapiens small nucleolar RNA, C/D box 43 (SNORD43), small nuclear RNA.	FALSE	chrNA:-1--1	8076223	0.416367	0.980724	-0.617904	0.706046	10342706	3251363	20	0	0	0	16731383	0.578299	14994731	-0.0391415	0.422066	-14024312	-0.792403	-0.357495	0.0993621	0.224568	13847133	-0.2965	-0.862309	-0.870654	-0.932425	0.831445	0.577668	-1658185	-0.52319	-0.759702	-16404121	-0.375922	11571044	21021733	-0.230376	16425854	0.088817	-0.408305	-0.436153	16357237	0.062831
22311	8121838	TPD52L1	NM_001003395	RefSeq	Homo sapiens tumor protein D52-like 1 (TPD52L1), transcript variant 2, mRNA.	FALSE	chrNA:-1--1	8121838	0.142718	0.934514	-0.894827	0.733222	103754506	3259541	19	0	0	0	-0.603636	0.60143	0.683082	-0.753576	-0.834387	-13215888	0.55005	0.902388	-0.331951	18925053	-0.109349	-18900753	0.278758	-0.215902	0.355123	-21368082	0.17316	-0.4978	0.473113	0.956123	-15769501	-15912728	0.295536	0.248246	-0.581197	-0.192699	0.254886	0.42177	11346124	-0.0550119	16752704
4651	7943943	ANKK1	NM_178510	RefSeq	Homo sapiens ankyrin repeat and kinase domain containing 1 (ANKK1), mRNA.	FALSE	chrNA:-1--1	7943943	0.603025	0.886422	-0.43475	0.697099	103777486	3432456	19	0	0	0	30012188	-0.675173	-0.0528718	-0.952788	0.376434	0.431014	-0.564101	-10245008	-0.0528718	0.19838	0.448364	-0.0528718	-0.242592	0.671037	15826211	13323362	0.144015	-11163192	-0.223807	0.439911	-11714957	0.36586	0.62069	10146221	0.539454	10181179	-0.140267	-0.01996	-0.305429	-13732102	-0.285558
25258	8149979	C8orf80	NM_001010906	RefSeq	Homo sapiens chromosome 8 open reading frame 80 (C8orf80), mRNA.	FALSE	chrNA:-1--1	8149979	0.0556138	0.639401	-0.982757	0.495615	1038370364	48018703	19	0	0	0	0.629978	-0.0677157	0.603183	0.792753	-15417279	0.179445	-0.164947	0.00978926	-0.271516	-0.281081	-0.515514	-0.820367	-0.656276	0.283452	12491958	-0.610273	-0.56729	-15792428	-0.735337	0.480635	-16490349	-0.952448	0.16029	0.245309	-0.295314	-11227881	11141067	0.439221	10593128	15071204	-0.417079
417	7901048	SNORD46	NR_000024	RefSeq	Homo sapiens small nucleolar RNA, C/D box 46 (SNORD46), small nucleolar RNA.	FALSE	chrNA:-1--1	7901048	0.460602	10334426	-0.57995	0.71607	104055235	31687925	21	0	0	0	-0.325404	14089001	0.933828	0.190528	0.498034	-0.547848	-0.64254	-0.308646	-0.709147	19514647	10502828	0.111332	-0.119782	12803134	-12472061	0.465142	0.818242	-15126059	-0.90234	-0.222824	-13350675	-0.609879	0.130536	21744764	-0.902836	0.612985	0.788263	11618133	-0.0730988	0.461213	1245474
23156	8130578	SNORA20	NR_002960	RefSeq	Homo sapiens small nucleolar RNA, H/ACA box 20 (SNORA20), small nucleolar RNA.	FALSE	chrNA:-1--1	8130578	0.178447	0.859974	-0.863744	0.705228	104219083	34647872	18	0	0	0	-0.0197897	10024981	0.894327	0.141797	0.0223408	-15671941	0.493863	0.153672	-11141211	13382112	11957725	-0.76707	-0.174468	-0.283934	-0.699901	0.0580715	0.138205	-23695056	-0.713056	-0.417376	-12577852	-0.971973	0.457992	0.497508	-0.283718	0.758211	-0.0939337	-0.341115	0.837378	0.857862	0.61529
8484	7982012	SNORD115-3	NR_003295	RefSeq	Homo sapiens small nucleolar RNA, C/D box 115-3 (SNORD115-3), small nucleolar RNA.	FALSE	chrNA:-1--1	7982012	0.488977	10764816	-0.556715	0.866331	104569247	28090758	18	0	0	0	0.64913	-0.650863	0.202112	-0.856367	-1781946	-0.76485	-0.285711	-0.15856	0.029291	2712879	0.0800472	0.986563	-0.412068	12258867	-10373784	0.279273	0.596997	-10744219	-0.743	16638178	-0.0109758	0.0033648	16686842	2930118	-0.714834	-0.145781	0.147863	0.0544528	-0.157443	-0.664547	0.38458
18476	8084215	---	ENST00000482098	ENSEMBL	cdna:known chromosome:GRCh37:3:183171431:183173329:1 gene:ENSG00000240024	FALSE	chrNA:-1--1	8084215	0.245157	10499508	-0.806307	0.525953	10514638	36446075	27	0	0	0	-0.190647	13051993	1072541	18628918	0.023325	-0.612718	0.854834	-0.204275	-0.973526	0.200723	0.460429	-13668176	0.141913	10471218	-1747423	-0.27857	0.654185	-11298906	-0.211905	0.103255	-10887164	-11738366	-16523882	17917274	0.192331	11273925	0.492397	-0.268359	0.485873	-0.443873	0.123248
5043	7947553	LRRC4C	NM_020929	RefSeq	Homo sapiens leucine rich repeat containing 4C (LRRC4C), mRNA.	FALSE	chrNA:-1--1	7947553	0.159101	0.771707	-0.893665	0.834427	105276608	3237797	14	0	0	0	-0.056289	0.908406	0.960562	16574268	-0.346559	0.0278722	-0.433141	19965664	-0.84418	-0.79817	-12462628	0.54199	-0.209308	0.756003	0.0881974	0.162613	-0.187656	-22442365	-0.117515	-0.0646051	-1087272	-14248533	-0.109129	-0.0976823	16748703	-0.412832	-0.61429	1047338	-0.0209824	14757516	0.308059
8362	7981181	SCARNA13	NR_003002	RefSeq	Homo sapiens small Cajal body-specific RNA 13 (SCARNA13), guide RNA.	FALSE	chrNA:-1--1	7981181	0.270247	0.91412	-0.786897	0.697067	105714457	34520605	19	0	0	0	0.656466	14171126	0.971261	12861335	-0.133905	-14340433	0.263375	-0.074653	0.0404502	-0.615578	13871696	-11400383	-0.815711	-0.971899	-0.78512	0.530793	-0.193472	-19315635	-13410643	-0.0733767	-0.646458	-14297413	-0.301854	12937729	0.0347125	0.502006	0.0198475	-0.733754	0.688129	11131233	0.0062849
25610	8153037	---	ENST00000497913	ENSEMBL	ncrna_pseudogene:Mt_tRNA_pseudogene chromosome:GRCh37:8:134767774:134767842:-1 gene:ENSG00000241827	FALSE	chrNA:-1--1	8153037	0.186374	0.869236	-0.871369	0.329761	105774296	4824797	27	0	0	0	0.350471	0.111797	2400502	-0.36345	-0.823008	-0.858337	-0.0863126	-0.0541049	-0.68582	10877142	12213401	-10659463	1963887	0.470129	-0.480067	0.438587	-0.577018	-0.390773	-0.548307	-0.111812	-0.781814	-14697658	-0.827618	-0.491746	15529733	0.732219	-0.255529	-0.0121485	-0.180766	2522964	-12257206
15470	8053480	---	ENST00000362817	ENSEMBL	ncrna:snRNA chromosome:GRCh37:2:85955317:85955460:-1 gene:ENSG00000199687	FALSE	chrNA:-1--1	8053480	0.335017	0.799768	-0.725096	0.815024	106011297	32830815	14	0	0	0	0.705414	0.691658	15941892	12856128	-0.0448639	-0.943916	-0.00125524	-0.768894	-19076641	-0.36215	13005673	-0.133566	-14700364	-0.315882	-0.304517	0.822597	-0.224915	-0.93737	-0.153907	-0.726632	-16591291	-14860255	0.962971	0.094999	15574509	15008123	-0.0170839	-0.617125	-0.631297	14000999	-0.0832945
21845	8117415	HIST1H3E	NM_003532	RefSeq	Homo sapiens histone cluster 1, H3e (HIST1H3E), mRNA.	FALSE	chrNA:-1--1	8117415	0.554411	10589037	-0.510275	0.511923	1064686	37064807	27	0	0	0	17732433	0.889832	0.731269	-0.471566	-0.669345	0.916203	-0.126357	0.0949097	-0.9283	10401528	0.742283	-0.760596	-0.258029	-18345879	10434566	0.969331	0.292453	-0.360831	-0.712099	24397223	0.65667	-10909321	0.740583	1627618	-0.550432	-16118578	-0.881849	0.610411	-0.323939	-0.45408	0.494592
27687	8172717	---	ENST00000516568	ENSEMBL	ncrna:snRNA chromosome:GRCh37:X:51613802:51613905:-1 gene:ENSG00000252377	FALSE	chrNA:-1--1	8172717	0.587518	0.788019	-0.480198	0.536157	106771592	4305073	22	0	0	0	-0.488275	0.705174	0.566235	0.769884	0.186061	0.599756	0.186061	-0.741003	-0.900388	0.186061	19999378	-11555212	-10946777	0.691649	-0.730409	0.761824	16007482	-0.392651	-0.750308	15461853	0.0511745	0.293425	0.310252	1013293	-0.682801	0.0833706	1436947	-0.461828	-0.383004	-21537738	-0.258055
12467	8023392	SNORA37	NR_002970	RefSeq	Homo sapiens small nucleolar RNA, H/ACA box 37 (SNORA37), small nucleolar RNA.	FALSE	chrNA:-1--1	8023392	0.379409	10629567	-0.689857	0.534132	10692657	36567414	27	0	0	0	-0.109793	0.916362	12736608	17829076	-0.711959	-15154169	0.135908	-0.885618	-0.550981	0.541555	15602623	-0.513199	-0.620157	-0.78326	-11817876	13467932	0.534857	-0.946809	-0.379839	-10642629	-0.732885	-19079051	-0.5984	17372271	-0.138162	12274898	0.730055	-0.355897	0.0844161	0.759152	0.965322
3726	7934870	ATAD1	NM_032810	RefSeq	Homo sapiens ATPase family, AAA domain containing 1 (ATAD1), mRNA.	FALSE	chrNA:-1--1	7934870	0.334721	10472987	-0.734867	0.897935	106958766	28402154	17	0	0	0	0.569413	12107278	0.943285	-18920661	0.0320297	0.787925	0.924942	0.0101957	0.0318359	0.502453	-0.765642	-19730644	0.37063	0.0460054	-0.685615	-0.0324614	0.310534	-19146785	-11174856	0.664238	-0.151189	-0.301799	-0.661511	0.177503	-0.476401	35224586	0.0609665	0.694597	0.542406	0.231685	0.656505
19068	8090688	SNORA58	NR_002985	RefSeq	Homo sapiens small nucleolar RNA, H/ACA box 58 (SNORA58), small nucleolar RNA.	FALSE	chrNA:-1--1	8090688	0.435374	0.981235	-0.635164	0.886256	107053862	2934129	16	0	0	0	0.186442	0.792458	15890486	12792897	-0.939134	-0.465741	-0.0828722	-0.625036	-0.617149	12045801	12170534	-0.0828722	-0.269994	-1715476	-0.0378968	0.732235	11719122	-16138256	-0.184475	-0.493719	-18762503	-0.949894	1145542	1780465	-0.413251	10858843	0.378939	-0.0732058	-0.285825	-1100362	-0.520219
22831	8126939	DEFB110	NM_001037497	RefSeq	Homo sapiens defensin, beta 110 (DEFB110), transcript variant 1, mRNA.	FALSE	chrNA:-1--1	8126939	0.3909	0.708663	-0.681646	0.930647	107254567	3094263	12	0	0	0	0.543503	0.0208725	10766188	-0.627838	-0.11534	0.0208725	-23619726	-0.596114	-12672253	0.0208725	0.0208725	0.940417	-0.333471	13888525	-0.155317	0.352736	0.72641	-18072453	-0.0105184	0.587202	-20434146	-0.786528	-0.447259	-0.108823	0.820598	0.193102	19168543	13414441	-12179619	-0.380634	-0.459477
25242	8149833	---	ENST00000384472	ENSEMBL	ncrna:snRNA chromosome:GRCh37:8:23934510:23934671:-1 gene:ENSG00000207201	FALSE	chrNA:-1--1	8149833	0.336028	0.842186	-0.73728	0.729655	10733078	3520836	17	0	0	0	0.822426	0.0524123	17388047	0.396394	0.671718	-10447946	0.429898	-17503575	-10447946	10193627	0.693358	-0.0564076	-13713666	-0.219489	-0.501402	11262009	-0.62827	-0.70571	-1242761	-0.526422	-13277687	-1707674	0.958237	0.848737	13524389	0.641795	-0.320832	-10984542	0.746588	0.319146	-0.0526044
30178	7892515	---	---	---	neg_control	---	chrNA:-1--1	7892515	0.258862	0.921691	-0.815131	0.46221	10739926	42390203	27	0	0	0	12624843	17449306	0.613567	-10541681	-0.0275278	0.300046	12338564	-0.627453	-16501266	0.685458	-0.506355	-12109858	0.592558	0.914518	0.0900885	-0.256303	-1330599	-0.472338	-0.734449	0.342866	-0.795554	-0.76833	0.463203	0.724734	-0.934091	0.303368	10855677	13545338	0.363135	-0.427278	-0.793363
24293	8141138	---	ENST00000496274	ENSEMBL	ncrna_pseudogene:scRNA_pseudogene chromosome:GRCh37:7:96569380:96569675:-1 gene:ENSG00000244318	FALSE	chrNA:-1--1	8141138	0.517488	0.933737	-0.557238	0.659333	107472616	3586017	21	0	0	0	0.613947	14619904	0.77291	0.632149	-0.807708	-0.53841	-13565254	-18296497	-0.139375	14100488	-0.18232	-10123229	-0.374172	0.426847	-0.1284	-12725745	0.151122	-1131775	-0.834679	-12981751	0.334875	0.62354	0.957349	-0.274174	-0.364189	13363321	20544837	19135927	-11723552	-0.165213	0.524834
22348	8122240	---	ENST00000390940	ENSEMBL	ncrna:rRNA chromosome:GRCh37:6:136951381:136951493:1 gene:ENSG00000212242	FALSE	chrNA:-1--1	8122240	0.608233	0.948244	-0.46656	0.615947	107479233	36871161	23	0	0	0	14309475	19666612	0.154903	-0.199822	-0.52848	-0.149978	-0.223869	-17777183	-0.199822	17231779	-0.199822	-0.142378	-13351471	-0.26108	0.11579	0.348303	-0.595116	-13365843	-14894564	-0.566802	-0.257772	0.379916	0.969405	0.731675	-0.32183	0.369743	21647792	2185941	-11637148	-0.301078	13564433
32164	7895370	---	---	---	neg_control	---	chrNA:-1--1	7895370	0.48142	0.845214	-0.593571	0.829083	107499132	32354348	15	0	0	0	-0.389571	-0.453185	12811351	17741221	0.400349	0.210663	-0.336315	0.177728	-0.870007	0.755036	-0.145071	-0.0262281	-0.986263	0.771414	12308049	-0.134057	0.754436	-0.546313	-0.134088	12866107	-0.539559	-23443356	-0.949608	-0.0582921	-10615487	10538111	-0.839595	11943741	-0.340542	13011974	-0.685132
3665	7934244	DNAJB12	NM_001002762	RefSeq	Homo sapiens DnaJ (Hsp40) homolog, subfamily B, member 12 (DNAJB12), transcript variant 1, mRNA.	FALSE	chrNA:-1--1	7934244	0.588133	0.911524	-0.491284	0.852824	107941663	3111116	16	0	0	0	0.962875	17227823	0.748902	-0.550362	-0.676323	-0.0922213	-0.231023	-0.234125	0.586395	14888449	-1946244	-0.575055	-0.194152	0.284004	0.801587	-0.378884	13104306	-23216844	-0.530082	0.440068	0.374454	-0.318462	-0.179293	0.298509	-0.0161288	20402844	14128556	0.953712	-0.769081	0.341094	0.735317
10903	8007263	HSD17B1	NM_000413	RefSeq	Homo sapiens hydroxysteroid (17-beta) dehydrogenase 1 (HSD17B1), mRNA.	FALSE	chrNA:-1--1	8007263	0.540851	10442007	-0.538925	0.598529	107977574	35652325	25	0	0	0	1116719	-0.317599	-0.721175	31639378	-0.174325	-0.821242	0.137172	-0.372166	-0.709471	-0.107262	-0.253667	0.296048	-0.319966	17911209	0.490227	0.656912	24237418	-1423131	-0.00262455	15494326	-0.903869	-0.507183	-0.281007	-0.495411	0.297875	0.376232	0.741229	0.886552	-0.22448	-0.911919	0.924795
30956	7893648	---	---	---	neg_control	---	chrNA:-1--1	7893648	0.617999	0.811735	-0.466966	0.756774	108496442	35198867	16	0	0	0	-0.757304	0.00440011	12338958	10847071	-12142342	18478732	-10832179	-10137831	-0.111418	-0.337803	-0.355391	0.514004	-0.86219	-0.0487198	-0.207422	22474606	0.775244	-0.693141	-10365063	0.0963271	0.167798	-0.290628	0.137978	0.962495	-1503188	15297812	0.164824	12961578	-0.342935	-15341864	135428
25805	8155081	---	ENST00000471800	ENSEMBL	ncrna_pseudogene:scRNA_pseudogene chromosome:GRCh37:9:35671773:35672041:1 gene:ENSG00000243136	FALSE	chrNA:-1--1	8155081	0.553432	0.890657	-0.531592	0.585597	108502358	39389722	22	0	0	0	-0.183679	-0.396361	-0.148282	0.594051	-0.315526	-0.156608	-12969643	0.20639	-15042208	-0.148282	29447737	0.364499	-15062764	18139789	-0.292719	0.960451	15686613	-1180924	-0.198641	-0.486426	-0.915209	-0.114585	11195979	0.940415	0.73269	12573535	11447426	-0.311166	-0.315641	-0.60845	-0.0382462
30181	7892519	---	---	---	neg_control	---	chrNA:-1--1	7892519	0.557279	0.892511	-0.534129	0.867973	109140787	31293037	15	0	0	0	0.270724	16883063	0.363346	0.302224	-10731107	18046529	-11001804	-0.442837	-15546943	-0.345428	0.310546	12107658	-0.396478	0.815855	13449483	17226303	-0.937922	-0.0587926	-0.334196	0.539549	0.0258946	-0.867461	0.80344	-0.0245705	0.274386	13770163	-1382599	21118932	-10946419	-0.435671	0.14695
28752	8086878	---	---	---	---	---	chrNA:-1--1	8086878	0.458895	0.81511	-0.633513	0.738184	10924076	35979552	16	0	0	0	-0.424657	0.136297	1700588	11744231	-0.200939	-0.706757	-1967216	-0.819395	-11399847	0.000277	0.243979	0.357061	-11595318	0.0201752	0.963598	19589885	0.781627	-0.0853297	-0.345283	-0.230138	-19758766	-14353048	-0.245732	0.74658	0.995485	11864165	0.408038	-0.360028	-0.454434	0.0561953	2157735
14342	8042195	AHSA2	NM_152392	RefSeq	Homo sapiens AHA1, activator of heat shock 90kDa protein ATPase homolog 2 (yeast) (AHSA2), mRNA.	FALSE	chrNA:-1--1	8042195	0.415421	0.676855	-0.678234	0.882214	109365504	33233678	12	0	0	0	-0.10991	11442413	10718884	0.489944	0.151433	-0.0312626	0.183512	0.531223	-0.299247	-10182668	0.632867	-25027409	0.175021	-0.0166625	11542681	-0.395547	0.879213	-0.359268	0.121516	0.451382	-0.413806	-10789253	-0.335244	1389436	-3161618	-0.0889428	0.167897	0.612204	0.746629	-0.663127	0.48163
19463	8094701	LOC401127	NR_026854	RefSeq	Homo sapiens WD repeat domain 5 pseudogene (LOC401127), non-coding RNA.	FALSE	chrNA:-1--1	8094701	0.542185	10404056	-0.552735	0.595747	109492	36300254	25	0	0	0	-10870992	1052949	209054	10761924	0.538798	0.525454	-13115783	-0.328284	-14523398	0.68013	-0.506761	-0.010042	-0.535482	0.770244	10836904	0.70235	-0.0148902	-0.837846	-11569694	-0.117157	-0.280781	-0.703853	-0.260612	28286536	0.67051	18884627	-0.349374	-11399809	0.791553	-0.122306	-0.0696522
9215	7989659	---	ENST00000384054	ENSEMBL	ncrna:misc_RNA chromosome:GRCh37:15:64737329:64737442:-1 gene:ENSG00000206781	FALSE	chrNA:-1--1	7989659	0.471352	0.928672	-0.624691	0.811214	109604238	32435408	17	0	0	0	10754284	0.251986	0.739358	-1733063	-13552817	10118351	0.251986	-0.468105	0.0657468	19555025	0.251986	-11141033	0.52356	12116829	12408931	0.21805	0.0246344	-17460381	-0.389089	-0.323758	-0.0512771	0.48013	-0.279097	12421981	0.237071	0.491553	0.0425682	20142527	-0.748998	0.404933	-0.26698
11092	8009241	SNORD104	NR_004380	RefSeq	Homo sapiens small nucleolar RNA, C/D box 104 (SNORD104), small nucleolar RNA.	FALSE	chrNA:-1--1	8009241	0.236065	10021945	-0.862316	0.613165	109838159	3669376	24	0	0	0	0.851029	0.91778	0.672253	10084574	-0.040765	-19987984	-0.0013994	-10149919	-10579643	-0.219349	1722602	-0.569917	-0.740439	-0.630525	-10848817	0.417893	13674186	-13462049	-0.721916	-10607611	-20775886	-11166106	0.788505	11614732	-0.18234	-0.273936	0.345792	0.155352	0.176831	14439018	-0.972289
7601	7973458	DHRS4L2	NM_198083	RefSeq	Homo sapiens dehydrogenase/reductase (SDR family) member 4 like 2 (DHRS4L2), transcript variant 1, mRNA.	FALSE	chrNA:-1--1	7973458	0.544092	0.965663	-0.55634	0.854845	110043256	31050444	17	0	0	0	11644739	-0.185907	23786726	-0.116189	0.157088	12757239	-0.176866	-0.466923	-0.919386	-0.233411	-0.116189	-1972776	-0.55492	0.708125	1791451	-0.250498	0.841628	-0.960237	-13698521	18369458	-0.597294	-0.0763582	0.224663	16129729	-12874949	-0.225846	0.483366	1087477	0.130647	-11513153	-0.0058229
4267	7940042	---	ENST00000475713	ENSEMBL	ncrna_pseudogene:scRNA_pseudogene chromosome:GRCh37:11:57391060:57391146:1 gene:ENSG00000241647	FALSE	chrNA:-1--1	7940042	0.532152	0.930355	-0.569476	0.710484	110162836	35315728	19	0	0	0	-0.340552	16222696	0.41033	-0.148214	0.636875	-19672921	-0.380911	-10085771	-11431826	0.810598	12017646	-0.158181	-15267118	13315786	0.631001	15307875	0.238262	-0.452425	-0.54223	0.712191	-0.757872	-16554581	-0.22672	17134249	-0.0504408	0.165879	16934469	0.97142	-11640079	0.945033	-0.414577
31351	7894192	---	---	---	neg_control	---	chrNA:-1--1	7894192	0.202802	0.84761	-0.899456	0.618457	1102258	39797552	20	0	0	0	0.230039	0.469287	0.72069	16844388	-0.288733	-0.826657	15806199	0.0845976	-14901905	0.337909	-0.445346	-18058097	-23589659	-0.0261184	-0.852709	0.961738	-0.197548	-0.5604	-11940542	-0.81199	-0.804921	0.201939	11797777	13661052	-0.529584	0.018498	0.814439	-0.235333	0.561453	0.375871	10792626
10354	8001746	SNORA46	NR_002978	RefSeq	Homo sapiens small nucleolar RNA, H/ACA box 46 (SNORA46), small nucleolar RNA.	FALSE	chrNA:-1--1	8001746	0.503958	0.991175	-0.599397	0.522361	11033545	39736297	26	0	0	0	0.373192	13658987	15927376	0.161667	-0.0160053	-1019248	-0.00257708	-0.368218	-0.156062	0.0566645	18875798	-14040264	-0.212739	-12570933	-0.931867	0.899087	0.00588907	-0.773971	-13639079	0.0798624	-0.464487	-0.478002	12426066	2052432	-177858	10059512	10508351	-0.266283	0.26609	-0.0271212	0.810071
7404	7971727	CTAGE3P	AF338231	GenBank	Homo sapiens CTAGE-3 protein mRNA, complete cds.	FALSE	chrNA:-1--1	7971727	0.357631	0.953825	-0.749584	0.842469	110721476	31675515	17	0	0	0	-0.265595	-0.105518	13220093	0.4917	-11824627	-0.615262	-0.0111982	-15963702	-0.732217	24387631	-0.440182	0.523496	0.133017	-0.411881	0.485419	1512378	-0.219928	-167671	-18854978	-0.63396	0.0565939	0.165653	-0.040955	-0.771129	-0.720697	0.465095	19497682	19101068	0.368618	0.0383965	-0.50783
11661	8015337	KRT15	NM_002275	RefSeq	Homo sapiens keratin 15 (KRT15), mRNA.	FALSE	chrNA:-1--1	8015337	0.517213	10098227	-0.591363	0.369607	110857613	43910284	27	0	0	0	20021646	0.811901	-0.300718	-0.532261	-0.351891	0.0707092	0.966518	-10091207	-0.853458	-0.517616	0.0684345	-0.798911	-0.506367	-0.307124	11779925	0.0852707	3307982	-11390574	-0.777733	0.424878	-0.651015	0.0263763	0.601574	11149952	-0.536129	-0.828604	0.231649	0.721778	-0.530329	-0.0852823	0.337097
22861	8127360	---	ENST00000494773	ENSEMBL	ncrna_pseudogene:tRNA_pseudogene chromosome:GRCh37:6:58156450:58156519:-1 gene:ENSG00000244077	FALSE	chrNA:-1--1	8127360	0.678743	0.757005	-0.432082	0.839523	111082465	34183357	13	0	0	0	0.3449	10284493	0.621667	0.447873	13472276	11343539	-1309093	-10736425	-0.795554	-0.431358	11230799	-13872411	-12872546	0.674136	0.814525	19588153	-0.267683	-0.376724	-0.238876	-0.65786	0.0401094	-10350186	18568975	0.355784	0.0195156	0.76935	17572416	0.283503	-0.320594	-16106834	-0.1485
8074	7978187	CHMP4A	NM_014169	RefSeq	Homo sapiens chromatin modifying protein 4A (CHMP4A), mRNA.	FALSE	chrNA:-1--1	7978187	0.555665	0.957954	-0.556231	0.743398	11118955	34296966	19	0	0	0	0.864258	-0.350471	23003433	0.959289	0.673181	-0.0840365	-1277585	-0.408992	-1066198	-0.192931	0.237843	-0.405487	-0.772777	0.727475	0.233153	1249707	0.278475	-12455665	-13490893	-0.769649	-11327118	-0.750905	21985238	14136072	-0.493736	16544461	0.544482	-0.780527	-0.310567	0.930715	-13860629
2650	7923905	---	ENST00000362479	ENSEMBL	ncrna:misc_RNA chromosome:GRCh37:1:206921325:206921437:-1 gene:ENSG00000199349	FALSE	chrNA:-1--1	7923905	0.355173	0.936359	-0.758662	0.561442	111383474	401986	24	0	0	0	14830619	21291084	0.882316	0.0713136	-0.95503	-0.0493497	-0.95926	-19019206	0.0713136	0.309854	0.0713136	-0.843306	0.0728422	-0.358454	-0.370327	0.553998	-10231949	-0.135575	-0.486965	0.977682	-12784506	-13575572	0.255852	0.468526	10899831	0.397106	-0.989565	22654433	-13431473	1597994	-0.948972
29438	7894158	---	---	---	pos_control	---	chrNA:-1--1	7894158	0.38551	0.967614	-0.729339	0.818499	111484948	32314825	17	0	0	0	-14266292	0.602497	0.781391	-0.200417	0.829469	25045667	-0.153952	-0.664024	-17789496	-0.464353	0.0774414	0.225584	-11119382	0.775482	0.480592	1291178	0.254199	-11654764	-0.703733	-0.951111	-14526396	-0.903134	19135602	0.881816	-11013197	0.131551	0.38103	-0.555928	0.418655	-0.265245	-0.348855
28606	7952675	---	---	---	---	---	chrNA:-1--1	7952675	0.311931	0.838229	-0.805486	0.694617	111741778	3786906	18	0	0	0	0.805508	11225699	0.208646	0.0903452	-0.178816	0.409837	-0.224409	-18609399	-21828902	0.0903452	0.638376	-0.309621	-0.295671	0.501129	-0.455649	0.724675	0.243492	-0.473686	-0.189877	-0.22535	-14691875	-13277164	13021662	-0.180124	14183729	-17691796	0.32748	13254995	16037459	-14589883	-0.624162
23992	8138547	TOMM7	NM_019059	RefSeq	Homo sapiens translocase of outer mitochondrial membrane 7 homolog (yeast) (TOMM7), nuclear gene encoding mitochondrial protein, mRNA.	FALSE	chrNA:-1--1	8138547	0.388272	0.917766	-0.733934	0.845284	112220676	32463186	16	0	0	0	0.175238	1421546	20511625	10201552	-0.966179	-0.477935	-0.786219	0.665668	-0.305089	-0.564654	-0.0234022	-2005598	-12934045	-0.460176	1460421	-0.326893	15480134	-19206312	0.383459	-0.917341	-0.524005	-0.612146	0.418027	0.613983	-1235631	-0.590831	11176589	-0.275638	12658325	0.342833	13492707
32222	7895450	---	---	---	neg_control	---	chrNA:-1--1	7895450	0.67473	0.722538	-0.452214	0.805194	11269444	36203122	13	0	0	0	-0.849372	0.153858	0.649836	1187634	-0.873244	0.794318	-0.0657216	0.501442	-0.818922	-0.641075	2083755	0.373482	-17128808	0.237916	10894246	0.88789	0.802285	0.657624	-0.618181	12052944	-0.534599	-20742202	-0.132738	1375161	-0.0348042	0.70594	13111688	0.1022	-0.927479	-0.672429	0.239932
10100	7999112	PAM16	NM_016069	RefSeq	Homo sapiens presequence translocase-associated motor 16 homolog (S. cerevisiae) (PAM16), nuclear gene encoding mitochondrial protein, mRNA.	FALSE	chrNA:-1--1	7999112	0.703418	0.815468	-0.424278	0.72143	112769669	37695775	17	0	0	0	-0.00971858	0.951635	2155859	0.697699	-0.336268	-0.0204185	-19264497	-15076396	-0.902868	0.478812	0.103551	0.843927	-0.608065	-0.171621	13031749	13709766	0.592299	-1104591	-0.680331	-0.812282	0.0459127	-10019094	1980059	-0.300641	-0.870643	17631103	14043326	-0.334084	-0.212182	-0.963073	13604306
9759	7995419	---	ENST00000410336	ENSEMBL	ncrna:rRNA chromosome:GRCh37:16:47539343:47539454:1 gene:ENSG00000222268	FALSE	chrNA:-1--1	7995419	0.382028	0.910957	-0.747074	0.896945	112910147	31448205	15	0	0	0	0.536446	1803314	12602701	-0.302942	-0.295995	-0.0959788	-0.537474	0.261107	-24547143	-0.0959788	10597432	0.308925	-0.868759	-0.676047	-0.669424	0.347763	0.306678	-0.604506	-0.299997	-15406	-10233223	-16460032	22648823	0.839721	-0.145143	15258076	0.000636	-0.553612	0.278791	19790833	0.686676
2774	7925182	SNORA14B	NR_002956	RefSeq	Homo sapiens small nucleolar RNA, H/ACA box 14B (SNORA14B), small nucleolar RNA.	FALSE	chrNA:-1--1	7925182	0.229642	0.938729	-0.907809	0.614144	113745131	39276068	22	0	0	0	0.928557	0.351089	1217602	12211548	0.206458	-18205388	0.347888	-0.450987	-0.843248	-0.389125	17824891	-0.869546	-0.281539	-0.31809	-0.528689	0.204159	0.60274	-19028116	-13460162	0.0225514	-0.52508	-11520586	0.146351	0.21468	-0.955221	0.775035	-0.101612	-0.42878	0.927488	0.72501	-0.0135241
6680	7964246	SNORD59B	NR_003046	RefSeq	Homo sapiens small nucleolar RNA, C/D box 59B (SNORD59B), small nucleolar RNA.	FALSE	chrNA:-1--1	7964246	0.443797	10237675	-0.695591	0.742505	113938844	34173133	20	0	0	0	0.683506	17859722	13082513	0.171741	-0.775144	-12784045	0.0883032	-1245467	-109632	0.637284	12924595	-0.264944	-0.048341	-0.657807	-13214611	23052635	0.302069	-13706238	-14907727	0.496857	-0.328992	0.324991	0.513084	15474715	-0.839701	0.509695	-0.0744726	-0.163408	0.136898	-0.197996	0.589293
25982	8156571	MIR27B	NR_029665	RefSeq	Homo sapiens microRNA 27b (MIR27B), microRNA.	FALSE	chrNA:-1--1	8156571	0.215894	0.877169	-0.925881	0.590508	114177531	4158549	22	0	0	0	-0.417984	-0.0284901	-0.881277	-0.813915	-0.0485395	0.783864	0.922534	18598453	-0.832332	0.879821	12649407	-1844599	-0.604702	-1233551	0.658643	0.338793	0.0327519	-10605363	-0.81114	0.0222986	-0.299499	-17169763	0.263398	19131575	-21538491	-0.301857	-0.0199556	0.461743	0.597809	0.221742	0.257777
3236	7929732	CNNM1	NM_020348	RefSeq	Homo sapiens cyclin M1 (CNNM1), mRNA.	FALSE	chrNA:-1--1	7929732	0.130602	1031356	-10126957	0.598658	114329724	38010066	25	0	0	0	-0.441955	15750309	-0.27248	-0.532692	-0.639499	25590615	-0.813714	0.892739	-0.880806	-0.643374	-0.467851	-0.278582	0.468394	0.888555	16701392	-0.230147	-10445529	-12255366	-0.52529	0.307001	-18361517	-1275132	-13391576	14866254	0.199181	-0.343243	-0.276212	-0.0723098	14386934	0.555497	0.348696
32460	7895783	---	---	---	neg_control	---	chrNA:-1--1	7895783	0.625118	0.84553	-0.521425	0.692842	114654317	38786736	18	0	0	0	-0.0826569	11271889	15539695	13595071	-13099219	0.0774711	-0.0235059	-0.674269	-0.0280046	-0.0552939	13910758	-13459238	-0.61741	12181659	0.660186	11709962	-11466842	-0.576369	0.831454	-0.415389	-10020366	-0.147801	0.612587	18758838	15964826	1240767	-11058397	0.983699	-11146561	-0.871683	-0.0836184
7362	7971386	SNORA31	NR_002967	RefSeq	Homo sapiens small nucleolar RNA, H/ACA box 31 (SNORA31), small nucleolar RNA.	FALSE	chrNA:-1--1	7971386	0.481974	0.987405	-0.666137	0.774726	114811157	34136748	19	0	0	0	0.638848	-0.089889	18378415	12850518	0.0388075	-0.956121	-0.0467714	-0.991472	-1445522	-0.113513	17652184	-0.662687	-0.116694	0.148767	-0.532692	0.979349	17312752	-0.557644	0.479841	-0.347204	-162603	-0.656806	0.957722	13646008	0.263521	15908221	-0.695075	-14348632	-10238686	13887049	0.409382
530	7902203	---	ENST00000517265	ENSEMBL	ncrna:snRNA chromosome:GRCh37:1:67661823:67661926:1 gene:ENSG00000253074	FALSE	chrNA:-1--1	7902203	0.514246	0.932699	-0.638307	0.676823	11525533	37931845	20	0	0	0	16465673	0.332635	0.637371	14428676	-0.668932	0.833675	-11401454	-0.143584	-13849192	0.104802	-14177346	0.548689	-0.755556	13324326	-0.866783	0.699627	16756467	-10275346	0.0447246	-0.507352	-11184903	-10684537	0.470004	-0.0172086	10101886	16430677	0.140689	1743375	-13155437	13765136	0.295703
14123	8039892	KIR2DS5	NM_014513	RefSeq	Homo sapiens killer cell immunoglobulin-like receptor, two domains, short cytoplasmic tail, 5 (KIR2DS5), mRNA.	FALSE	chrNA:-1--1	8039892	0.180123	0.670563	-0.974572	0.891545	115469511	34858315	12	0	0	0	0.675698	-0.16737	-0.16737	0.11577	-0.799608	-10917832	0.349194	15701154	-22317667	-0.400569	0.377684	-0.477186	-0.838561	0.541341	-0.288078	12847868	0.638736	-0.0109092	-13076028	0.497183	-2259798	-0.481032	-0.291147	-0.085837	2662845	0.548741	-0.781103	0.042071	0.298579	0.163918	0.299789
14251	8041168	SNORD53	NR_002741	RefSeq	Homo sapiens small nucleolar RNA, C/D box 53 (SNORD53), small nucleolar RNA.	FALSE	chrNA:-1--1	8041168	0.29266	10554733	-0.869615	0.733825	116227565	34593678	21	0	0	0	0.677138	0.826153	12450099	0.227577	0.387905	-1797015	-0.351298	0.915632	-1622022	0.350954	13160753	-14835038	-0.283771	-0.0692847	-12698781	-0.644352	-0.196687	-16794132	-12033267	-0.325596	-0.466217	-0.00868305	0.628494	16461103	-0.261794	24626048	-0.0696935	-0.0310645	-0.093957	0.86196	0.360283
25574	8152642	LOC100131726	NR_024479	RefSeq	Homo sapiens HCC-related HCC-C11_v3 (LOC100131726), non-coding RNA.	FALSE	chrNA:-1--1	8152642	0.517871	0.961552	-0.648263	10057093	11661335	294859	14	0	0	0	16804966	1834789	0.634777	-12657831	14599025	-0.11251	-0.719094	-0.671693	-10783957	-0.312396	-0.00503876	-0.143594	-0.740931	12425995	0.229063	-0.213692	16246682	-0.645566	-11220257	-10745147	-20322409	0.0690453	0.224911	0.351219	10618622	26785798	0.474019	0.916727	0.0850897	-0.22498	0.741764
29280	7893561	---	---	---	pos_control	---	chrNA:-1--1	7893561	0.280363	0.940437	-0.887059	0.6468	116742232	39220624	21	0	0	0	-0.00589573	0.318906	0.371888	-0.722399	-0.343307	27839842	0.452508	0.532602	-0.546983	-0.380013	0.117488	-0.236228	-0.19555	-0.129572	-0.914251	-0.773823	10714366	-14289905	-21402605	-0.766782	-0.696031	-0.456502	1226257	0.438247	-0.51236	0.56602	0.814773	-0.291254	0.286965	11653738	0.420341
10618	8004506	SNORA48	NR_002918	RefSeq	Homo sapiens small nucleolar RNA, H/ACA box 48 (SNORA48), small nucleolar RNA.	FALSE	chrNA:-1--1	8004506	0.414392	0.946366	-0.756929	0.948893	117132088	3100814	15	0	0	0	0.427735	10151618	1072749	-0.596958	0.751835	-13581941	0.414891	-0.392605	-0.931161	0.721736	14973301	0.068444	-0.170575	0.293203	-11589108	1497129	0.0724887	-19843792	-0.375963	0.269073	-0.946529	-15631354	-0.872627	23272004	0.448671	0.903234	0.560142	0.263532	-0.129921	0.294241	0.802448
4339	7940667	SNORA57	NR_004390	RefSeq	Homo sapiens small nucleolar RNA, H/ACA box 57 (SNORA57), small nucleolar RNA.	FALSE	chrNA:-1--1	7940667	0.509774	0.92696	-0.663292	0.576216	11730662	42054143	23	0	0	0	10975891	10440334	15583057	12222672	-0.00469677	-10872556	-0.280018	-0.565067	-0.663356	-0.18387	1399962	-0.196114	-10901179	-0.93183	-0.505763	0.878652	0.757224	-13552423	-0.900411	-0.71133	-15676603	-0.880651	0.0130209	20220323	-0.504552	0.819248	13502889	-0.563853	-0.369923	13248241	0.45508
12480	8023545	---	ENST00000362843	ENSEMBL	ncrna:snoRNA chromosome:GRCh37:18:56486115:56486248:-1 gene:ENSG00000199713	FALSE	chrNA:-1--1	8023545	0.42531	10516659	-0.752702	0.616013	117801173	38253918	24	0	0	0	11376319	0.228294	0.42664	-0.0108888	-0.411518	-0.621275	-0.765213	-0.162503	-17514846	18883747	-10660388	0.393417	0.745273	-0.786736	0.00169844	0.0228457	-0.297799	-0.435236	-10959508	15580705	-12045256	-0.507193	-0.136664	0.339325	-0.0596038	23121896	24502828	-0.339686	-1011742	-0.846276	-0.43627
14462	8043276	SNORD94	NR_004378	RefSeq	Homo sapiens small nucleolar RNA, C/D box 94 (SNORD94), small nucleolar RNA.	FALSE	chrNA:-1--1	8043276	0.108506	0.761119	-10782471	0.842348	118675315	3637803	13	0	0	0	0.280091	10067887	0.774935	0.781298	-0.61776	-17337996	0.806828	12972119	-0.112009	0.289438	0.248691	-19992843	-0.0202398	-13574862	-0.674585	-0.208882	-0.0446752	-19702889	-10251725	-0.548283	-15206352	-15226003	0.119762	11756896	-0.757536	0.567123	0.532706	0.0598383	0.790455	1388215	10141411
14423	8042970	---	ENST00000363158	ENSEMBL	ncrna:rRNA chromosome:GRCh37:2:77000035:77000171:1 gene:ENSG00000200028	FALSE	chrNA:-1--1	8042970	0.440443	0.792979	-0.754734	0.914747	119517744	34089932	13	0	0	0	0.566665	21237385	0.127426	-0.990234	-0.151567	-0.0586731	-0.318734	-0.750128	-0.34786	17300307	-0.0586731	0.487032	0.0865696	0.253122	-0.107055	12322717	-0.0207132	-23793135	-0.818533	0.906898	-19110012	-0.0197543	0.7538	-0.651736	-0.664451	0.325868	0.184897	0.301156	0.063325	1780927	13704311
22846	8127107	---	ENST00000516297	ENSEMBL	ncrna:misc_RNA chromosome:GRCh37:6:52843956:52844053:-1 gene:ENSG00000252106	FALSE	chrNA:-1--1	8127107	0.207572	0.921319	-0.994698	0.712828	120226969	38626723	19	0	0	0	0.712642	10522236	0.674561	-0.0247402	-0.365954	-0.978165	0.952176	-0.170648	-17677375	15775201	-13142107	-0.679629	-13062766	-0.992098	10497354	14729251	0.690419	-12654604	-0.875328	-0.544612	-23798003	-0.159854	0.297503	0.469747	-0.485145	-10054495	0.602211	-0.229559	18014673	-0.141262	15958765
19771	8097645	---	ENST00000410662	ENSEMBL	ncrna:misc_RNA chromosome:GRCh37:4:145956284:145956588:1 gene:ENSG00000222594	FALSE	chrNA:-1--1	8097645	0.567255	0.60241	-0.645225	0.947448	12124795	3544405	10	0	0	0	0.875004	0.718844	0.153003	0.557077	-15675957	15242517	-0.878191	0.0258351	-0.426947	0.890006	0.781965	0.464403	-2469627	-0.312722	0.88712	0.466859	14211892	0.935546	-1969537	-0.614434	-0.356441	-0.858564	0.471712	11290694	-0.372856	0.120095	0.0303972	14584903	0.197175	-0.698695	-0.00182626
21910	8117746	SNORD32B	NR_003049	RefSeq	Homo sapiens small nucleolar RNA, C/D box 32B (SNORD32B), small nucleolar RNA.	FALSE	chrNA:-1--1	8117746	0.513855	0.927172	-0.708643	10241629	122249806	30805902	13	0	0	0	10415673	12861928	14519385	-0.0316881	-0.406361	-0.798901	-0.183997	-0.228761	-0.950433	15905892	0.458778	0.215439	-0.181864	0.453895	-10788556	-0.259654	0.894546	-2131971	-0.927865	0.0273198	-0.967426	-0.0877727	12119881	2489393	-0.923779	0.482523	11057142	0.579367	0.170713	-0.27165	0.109769
9452	7992032	FBXL16	NM_153350	RefSeq	Homo sapiens F-box and leucine-rich repeat protein 16 (FBXL16), mRNA.	FALSE	chrNA:-1--1	7992032	0.649994	0.599372	-0.578172	0.903958	122816625	37389162	11	0	0	0	-0.196159	196404	0.948931	0.190594	0.555797	0.637412	-10627681	-0.393878	-17300516	0.819429	0.451485	-0.147023	-0.043134	0.234492	0.710466	0.497622	0.509927	-1097778	-0.322111	-0.558513	-20339954	-0.121724	0.823122	12371826	-0.354644	-0.116412	10680187	12932849	-0.675861	-0.628566	16361145
33117	8180238	---	NM_001039704.1	---	Homo sapiens similar to expressed sequence AW125688 (LOC441151), mRNA.	---	chrNA:-1--1	8180238	0.542365	0.848905	-0.686304	0.623464	122866895	4413343	20	0	0	0	0.000562	17308395	0.0417724	0.179468	0.0864045	-0.0585608	-0.61733	0.0417724	-20118814	20802882	0.060367	-0.450809	0.704077	1538466	13253084	0.502963	10741693	-0.056036	-0.491523	-17041076	-0.881267	-1128875	0.916337	-0.195741	1290898	0.901438	0.191111	0.930551	0.516731	-11355404	10631796
6434	7961418	---	ENST00000364606	ENSEMBL	ncrna:rRNA chromosome:GRCh37:12:13593818:13593935:-1 gene:ENSG00000201476	FALSE	chrNA:-1--1	7961418	0.454948	0.868725	-0.774675	0.710209	122962236	40543566	18	0	0	0	11000739	0.720954	20832014	-0.00336907	-0.202194	-10082089	-0.483775	-0.973517	-1145268	0.21074	15679977	0.349384	-13861622	-0.728913	0.0306869	-0.259833	-0.179207	-13017124	-14937453	-0.474148	-14807813	-0.421909	18473822	11977494	-10899624	0.693927	0.487058	0.342922	0.295859	2192184	0.830191
16299	8062490	SNORA60	NR_002986	RefSeq	Homo sapiens small nucleolar RNA, H/ACA box 60 (SNORA60), small nucleolar RNA.	FALSE	chrNA:-1--1	8062490	0.371054	0.975501	-0.863538	0.809035	12345916	3593415	18	0	0	0	0.908794	0.97165	0.990605	0.748782	0.494571	-22475092	0.225881	0.454756	-0.248698	-0.337394	10524102	-16975993	-0.520326	-0.505243	-0.297894	0.422691	0.565587	-16727717	-12287517	-0.693912	-16696122	-1144822	0.846966	13235607	-11101724	15748676	0.678151	0.0766785	-0.0368348	10504018	-0.355286
11208	8010590	BAHCC1	NM_001080519	RefSeq	Homo sapiens BAH domain and coiled-coil containing 1 (BAHCC1), mRNA.	FALSE	chrNA:-1--1	8010590	0.463684	0.955687	-0.774855	0.969344	123853873	32205665	15	0	0	0	-0.738919	18310456	-0.0628048	2455913	0.0474844	-0.920019	-0.311809	0.827423	-0.76642	-0.513517	0.100986	-0.580041	0.0253847	-0.829108	13718418	15877783	0.637711	-22280648	0.435952	0.574373	-23247933	-11620533	0.13113	-0.614348	0.297869	0.0641575	0.650699	0.909114	-0.693851	0.252728	0.829405
7600	7973448	DHRS4	NM_021004	RefSeq	Homo sapiens dehydrogenase/reductase (SDR family) member 4 (DHRS4), mRNA.	FALSE	chrNA:-1--1	7973448	0.599263	0.910926	-0.644883	0.847431	12441455	3601956	16	0	0	0	13896799	0.127756	23344743	-0.142797	0.118957	1088219	-0.320588	-0.250076	-11764956	-0.205684	0.135026	-17693088	-0.326271	0.710459	17846965	-0.135138	0.627718	-11245899	-16804789	17381499	-0.609283	-0.0875039	0.537582	18053808	-12887391	0.191024	0.474728	0.624219	0.117796	-10907751	0.227597
18203	8081458	---	ENST00000481326	ENSEMBL	ncrna_pseudogene:Mt_tRNA_pseudogene chromosome:GRCh37:3:106620951:106621019:1 gene:ENSG00000239496	FALSE	chrNA:-1--1	8081458	0.596133	0.965604	-0.662664	0.49192	12587964	4714666	26	0	0	0	-0.0559208	29079854	0.804998	-0.122634	-0.881164	-0.122634	-0.122634	0.135706	-0.122634	0.0668042	0.416582	-0.351891	-16007591	0.151765	-0.60895	14958898	0.415089	-0.410287	-0.641734	0.0699726	-17026469	-10756272	0.420256	0.19486	-0.0240233	1261469	18582231	18745849	-11273375	0.215664	0.284812
11697	8015741	AARSD1	NM_001136042	RefSeq	Homo sapiens alanyl-tRNA synthetase domain containing 1 (AARSD1), transcript variant 1, mRNA.	FALSE	chrNA:-1--1	8015741	0.624619	0.964579	-0.639788	0.662503	126440633	41445203	21	0	0	0	-0.087575	0.332135	15012158	2505077	-0.087575	-0.0981651	-0.312576	-1449802	-13129269	-0.087575	0.622034	-0.087575	-0.610358	-0.706961	-0.325428	18801309	22622302	-15661244	-0.937544	-0.154404	-13706696	-0.312325	18804008	0.186788	-0.68234	0.726057	0.249643	0.0315987	-0.498191	0.782984	0.150617
25363	8150918	---	ENST00000410273	ENSEMBL	ncrna:rRNA chromosome:GRCh37:8:58039214:58039321:-1 gene:ENSG00000222205	FALSE	chrNA:-1--1	8150918	0.495675	0.817128	-0.804797	0.732518	13004718	4301215	16	0	0	0	15642046	11239842	0.166504	0.861403	0.332136	-0.275714	-0.330064	-15241375	-17572869	0.607986	1080841	-0.846095	-0.833933	-0.495751	-0.496486	14618324	-0.540408	-10471531	-0.186194	-11833835	-18266057	-0.186194	11442629	0.946275	14173428	0.901045	0.613802	-0.51766	-0.605622	2038271	0.56926
6821	7965677	---	ENST00000364426	ENSEMBL	ncrna:snRNA chromosome:GRCh37:12:98811674:98811816:-1 gene:ENSG00000201296	FALSE	chrNA:-1--1	7965677	0.514302	0.848459	-0.805613	0.841369	131991517	39276264	15	0	0	0	0.0165657	10248717	19931676	-0.738516	0.0165657	-0.541072	0.288436	-0.488025	-17002213	0.0165657	15273085	0.0165657	-0.416077	0.275474	-0.387222	19568316	0.513027	-20574293	-11457758	0.29267	-10679034	-13029702	0.74097	15296212	-0.913499	0.417241	0.713086	0.360821	0.201773	-0.74632	0.533658
9117	7988346	---	ENST00000391248	ENSEMBL	ncrna:snRNA chromosome:GRCh37:15:45295062:45295226:-1 gene:ENSG00000212550	FALSE	chrNA:-1--1	7988346	0.526437	10343935	-0.795257	0.517536	132169496	4652258	27	0	0	0	0.517749	0.527307	21210172	0.570386	-0.210061	12680299	0.139823	-0.155067	-10834866	-13181872	0.954045	-0.955605	-11095626	-0.627478	0.0784681	20288358	0.385676	-0.838828	-13780184	-0.122453	-0.711825	-11570641	0.723528	1428918	-0.728108	20923107	-0.246328	-0.725227	-0.0648475	-0.0115356	-0.377704
14333	8042113	---	ENST00000363937	ENSEMBL	ncrna:snRNA chromosome:GRCh37:2:60611740:60611898:1 gene:ENSG00000200807	FALSE	chrNA:-1--1	8042113	0.421219	0.938238	-0.947496	0.868357	136871514	38604968	16	0	0	0	0.220298	0.990406	11512341	0.220298	0.124336	-0.776886	0.965924	-0.042212	-2564233	-0.578647	13964103	-0.042212	-0.671355	0.870442	-0.110153	15251245	-0.943663	-13848468	-13714004	-0.429669	-0.237747	-0.854262	0.870427	19169811	11805109	18013302	0.409543	-13460388	0.36777	0.293459	1267296
20557	8104727	---	ENST00000506046	ENSEMBL	cdna:pseudogene chromosome:GRCh37:5:31923473:31923638:1 gene:ENSG00000249774	FALSE	chrNA:-1--1	8104727	0.461752	0.765045	-0.937041	12676947	139879296	3078681	10	0	0	0	0.185612	0.263734	16789006	0.744978	0.733903	0.313882	-0.653353	0.455213	-11371847	-0.104166	0.201073	-27506514	-0.14724	-0.465799	2042016	0.228923	17191691	-2257307	-0.00344393	-0.773621	-0.32773	-1592558	0.919709	0.561101	-0.670293	-0.520757	0.330928	0.327896	0.850355	-0.7764	13148514
23695	8135763	WNT16	NM_057168	RefSeq	Homo sapiens wingless-type MMTV integration site family, member 16 (WNT16), transcript variant 1, mRNA.	FALSE	chrNA:-1--1	8135763	0.524182	0.600696	-0.917277	0.991046	14414587	4055818	10	0	0	0	-0.0449685	15824499	-0.0449685	0.216254	-0.0449685	14661682	1370225	-0.0449685	-23288405	0.208634	-0.0449685	-0.677039	-0.251921	0.31376	0.202052	19070972	0.371087	-0.834069	0.406881	0.39286	-1553473	-20791488	0.981169	0.641235	0.658218	0.213967	0.947886	0.682054	-0.392558	-0.325295	0.611897
13138	8030366	SNORD35A	NR_000018	RefSeq	Homo sapiens small nucleolar RNA, C/D box 35A (SNORD35A), small nucleolar RNA.	FALSE	chrNA:-1--1	8030366	0.522512	0.92165	-0.920857	0.608019	14433692	5055102	22	0	0	0	0.346362	0.74576	16700313	17207539	-0.345754	-0.351786	-0.147842	0.0140693	-20675495	0.715282	0.569655	-0.670393	-0.32935	-0.600964	-1163443	0.703491	0.939036	-17380906	-0.907685	-0.211172	-10298674	-0.631929	19787897	20798078	-0.0206757	0.937018	-0.251528	0.260542	-0.176652	0.412514	0.364895
5750	7954124	H2AFJ	NM_177925	RefSeq	Homo sapiens H2A histone family, member J (H2AFJ), transcript variant 1, mRNA.	FALSE	chrNA:-1--1	7954124	0.495268	0.804927	-0.981994	0.798165	147726279	46337204	15	0	0	0	-0.340336	11544281	10576234	0.297509	-0.189138	0.104244	17954404	-0.735805	-2184265	-0.611904	0.924344	-0.429534	-0.311446	-0.119873	20726292	-0.323724	0.262302	-15560597	-21494935	0.46479	-0.226119	-10505502	-0.0830634	1732578	-0.439675	-0.599502	0.720097	11291987	0.441302	0.287219	20146875
[truncated: 9 more columns]
