# Supplementary material for: Opposing roles of PIK3CA gene alterations to EZH2 signaling in non-muscle invasive bladder cancer
Source: Oncotarget. 2017 Jan 2;8(6):10531–42. doi: 10.18632/oncotarget.14453 (PMC5354678; doi:10.18632/oncotarget.14453)
Supplement: Supplementary file 3 [file oncotarget-08-10531-s003.xlsx]

## Sheet: GOBP Down Pi3k Altered
Term	Count	%	PValue	Genes	List Total	Pop Hits	Pop Total	Fold Enrichment	Bonferroni	Benjamini	FDR
GO:0045665~negative regulation of neuron differentiation	4	3.33333	0.00121928	7894083, 8026106, 7893647, 8087409, 7896438, 7895657, 8177222, 8077323, 7893815	88	33	13528	18.6336	0.76385	0.76385	1.94961
GO:0007010~cytoskeleton organization	10	8.33333	0.00191722	8026106, 8087409, 7896438, 8176026, 8001981, 8109093, 7895657, 7920877, 8006820, 7893815, 7894083, 7893647, 7894264, 7900235, 8161056	88	436	13528	3.52585	0.896714	0.678618	3.04951
GO:0030036~actin cytoskeleton organization	7	5.83333	0.00333407	7894083, 8026106, 7893647, 8087409, 7894264, 7896438, 8001981, 8176026, 7895657, 8161056, 7920877, 7893815	88	226	13528	4.76146	0.98076	0.732043	5.24684
GO:0030865~cortical cytoskeleton organization	3	2.5	0.00353836	8026106, 8161056, 8006820	88	14	13528	32.9416	0.984904	0.649476	5.55978
GO:0051329~interphase of mitotic cell cycle	5	4.16667	0.00435007	8027402, 7894951, 8032290, 7894790, 7949454, 8104912	88	103	13528	7.46249	0.994243	0.643518	6.79366
GO:0030029~actin filament-based process	7	5.83333	0.00456211	7894083, 8026106, 7893647, 8087409, 7894264, 7896438, 8001981, 8176026, 7895657, 8161056, 7920877, 7893815	88	241	13528	4.46511	0.995525	0.594062	7.11349
GO:0051325~interphase	5	4.16667	0.00481717	8027402, 7894951, 8032290, 7894790, 7949454, 8104912	88	106	13528	7.25129	0.996696	0.557834	7.49683
GO:0051130~positive regulation of cellular component organization	6	5	0.00619315	7894083, 8140319, 8026106, 7893647, 8087409, 7894264, 7896438, 7895657, 8177222, 7944493, 7893815	88	181	13528	5.09593	0.999357	0.600946	9.53938
GO:0045664~regulation of neuron differentiation	5	4.16667	0.0106028	7894083, 8026106, 7893647, 8087409, 7896438, 7895657, 7953547, 8177222, 8077323, 7893815	88	133	13528	5.77922	0.999997	0.753678	15.8038
GO:0007015~actin filament organization	4	3.33333	0.0111355	7894083, 7893647, 8087409, 7894264, 7896438, 8176026, 7895657, 7920877, 7893815	88	72	13528	8.5404	0.999998	0.734122	16.5324
GO:0051493~regulation of cytoskeleton organization	5	4.16667	0.0114375	7894083, 7893647, 8087409, 7894264, 7896438, 7895657, 7900235, 7920877, 8086842, 7893815	88	136	13528	5.65174	0.999999	0.709787	16.9429
GO:0051050~positive regulation of transport	6	5	0.0144237	7894083, 8140319, 8026106, 7893647, 8087409, 7896438, 8176026, 7895657, 7944493, 7893815, 7997453	88	223	13528	4.13616	1	0.761239	20.9005
GO:0045807~positive regulation of endocytosis	3	2.5	0.0148315	8140319, 8026106, 7944493	88	29	13528	15.9028	1	0.743281	21.4271
GO:0031110~regulation of microtubule polymerization or depolymerization	3	2.5	0.0168466	7900235, 7920877, 8086842	88	31	13528	14.8768	1	0.762044	23.981
GO:0050767~regulation of neurogenesis	5	4.16667	0.0221592	7894083, 8026106, 7893647, 8087409, 7896438, 7895657, 7953547, 8177222, 8077323, 7893815	88	166	13528	4.63034	1	0.829202	30.3457
GO:0000902~cell morphogenesis	7	5.83333	0.027064	7894083, 8087119, 7893647, 8087409, 7894264, 7896438, 7895657, 7900235, 7920877, 8077323, 7940798, 7893815	88	356	13528	3.02273	1	0.868483	35.775
GO:0070507~regulation of microtubule cytoskeleton organization	3	2.5	0.0298082	7900235, 7920877, 8086842	88	42	13528	10.9805	1	0.878257	38.6367
GO:0002768~immune response-regulating cell surface receptor signaling pathway	3	2.5	0.0298082	8177222, 7997453, 7989696	88	42	13528	10.9805	1	0.878257	38.6367
GO:0000278~mitotic cell cycle	7	5.83333	0.0318483	8027402, 7894951, 8032290, 8088718, 7894790, 7949454, 7920877, 8104912	88	370	13528	2.90835	1	0.880829	40.6863
GO:0016337~cell-cell adhesion	6	5	0.0325332	8087119, 7946245, 8101957, 8177222, 8077323, 8081548	88	276	13528	3.3419	1	0.872457	41.3598
GO:0051960~regulation of nervous system development	5	4.16667	0.0352005	7894083, 8026106, 7893647, 8087409, 7896438, 7895657, 7953547, 8177222, 8077323, 7893815	88	192	13528	4.00331	1	0.879925	43.9151
GO:0043067~regulation of programmed cell death	11	9.16667	0.0352013	8140319, 8026106, 7906613, 8087409, 7896438, 7895657, 7949454, 7920877, 7893815, 7894083, 7924987, 7893647, 7894264, 8177222, 8104912, 7997453	88	812	13528	2.08251	1	0.867178	43.9158
GO:0010941~regulation of cell death	11	9.16667	0.0359658	8140319, 8026106, 7906613, 8087409, 7896438, 7895657, 7949454, 7920877, 7893815, 7894083, 7924987, 7893647, 7894264, 8177222, 8104912, 7997453	88	815	13528	2.07485	1	0.860489	44.6288
GO:0045449~regulation of transcription	25	20.8333	0.0364075	8043512, 7945377, 8026106, 7919856, 7896438, 7953547, 7893815, 8027247, 7894790, 8133818, 7967175, 7938544, 8119444, 8033118, 8140319, 8027268, 8087409, 8175998, 8032290, 8176026, 8109093, 7895657, 7959361, 7894083, 8027402, 7893647, 7924987, 7894951, 8088718, 8086330, 7948696	88	2601	13528	1.47758	1	0.851557	45.0368
GO:0030183~B cell differentiation	3	2.5	0.0381001	8032290, 8177222, 7997453	88	48	13528	9.60795	1	0.852618	46.5743
GO:0032886~regulation of microtubule-based process	3	2.5	0.0395587	7900235, 7920877, 8086842	88	49	13528	9.41187	1	0.851912	47.8668
GO:0007163~establishment or maintenance of cell polarity	3	2.5	0.0395587	7894264, 7900235, 7940798	88	49	13528	9.41187	1	0.851912	47.8668
GO:0008219~cell death	10	8.33333	0.0411241	8140319, 7989975, 8079637, 8086330, 7953547, 7949454, 8177222, 7920877, 8121429, 7989696	88	719	13528	2.13807	1	0.852024	49.2212
GO:0043244~regulation of protein complex disassembly	3	2.5	0.0425385	7894264, 7920877, 8086842	88	51	13528	9.04278	1	0.851121	50.4166
GO:0032989~cellular component morphogenesis	7	5.83333	0.04257	7894083, 8087119, 7893647, 8087409, 7894264, 7896438, 7895657, 7900235, 7920877, 8077323, 7940798, 7893815	88	397	13528	2.71056	1	0.840863	50.443
GO:0016265~death	10	8.33333	0.0426695	8140319, 7989975, 8079637, 8086330, 7953547, 7949454, 8177222, 7920877, 8121429, 7989696	88	724	13528	2.1233	1	0.831168	50.526
GO:0060284~regulation of cell development	5	4.16667	0.0430896	7894083, 8026106, 7893647, 8087409, 7896438, 7895657, 7953547, 8177222, 8077323, 7893815	88	205	13528	3.74945	1	0.823928	50.8752
GO:0010629~negative regulation of gene expression	8	6.66667	0.0433522	8119444, 8026106, 8175998, 7894951, 8088718, 7953547, 7894790, 8104912, 7948696	88	504	13528	2.44012	1	0.815722	51.0923
GO:0006357~regulation of transcription from RNA polymerase II promoter	10	8.33333	0.0436156	8119444, 8026106, 8087409, 8175998, 8032290, 7896438, 8109093, 7953547, 7895657, 7893815, 7894083, 7893647, 8086330, 7938544, 7948696	88	727	13528	2.11454	1	0.807687	51.3091
GO:0010605~negative regulation of macromolecule metabolic process	10	8.33333	0.0458782	7945377, 8119444, 8026106, 8175998, 7894951, 8088718, 8176026, 7953547, 7894790, 8104912, 7948696	88	734	13528	2.09438	1	0.814293	53.1352
GO:0002764~immune response-regulating signal transduction	3	2.5	0.0503387	8177222, 7997453, 7989696	88	56	13528	8.23539	1	0.834223	56.5485
GO:0033043~regulation of organelle organization	5	4.16667	0.0511894	7894083, 7893647, 8087409, 7894264, 7896438, 7895657, 7900235, 7920877, 8086842, 7893815	88	217	13528	3.5421	1	0.830696	57.1724
GO:0046822~regulation of nucleocytoplasmic transport	3	2.5	0.0535925	7894083, 7893647, 8087409, 7894951, 7896438, 8176026, 7895657, 7894790, 7893815	88	58	13528	7.95141	1	0.836355	58.8898
GO:0048260~positive regulation of receptor-mediated endocytosis	2	1.66667	0.0564294	8140319, 7944493	88	9	13528	34.1616	1	0.843879	60.8339
GO:0043065~positive regulation of apoptosis	7	5.83333	0.0584669	8140319, 7906613, 7924987, 7949454, 8177222, 7920877, 8104912	88	430	13528	2.50254	1	0.846729	62.1767
GO:0030100~regulation of endocytosis	3	2.5	0.058609	8140319, 8026106, 7944493	88	61	13528	7.56036	1	0.839913	62.2687
GO:0043068~positive regulation of programmed cell death	7	5.83333	0.060068	8140319, 7906613, 7924987, 7949454, 8177222, 7920877, 8104912	88	433	13528	2.4852	1	0.839923	63.2014
GO:0046907~intracellular transport	9	7.5	0.0602759	8141263, 8026106, 7892648, 7894041, 8176026, 7900235, 8177222, 7920877, 7959361	88	657	13528	2.10585	1	0.833673	63.3326
GO:0007049~cell cycle	10	8.33333	0.061121	7968789, 8026106, 8027402, 7894951, 8032290, 8088718, 7894790, 7949454, 7900235, 7920877, 8104912	88	776	13528	1.98102	1	0.83076	63.8611
GO:0010942~positive regulation of cell death	7	5.83333	0.0611499	8140319, 7906613, 7924987, 7949454, 8177222, 7920877, 8104912	88	435	13528	2.47377	1	0.823771	63.8791
GO:0010558~negative regulation of macromolecule biosynthetic process	8	6.66667	0.0620592	7945377, 8119444, 8026106, 8175998, 7894951, 8088718, 7953547, 7894790, 7948696	88	547	13528	2.2483	1	0.821393	64.4395
GO:0007413~axonal fasciculation	2	1.66667	0.0625017	8087119, 8077323	88	10	13528	30.7455	1	0.816711	64.7093
GO:0051235~maintenance of location	3	2.5	0.0637815	8026106, 8176026, 8161056	88	64	13528	7.20597	1	0.81639	65.4787
GO:0048666~neuron development	6	5	0.0672809	8087119, 7894041, 7900235, 8177222, 8121429, 8077323	88	339	13528	2.72084	1	0.82677	67.5032
GO:0031327~negative regulation of cellular biosynthetic process	8	6.66667	0.0690802	7945377, 8119444, 8026106, 8175998, 7894951, 8088718, 7953547, 7894790, 7948696	88	561	13528	2.19219	1	0.828676	68.5003
GO:0006800~oxygen and reactive oxygen species metabolic process	3	2.5	0.0691021	7924987, 8177222, 8120943	88	67	13528	6.88331	1	0.822497	68.5122
GO:0022402~cell cycle process	8	6.66667	0.0711712	8026106, 8027402, 7894951, 8032290, 7894790, 7949454, 7900235, 7920877, 8104912	88	565	13528	2.17667	1	0.825676	69.6229
GO:0042981~regulation of apoptosis	10	8.33333	0.0729203	8140319, 8026106, 7906613, 8087409, 7896438, 7895657, 7949454, 7920877, 7893815, 7894083, 7924987, 7893647, 7894264, 8177222, 8104912	88	804	13528	1.91203	1	0.827319	70.533
GO:0016481~negative regulation of transcription	7	5.83333	0.0750428	8119444, 8026106, 8175998, 7894951, 8088718, 7953547, 7894790, 7948696	88	459	13528	2.34442	1	0.830462	71.603
GO:0009890~negative regulation of biosynthetic process	8	6.66667	0.0754668	7945377, 8119444, 8026106, 8175998, 7894951, 8088718, 7953547, 7894790, 7948696	88	573	13528	2.14628	1	0.826474	71.8124
GO:0032386~regulation of intracellular transport	3	2.5	0.0764141	7894083, 7893647, 8087409, 7894951, 7896438, 8176026, 7895657, 7894790, 7893815	88	71	13528	6.49552	1	0.824734	72.2749
GO:0010627~regulation of protein kinase cascade	5	4.16667	0.0765733	7894083, 7893647, 7924987, 8087409, 7896438, 8176026, 7895657, 7949454, 8177222, 7893815	88	249	13528	3.08689	1	0.819766	72.3519
GO:0006913~nucleocytoplasmic transport	4	3.33333	0.0792305	8141263, 8026106, 7892648, 7959361	88	156	13528	3.94172	1	0.825141	73.6082
GO:0042993~positive regulation of transcription factor import into nucleus	2	1.66667	0.0804876	7894083, 7893647, 8087409, 7896438, 8176026, 7895657, 7893815	88	13	13528	23.6503	1	0.824749	74.1837
GO:0030866~cortical actin cytoskeleton organization	2	1.66667	0.0804876	8026106, 8161056	88	13	13528	23.6503	1	0.824749	74.1837
GO:0007155~cell adhesion	9	7.5	0.080588	7906613, 7946245, 8087409, 7896438, 7895657, 8081548, 7893815, 7894083, 8087119, 7924987, 7893647, 8101957, 8177222, 8077323	88	700	13528	1.97649	1	0.819809	74.2292
GO:0030003~cellular cation homeostasis	5	4.16667	0.0810237	7989975, 8026106, 7924987, 8177222, 7997453	88	254	13528	3.02613	1	0.816253	74.4256
GO:0022610~biological adhesion	9	7.5	0.0811041	7906613, 7946245, 8087409, 7896438, 7895657, 8081548, 7893815, 7894083, 8087119, 7924987, 7893647, 8101957, 8177222, 8077323	88	701	13528	1.97367	1	0.811317	74.4617
GO:0051169~nuclear transport	4	3.33333	0.0816054	8141263, 8026106, 7892648, 7959361	88	158	13528	3.89183	1	0.808128	74.6856
GO:0031175~neuron projection development	5	4.16667	0.0828394	8087119, 7894041, 7900235, 8177222, 8077323	88	256	13528	3.00249	1	0.807942	75.229
GO:0032268~regulation of cellular protein metabolic process	7	5.83333	0.0845763	7892623, 7989975, 8078962, 8026106, 7924987, 7949454, 8177222	88	474	13528	2.27023	1	0.809739	75.9752
GO:0042113~B cell activation	3	2.5	0.0858803	8032290, 8177222, 7997453	88	76	13528	6.06818	1	0.809819	76.5216
GO:0000122~negative regulation of transcription from RNA polymerase II promoter	5	4.16667	0.0922176	8119444, 8026106, 8175998, 7953547, 7948696	88	266	13528	2.88961	1	0.828103	79.0149
GO:0001959~regulation of cytokine-mediated signaling pathway	2	1.66667	0.0981323	7945377, 8177222	88	16	13528	19.2159	1	0.842975	81.1159
GO:0007026~negative regulation of microtubule depolymerization	2	1.66667	0.0981323	7920877, 8086842	88	16	13528	19.2159	1	0.842975	81.1159
GO:0048259~regulation of receptor-mediated endocytosis	2	1.66667	0.0981323	8140319, 7944493	88	16	13528	19.2159	1	0.842975	81.1159
GO:0031114~regulation of microtubule depolymerization	2	1.66667	0.0981323	7920877, 8086842	88	16	13528	19.2159	1	0.842975	81.1159
GO:0010604~positive regulation of macromolecule metabolic process	10	8.33333	0.0989398	7989975, 8026106, 8027402, 7924987, 8032290, 8109093, 8086330, 8177222, 7938544, 7948696	88	857	13528	1.79378	1	0.841108	81.3869
