# Supplementary material for: Opposing roles of PIK3CA gene alterations to EZH2 signaling in non-muscle invasive bladder cancer
Source: Oncotarget. 2017 Jan 2;8(6):10531–42. doi: 10.18632/oncotarget.14453 (PMC5354678; doi:10.18632/oncotarget.14453)
Supplement: Supplementary file 4 [file oncotarget-08-10531-s004.xlsx]

## Sheet: GOBP Up Pi3k Altered
Term	Count	%	PValue	Genes	List Total	Pop Hits	Pop Total	Fold Enrichment	Bonferroni	Benjamini	FDR
GO:0043450~alkene biosynthetic process	3	1.52284	0.00622452	7967034, 8156549, 8004221	86	19	13528	24.8372	0.977407	0.977407	8.82279
GO:0019370~leukotriene biosynthetic process	3	1.52284	0.00622452	7967034, 8156549, 8004221	86	19	13528	24.8372	0.977407	0.977407	8.82279
GO:0006691~leukotriene metabolic process	3	1.52284	0.00830664	7967034, 8156549, 8004221	86	22	13528	21.4503	0.993675	0.920468	11.6082
GO:0043449~cellular alkene metabolic process	3	1.52284	0.00906088	7967034, 8156549, 8004221	86	23	13528	20.5177	0.996014	0.841448	12.5974
GO:0006801~superoxide metabolic process	3	1.52284	0.0106573	8013536, 8159670, 8004221	86	25	13528	18.8763	0.998502	0.80327	14.6573
GO:0046456~icosanoid biosynthetic process	3	1.52284	0.0161221	7967034, 8156549, 8004221	86	31	13528	15.2228	0.999948	0.860986	21.3713
GO:0006636~unsaturated fatty acid biosynthetic process	3	1.52284	0.0192162	7967034, 8156549, 8004221	86	34	13528	13.8796	0.999992	0.859557	24.9507
GO:0006690~icosanoid metabolic process	3	1.52284	0.0351397	7967034, 8156549, 8004221	86	47	13528	10.0406	1	0.955038	41.0903
GO:0033559~unsaturated fatty acid metabolic process	3	1.52284	0.0407866	7967034, 8156549, 8004221	86	51	13528	9.25308	1	0.957556	45.9896
GO:0006800~oxygen and reactive oxygen species metabolic process	3	1.52284	0.0663552	8013536, 8159670, 8004221	86	67	13528	7.04339	1	0.990252	63.7834
GO:0006633~fatty acid biosynthetic process	3	1.52284	0.0881726	7967034, 8156549, 8004221	86	79	13528	5.97351	1	0.996313	74.473
