# Supplementary material for: Opposing roles of PIK3CA gene alterations to EZH2 signaling in non-muscle invasive bladder cancer
Source: Oncotarget. 2017 Jan 2;8(6):10531–42. doi: 10.18632/oncotarget.14453 (PMC5354678; doi:10.18632/oncotarget.14453)
Supplement: Supplementary file 5 [file oncotarget-08-10531-s005.xlsx]

## Sheet: gsea_report_for_A_1355922537002
NAME	SIZE	ES	NES	NOM p-val	FDR q-val	FWER p-val	RANK AT MAX	LEADING EDGE
HSA01430_CELL_COMMUNICATION	132	0.497019	2.2466	0	0.0013293	0.002	2620	tags=33%, list=13%, signal=37%
HSA03010_RIBOSOME	58	0.557672	2.18988	0	0.002911	0.009	5477	tags=60%, list=26%, signal=82%
TNFA_NFKB_DEP_UP	18	0.615658	1.84295	0.00389864	0.29698	0.737	4105	tags=61%, list=20%, signal=76%
UBIQUINONE_BIOSYNTHESIS	13	0.673824	1.83888	0	0.231747	0.748	1922	tags=38%, list=9%, signal=42%
RIBOSOMAL_PROTEINS	78	0.403866	1.68793	0	0.82123	0.997	5282	tags=49%, list=26%, signal=65%
CTNNB1_ONCOGENIC_SIGNATURE	63	0.405999	1.64192	0.00553506	1	1	1710	tags=24%, list=8%, signal=26%
GABAPATHWAY	12	0.622016	1.6306	0.0301205	0.956779	1	5024	tags=67%, list=24%, signal=88%
ZUCCHI_EPITHELIAL_DN	40	0.444574	1.60688	0.00742115	1	1	4460	tags=43%, list=22%, signal=54%
ELECTRON_TRANSPORT_CHAIN	86	0.377737	1.59543	0.00720721	0.987617	1	5045	tags=35%, list=24%, signal=46%
HSA04340_HEDGEHOG_SIGNALING_PATHWAY	55	0.40379	1.58137	0.0075188	0.994105	1	4062	tags=38%, list=20%, signal=47%
HSA05060_PRION_DISEASE	12	0.602398	1.58065	0.0325866	0.909188	1	4105	tags=50%, list=20%, signal=62%
PROPANOATE_METABOLISM	29	0.463822	1.57833	0.0237624	0.848022	1	4130	tags=38%, list=20%, signal=47%
LIMONENE_AND_PINENE_DEGRADATION	12	0.588503	1.57572	0.0357815	0.799346	1	2481	tags=42%, list=12%, signal=47%
HSA00190_OXIDATIVE_PHOSPHORYLATION	103	0.358127	1.56582	0.00521739	0.798883	1	3764	tags=29%, list=18%, signal=35%
LINDSTEDT_DEND_8H_VS_48H_UP	63	0.393586	1.54943	0.00976562	0.839417	1	4105	tags=29%, list=20%, signal=36%
HEATSHOCK_OLD_UP	10	0.607101	1.52506	0.0401606	0.938405	1	5538	tags=50%, list=27%, signal=68%
HSA00561_GLYCEROLIPID_METABOLISM	52	0.394501	1.51345	0.0131579	0.960537	1	3201	tags=31%, list=15%, signal=36%
HSA00272_CYSTEINE_METABOLISM	17	0.526995	1.50689	0.0473373	0.949814	1	7075	tags=59%, list=34%, signal=89%
COLLER_MYC_UP	14	0.542507	1.4977	0.0486891	0.959667	1	3895	tags=43%, list=19%, signal=53%
HEATSHOCK_YOUNG_UP	12	0.556959	1.49365	0.0636704	0.938893	1	5270	tags=50%, list=25%, signal=67%
BUTANOATE_METABOLISM	26	0.453563	1.49121	0.0365631	0.909456	1	2774	tags=31%, list=13%, signal=35%
YANG_OSTECLASTS_SIG	37	0.413076	1.48082	0.0291439	0.933189	1	1464	tags=22%, list=7%, signal=23%
PROTEASOMEPATHWAY	19	0.489116	1.47837	0.054409	0.905974	1	1764	tags=26%, list=9%, signal=29%
HDACI_COLON_SUL2HRS_DN	13	0.538751	1.47758	0.0545113	0.872915	1	4113	tags=46%, list=20%, signal=58%
HSA00903_LIMONENE_AND_PINENE_DEGRADATION	23	0.458629	1.47665	0.0489237	0.843549	1	794	tags=17%, list=4%, signal=18%
TRYPTOPHAN_METABOLISM	47	0.389523	1.47311	0.0311355	0.830367	1	3339	tags=28%, list=16%, signal=33%
HSA05217_BASAL_CELL_CARCINOMA	54	0.378488	1.46736	0.0275229	0.831434	1	3312	tags=35%, list=16%, signal=42%
HSA04940_TYPE_I_DIABETES_MELLITUS	35	0.411076	1.4537	0.0465116	0.879633	1	7759	tags=57%, list=37%, signal=91%
HSA00640_PROPANOATE_METABOLISM	32	0.423367	1.44097	0.0512334	0.92398	1	4130	tags=38%, list=20%, signal=47%
LEE_DENA_DN	70	0.355365	1.43719	0.0274725	0.914969	1	2812	tags=24%, list=14%, signal=28%
UVC_LOW_A2_UP	10	0.544213	1.42186	0.101392	0.97933	1	3362	tags=40%, list=16%, signal=48%
MUNSHI_MM_UP	62	0.358043	1.42029	0.0433925	0.958702	1	1602	tags=19%, list=8%, signal=21%
LEE_CIP_DN	61	0.359266	1.41941	0.0325671	0.934875	1	4634	tags=36%, list=22%, signal=46%
DAC_PANC50_UP	38	0.391931	1.41722	0.0515267	0.919493	1	4188	tags=39%, list=20%, signal=49%
O_GLYCAN_BIOSYNTHESIS	13	0.520719	1.41421	0.101313	0.910957	1	2208	tags=38%, list=11%, signal=43%
HSA00790_FOLATE_BIOSYNTHESIS	39	0.392802	1.40987	0.0667939	0.908286	1	4673	tags=36%, list=23%, signal=46%
DFOSB_BRAIN_2WKS_UP	35	0.401169	1.40601	0.0531309	0.905082	1	5219	tags=40%, list=25%, signal=53%
OXIDATIVE_PHOSPHORYLATION	55	0.36254	1.40078	0.0540541	0.909586	1	2729	tags=22%, list=13%, signal=25%
MOOTHA_VOXPHOS	71	0.343304	1.39999	0.0508475	0.89073	1	5661	tags=37%, list=27%, signal=50%
CROMER_HYPOPHARYNGEAL_MET_VS_NON_DN	69	0.34078	1.39041	0.0486486	0.920954	1	3711	tags=25%, list=18%, signal=30%
HSA00970_AMINOACYL_TRNA_BIOSYNTHESIS	36	0.394339	1.38768	0.0735294	0.912997	1	5043	tags=39%, list=24%, signal=51%
HSA00641_3_CHLOROACRYLIC_ACID_DEGRADATION	15	0.49728	1.38704	0.102377	0.894865	1	2966	tags=40%, list=14%, signal=47%
HUMAN_TISSUE_KIDNEY	11	0.536102	1.38487	0.0991903	0.885792	1	2295	tags=27%, list=11%, signal=31%
ZHAN_MM_CD138_LB_VS_REST	33	0.394844	1.38332	0.0770713	0.873827	1	4032	tags=27%, list=19%, signal=34%
CYTOKINEPATHWAY	19	0.45354	1.38307	0.106942	0.855763	1	4245	tags=42%, list=21%, signal=53%
PYRUVATE_METABOLISM	35	0.39464	1.38122	0.0681818	0.846796	1	4679	tags=43%, list=23%, signal=55%
FLECHNER_KIDNEY_TRANSPLANT_WELL_PBL_UP	134	0.301293	1.37658	0.0190311	0.852587	1	3967	tags=28%, list=19%, signal=35%
HSA00410_BETA_ALANINE_METABOLISM	25	0.416648	1.36227	0.0764818	0.9077	1	4395	tags=40%, list=21%, signal=51%
PROTEASOME	16	0.474598	1.35911	0.118908	0.906456	1	1764	tags=25%, list=9%, signal=27%
PROSTAGLANDIN_AND_LEUKOTRIENE_METABOLISM	30	0.400407	1.35618	0.0849057	0.903474	1	5445	tags=47%, list=26%, signal=63%
HSA00340_HISTIDINE_METABOLISM	39	0.372719	1.34817	0.0846154	0.928549	1	4395	tags=38%, list=21%, signal=49%
PHENYLALANINE_METABOLISM	21	0.432293	1.3461	0.109259	0.921972	1	5809	tags=57%, list=28%, signal=79%
HSA00512_O_GLYCAN_BIOSYNTHESIS	29	0.404902	1.34428	0.116635	0.914551	1	3724	tags=28%, list=18%, signal=34%
SCHUMACHER_MYC_UP	48	0.36058	1.34326	0.0797774	0.902939	1	2593	tags=23%, list=13%, signal=26%
HUMAN_TISSUE_LIVER	34	0.379046	1.34233	0.0825688	0.891388	1	5877	tags=47%, list=28%, signal=66%
LYSINE_DEGRADATION	28	0.395515	1.33637	0.0789946	0.906409	1	2624	tags=29%, list=13%, signal=33%
INFLAMPATHWAY	26	0.404239	1.33426	0.110266	0.901681	1	4245	tags=42%, list=21%, signal=53%
AGUIRRE_PANCREAS_CHR19	61	0.336258	1.32908	0.072407	0.913258	1	4207	tags=30%, list=20%, signal=37%
LAIRPATHWAY	15	0.471263	1.32737	0.130522	0.906813	1	5028	tags=33%, list=24%, signal=44%
AMINOACYL_TRNA_BIOSYNTHESIS	21	0.420659	1.32437	0.124549	0.907619	1	3990	tags=33%, list=19%, signal=41%
MMS_HUMAN_LYMPH_HIGH_24HRS_DN	12	0.497542	1.32236	0.15625	0.903538	1	3182	tags=42%, list=15%, signal=49%
TELPATHWAY	14	0.476806	1.31946	0.129524	0.903655	1	4913	tags=57%, list=24%, signal=75%
SANSOM_APC_LOSS5_UP	73	0.325343	1.31897	0.0637523	0.891535	1	4096	tags=30%, list=20%, signal=37%
TNFALPHA_TGZ_ADIP_UP	11	0.499488	1.31406	0.135397	0.902303	1	3454	tags=27%, list=17%, signal=33%
MUNSHI_MM_VS_PCS_UP	73	0.315448	1.30528	0.0763766	0.934537	1	1802	tags=18%, list=9%, signal=19%
CHEN_LUNG_SURVIVAL	18	0.438008	1.30145	0.160714	0.940379	1	5931	tags=56%, list=29%, signal=78%
PASSERINI_INFLAMMATION	24	0.398329	1.29954	0.135397	0.936056	1	3932	tags=33%, list=19%, signal=41%
ELECTRON_TRANSPORTER_ACTIVITY	103	0.295684	1.29865	0.0855019	0.927019	1	4679	tags=32%, list=23%, signal=41%
FERRARI_4HPR_UP	21	0.420157	1.2954	0.155009	0.930392	1	2577	tags=24%, list=12%, signal=27%
HISTIDINE_METABOLISM	23	0.404263	1.29065	0.133455	0.941825	1	4395	tags=39%, list=21%, signal=50%
HINATA_NFKB_DN	19	0.423926	1.2893	0.142857	0.935132	1	4082	tags=37%, list=20%, signal=46%
LINDSTEDT_DEND_UP	45	0.348558	1.2886	0.114504	0.92559	1	3972	tags=36%, list=19%, signal=44%
CREB_BRAIN_2WKS_UP	22	0.414379	1.28768	0.153119	0.91766	1	2766	tags=27%, list=13%, signal=31%
HSA00960_ALKALOID_BIOSYNTHESIS_II	17	0.437804	1.28721	0.156977	0.907822	1	2744	tags=29%, list=13%, signal=34%
TRNA_SYNTHETASES	19	0.428914	1.27963	0.168297	0.934198	1	3990	tags=32%, list=19%, signal=39%
HOFMANN_MANTEL_LYMPHOMA_VS_LYMPH_NODES_UP	42	0.347967	1.27653	0.119923	0.937672	1	2629	tags=26%, list=13%, signal=30%
DSRNA_UP	34	0.36445	1.27586	0.144195	0.928888	1	4684	tags=38%, list=23%, signal=49%
ST_FAS_SIGNALING_PATHWAY	58	0.322887	1.27512	0.114068	0.920755	1	4394	tags=31%, list=21%, signal=39%
AS3_FIBRO_DN	28	0.378098	1.27434	0.136882	0.913106	1	4240	tags=32%, list=20%, signal=40%
LEE_MYC_UP	47	0.33295	1.2733	0.105647	0.90689	1	4581	tags=34%, list=22%, signal=44%
AGED_MOUSE_CEREBELLUM_UP	57	0.321824	1.2709	0.104015	0.907279	1	2277	tags=19%, list=11%, signal=22%
SANA_TNFA_ENDOTHELIAL_UP	71	0.305902	1.27047	0.0924956	0.898341	1	4243	tags=27%, list=21%, signal=34%
GH_EXOGENOUS_EARLY_UP	25	0.387006	1.26779	0.17341	0.900925	1	3720	tags=36%, list=18%, signal=44%
BIOGENIC_AMINE_SYNTHESIS	15	0.444822	1.26421	0.152216	0.908002	1	7965	tags=73%, list=38%, signal=119%
AGED_MOUSE_CEREBELLUM_DN	43	0.344158	1.26383	0.137331	0.899268	1	4191	tags=28%, list=20%, signal=35%
BRACX_DN	10	0.502875	1.25969	0.198077	0.908406	1	1743	tags=30%, list=8%, signal=33%
ATMPATHWAY	18	0.414707	1.25938	0.170213	0.899271	1	4171	tags=33%, list=20%, signal=42%
LIZUKA_L0_GR_L1	13	0.462762	1.25411	0.184211	0.914575	1	4845	tags=46%, list=23%, signal=60%
GOLUB_ALL_VS_AML_DN	13	0.459828	1.25244	0.188976	0.912004	1	1879	tags=23%, list=9%, signal=25%
HSA00360_PHENYLALANINE_METABOLISM	25	0.389787	1.25229	0.166667	0.902594	1	5809	tags=44%, list=28%, signal=61%
41BBPATHWAY	18	0.41874	1.246	0.180527	0.922566	1	884	tags=17%, list=4%, signal=17%
MOUSE_TISSUE_KIDNEY	10	0.494635	1.24415	0.224806	0.921292	1	2295	tags=40%, list=11%, signal=45%
BETA_ALANINE_METABOLISM	27	0.372559	1.24393	0.164683	0.912423	1	4395	tags=37%, list=21%, signal=47%
STRESS_P53_SPECIFIC_UP	12	0.457164	1.23323	0.226306	0.954103	1	2847	tags=25%, list=14%, signal=29%
STRIATED_MUSCLE_CONTRACTION	33	0.364354	1.23147	0.17154	0.952732	1	3203	tags=27%, list=15%, signal=32%
AGED_MOUSE_HYPOTH_UP	37	0.341534	1.22676	0.167619	0.96608	1	3605	tags=30%, list=17%, signal=36%
YAO_P4_KO_VS_WT_DN	15	0.437081	1.22391	0.211382	0.970611	1	3295	tags=27%, list=16%, signal=32%
HSA00650_BUTANOATE_METABOLISM	43	0.326437	1.21938	0.187135	0.983113	1	4086	tags=33%, list=20%, signal=40%
APOPTOSIS_GENMAPP	40	0.33299	1.21715	0.173228	0.98462	1	3632	tags=33%, list=18%, signal=39%
ZHAN_MULTIPLE_MYELOMA_VS_NORMAL_DN	36	0.339861	1.21532	0.17357	0.983968	1	3560	tags=31%, list=17%, signal=37%
ZELLER_MYC_UP	21	0.39801	1.21429	0.212569	0.979027	1	5274	tags=48%, list=25%, signal=64%
BCRABL_HL60_AFFY_UP	12	0.462112	1.20997	0.228457	0.990679	1	6058	tags=42%, list=29%, signal=59%
UVB_SCC_UP	76	0.292131	1.2094	0.152381	0.983873	1	3498	tags=22%, list=17%, signal=27%
IDX_TSA_UP_CLUSTER5	93	0.281172	1.20838	0.129032	0.979499	1	4570	tags=29%, list=22%, signal=37%
HSA00330_ARGININE_AND_PROLINE_METABOLISM	29	0.351135	1.20436	0.196597	0.990132	1	6379	tags=41%, list=31%, signal=60%
MITOCHONDRIA	357	0.23084	1.19885	0.0722892	1	1	3881	tags=24%, list=19%, signal=28%
HEDVAT_ELF_UP	10	0.477144	1.19805	0.233202	1	1	2531	tags=30%, list=12%, signal=34%
MYC_ONCOGENIC_SIGNATURE	161	0.254048	1.19456	0.115174	1	1	4134	tags=28%, list=20%, signal=35%
ST_TUMOR_NECROSIS_FACTOR_PATHWAY	27	0.358062	1.19078	0.207101	1	1	4235	tags=33%, list=20%, signal=42%
APOPTOSIS_KEGG	47	0.312431	1.1905	0.214936	1	1	3777	tags=32%, list=18%, signal=39%
UVB_NHEK3_C1	53	0.305314	1.18308	0.191176	1	1	4663	tags=30%, list=23%, signal=39%
HSA00310_LYSINE_DEGRADATION	44	0.313538	1.177	0.214815	1	1	794	tags=16%, list=4%, signal=17%
DCPATHWAY	19	0.381473	1.17448	0.235412	1	1	3219	tags=32%, list=16%, signal=37%
OLDWERNER_FIBRO_DN	84	0.27873	1.17376	0.173004	1	1	3904	tags=24%, list=19%, signal=29%
AS3_FIBRO_C4	17	0.408203	1.17089	0.263261	1	1	607	tags=18%, list=3%, signal=18%
PASSERINI_APOPTOSIS	38	0.322836	1.17037	0.234082	1	1	3989	tags=34%, list=19%, signal=42%
FLOTHO_CASP8AP2_MRD_DIFF	68	0.286955	1.16698	0.209259	1	1	5157	tags=34%, list=25%, signal=45%
IFNA_HCMV_6HRS_UP	47	0.309728	1.16587	0.232955	1	1	5443	tags=36%, list=26%, signal=49%
CAMPTOTHECIN_PROBCELL_DN	23	0.37135	1.16408	0.252964	1	1	4350	tags=43%, list=21%, signal=55%
HSA04080_NEUROACTIVE_LIGAND_RECEPTOR_INTERACTION	228	0.237301	1.16356	0.117117	1	1	4187	tags=25%, list=20%, signal=31%
UVB_NHEK3_C4	12	0.444944	1.16237	0.252	1	1	3543	tags=33%, list=17%, signal=40%
HSA00361_GAMMA_HEXACHLOROCYCLOHEXANE_DEGRADATION	22	0.370112	1.16041	0.265799	1	1	2225	tags=18%, list=11%, signal=20%
VALINE_LEUCINE_AND_ISOLEUCINE_DEGRADATION	34	0.325977	1.15695	0.250916	1	1	2481	tags=21%, list=12%, signal=23%
GH_GHRHR_KO_24HRS_DN	142	0.249093	1.15685	0.171642	1	1	4368	tags=27%, list=21%, signal=35%
LEE_MYC_TGFA_UP	58	0.29241	1.15675	0.22963	1	1	4118	tags=31%, list=20%, signal=39%
HSA01510_NEURODEGENERATIVE_DISEASES	36	0.325155	1.15596	0.248077	1	1	3777	tags=31%, list=18%, signal=37%
POMEROY_MD_TREATMENT_GOOD_VS_POOR_DN	24	0.366471	1.15552	0.234082	1	1	1593	tags=29%, list=8%, signal=32%
ABRAHAM_MM_VS_AL_DN	20	0.373052	1.1528	0.259328	1	1	4723	tags=35%, list=23%, signal=45%
CARIES_PULP_DN	64	0.285769	1.15042	0.227006	1	1	2246	tags=20%, list=11%, signal=23%
HUMAN_MITODB_6_2002	350	0.223637	1.14926	0.122383	1	1	3881	tags=24%, list=19%, signal=29%
RIBOFLAVIN_METABOLISM	10	0.448905	1.1414	0.312992	1	1	2225	tags=30%, list=11%, signal=34%
HSA00251_GLUTAMATE_METABOLISM	31	0.33252	1.14063	0.260952	1	1	3750	tags=29%, list=18%, signal=35%
HSA00740_RIBOFLAVIN_METABOLISM	16	0.390488	1.13883	0.289575	1	1	2849	tags=31%, list=14%, signal=36%
HSA00620_PYRUVATE_METABOLISM	40	0.316399	1.13793	0.256881	1	1	4679	tags=38%, list=23%, signal=48%
GAMMA_HEXACHLOROCYCLOHEXANE_DEGRADATION	27	0.337056	1.13626	0.262525	1	1	3145	tags=19%, list=15%, signal=22%
HSA00020_CITRATE_CYCLE	26	0.341636	1.13269	0.26834	1	1	2257	tags=23%, list=11%, signal=26%
FLECHNER_KIDNEY_TRANSPLANT_WELL_PBL_DN	34	0.328998	1.13263	0.26422	1	1	2958	tags=18%, list=14%, signal=21%
UVB_NHEK4_6HRS_UP	26	0.343246	1.12969	0.294455	1	1	3929	tags=38%, list=19%, signal=47%
SHIPP_FL_VS_DLBCL_DN	31	0.322537	1.12736	0.261029	1	1	1096	tags=16%, list=5%, signal=17%
DEATHPATHWAY	29	0.337004	1.12236	0.283554	1	1	4450	tags=41%, list=22%, signal=53%
JISON_SICKLECELL_DIFF	302	0.223411	1.12219	0.174629	1	1	4394	tags=25%, list=21%, signal=31%
HSA05120_EPITHELIAL_CELL_SIGNALING_IN_HELICOBACTER_PYLORI_INFECTION	61	0.277188	1.12152	0.254682	1	1	3666	tags=26%, list=18%, signal=32%
TSA_CD4_DN	16	0.38082	1.12023	0.285441	1	1	306	tags=13%, list=1%, signal=13%
TIDPATHWAY	17	0.380395	1.11856	0.304833	1	1	4300	tags=41%, list=21%, signal=52%
VANTVEER_BREAST_OUTCOME_GOOD_VS_POOR_UP	23	0.352656	1.11694	0.290019	1	1	2660	tags=26%, list=13%, signal=30%
HINATA_NFKB_UP	99	0.258564	1.11638	0.240602	1	1	4432	tags=28%, list=21%, signal=36%
STEMPATHWAY	15	0.397959	1.11354	0.333333	1	1	4105	tags=40%, list=20%, signal=50%
HSA04620_TOLL_LIKE_RECEPTOR_SIGNALING_PATHWAY	88	0.25471	1.10919	0.246324	1	1	4235	tags=26%, list=20%, signal=33%
FLECHNER_KIDNEY_TRANSPLANT_REJECTION_DN	464	0.208555	1.10623	0.174204	1	1	2954	tags=17%, list=14%, signal=20%
UVC_LOW_ALL_UP	18	0.375194	1.10533	0.335354	1	1	3925	tags=39%, list=19%, signal=48%
HSC_INTERMEDIATEPROGENITORS_SHARED	108	0.252651	1.1037	0.257603	1	1	3304	tags=23%, list=16%, signal=27%
SARCOMAS_SYNOVIAL_UP	12	0.410833	1.10268	0.309833	1	1	3709	tags=25%, list=18%, signal=30%
AGED_MOUSE_CORTEX_UP	30	0.320545	1.10131	0.305302	1	1	5586	tags=50%, list=27%, signal=68%
HOGERKORP_CD44_TEMPORALLY_DN	13	0.412751	1.10102	0.3125	1	1	5065	tags=46%, list=24%, signal=61%
SMITH_HTERT_DN	53	0.281002	1.10029	0.312381	1	1	3564	tags=23%, list=17%, signal=27%
HSA03050_PROTEASOME	22	0.355471	1.09629	0.315498	1	1	1764	tags=18%, list=9%, signal=20%
AGUIRRE_PANCREAS_CHR18	15	0.384614	1.09589	0.356604	1	1	1045	tags=13%, list=5%, signal=14%
DAC_IFN_BLADDER_UP	17	0.364814	1.08994	0.351548	1	1	5028	tags=35%, list=24%, signal=47%
SHIPP_DLBCL_CURED_DN	31	0.321668	1.08864	0.315399	1	1	3923	tags=29%, list=19%, signal=36%
HSA00590_ARACHIDONIC_ACID_METABOLISM	47	0.286188	1.08012	0.337017	1	1	4326	tags=28%, list=21%, signal=35%
MOUSE_TISSUE_TESTIS	29	0.324108	1.07989	0.348162	1	1	4116	tags=34%, list=20%, signal=43%
AD12_32HRS_DN	13	0.392872	1.07971	0.348249	1	1	2360	tags=31%, list=11%, signal=35%
RESISTANCE_XENOGRAFTS_UP	25	0.332615	1.07893	0.354406	1	1	4950	tags=36%, list=24%, signal=47%
WERNER_FIBRO_DN	134	0.23746	1.07805	0.277087	1	1	3904	tags=21%, list=19%, signal=26%
CACAMPATHWAY	13	0.397297	1.07742	0.373308	1	1	2241	tags=23%, list=11%, signal=26%
UVC_HIGH_D9_DN	17	0.363218	1.07683	0.36965	1	1	2370	tags=29%, list=11%, signal=33%
POMEROY_DESMOPLASIC_VS_CLASSIC_MD_DN	35	0.303999	1.07626	0.323105	1	1	1905	tags=20%, list=9%, signal=22%
HSA00624_1_AND_2_METHYLNAPHTHALENE_DEGRADATION	20	0.351382	1.07259	0.349904	1	1	4583	tags=30%, list=22%, signal=38%
TARTE_MATURE_PC	343	0.207712	1.06651	0.271626	1	1	3632	tags=20%, list=18%, signal=24%
HSA00670_ONE_CARBON_POOL_BY_FOLATE	15	0.372122	1.06441	0.370588	1	1	4810	tags=47%, list=23%, signal=61%
FATTY_ACID_METABOLISM	74	0.256047	1.06433	0.326605	1	1	3403	tags=20%, list=16%, signal=24%
AGEING_KIDNEY_SPECIFIC_DN	112	0.241373	1.06409	0.328098	1	1	1998	tags=17%, list=10%, signal=19%
BECKER_TAMOXIFEN_RESISTANT_UP	35	0.305097	1.06188	0.374525	1	1	3543	tags=29%, list=17%, signal=34%
UVB_NHEK1_C1	45	0.28408	1.05979	0.350352	1	1	4848	tags=36%, list=23%, signal=46%
DISTECHE_XINACTIVATED_GENES	15	0.383064	1.05945	0.377609	1	1	2318	tags=27%, list=11%, signal=30%
CMV_UV-CMV_COMMON_HCMV_6HRS_UP	17	0.363584	1.05831	0.385455	1	1	5228	tags=41%, list=25%, signal=55%
OLD_FIBRO_DN	133	0.23185	1.05806	0.322404	1	1	4086	tags=23%, list=20%, signal=29%
GPCRS_CLASS_C_METABOTROPIC_GLUTAMATE_PHEROMONE	12	0.403203	1.05785	0.362963	1	1	5052	tags=33%, list=24%, signal=44%
HSA04060_CYTOKINE_CYTOKINE_RECEPTOR_INTERACTION	233	0.215932	1.05711	0.306397	1	1	5359	tags=29%, list=26%, signal=39%
TIS7_OVEREXP_DN	16	0.365817	1.05683	0.392789	1	1	1037	tags=25%, list=5%, signal=26%
SODDPATHWAY	10	0.41387	1.05398	0.392927	1	1	5605	tags=50%, list=27%, signal=69%
BHATTACHARYA_ESC_UP	60	0.266607	1.05196	0.362264	1	1	2143	tags=17%, list=10%, signal=19%
UVB_NHEK3_C8	65	0.258304	1.0506	0.333955	1	1	3205	tags=22%, list=15%, signal=25%
TAKEDA_NUP8_HOXA9_8D_UP	130	0.234178	1.05048	0.336937	1	1	5410	tags=30%, list=26%, signal=40%
GPCRDB_CLASS_C_METABOTROPIC_GLUTAMATE_PHEROMONE	13	0.380958	1.05001	0.40153	1	1	5052	tags=31%, list=24%, signal=41%
GPCRDB_CLASS_A_RHODOPSIN_LIKE	159	0.222229	1.04981	0.333962	1	1	4095	tags=21%, list=20%, signal=26%
BENNETT_SLE_UP	24	0.323724	1.04967	0.371269	1	1	4549	tags=29%, list=22%, signal=37%
BLEO_MOUSE_LYMPH_HIGH_4HRS_UP	10	0.415054	1.04931	0.393305	1	1	3485	tags=40%, list=17%, signal=48%
ABRAHAM_AL_VS_MM_UP	21	0.336851	1.04854	0.382353	1	1	4723	tags=33%, list=23%, signal=43%
HSA04310_WNT_SIGNALING_PATHWAY	142	0.227214	1.04836	0.347426	1	1	3478	tags=24%, list=17%, signal=29%
YAMA_RECURRENT_HCC_UP	11	0.412318	1.04784	0.400786	1	1	6526	tags=45%, list=32%, signal=66%
PROTEASOME_DEGRADATION	30	0.310426	1.04661	0.372943	1	1	4791	tags=40%, list=23%, signal=52%
HDACI_COLON_CUR2HRS_UP	24	0.325899	1.04615	0.38961	1	1	4197	tags=33%, list=20%, signal=42%
AGED_MOUSE_CORTEX_DN	35	0.291803	1.0442	0.394231	1	1	4652	tags=34%, list=22%, signal=44%
HYPOPHYSECTOMY_RAT_UP	30	0.303306	1.04301	0.379699	1	1	1705	tags=20%, list=8%, signal=22%
HSC_INTERMEDIATEPROGENITORS_FETAL	132	0.229947	1.04077	0.353902	1	1	3533	tags=22%, list=17%, signal=26%
POMEROY_DESMOPLASIC_VS_CLASSIC_MD_UP	40	0.286844	1.03975	0.3875	1	1	5305	tags=40%, list=26%, signal=54%
HDACI_COLON_CUR24HRS_DN	21	0.332104	1.03908	0.426854	1	1	4427	tags=33%, list=21%, signal=42%
HSA00252_ALANINE_AND_ASPARTATE_METABOLISM	32	0.299611	1.03835	0.385185	1	1	6379	tags=44%, list=31%, signal=63%
PS1PATHWAY	12	0.393291	1.03739	0.423228	1	1	3206	tags=25%, list=15%, signal=30%
HSA00260_GLYCINE_SERINE_AND_THREONINE_METABOLISM	40	0.283641	1.03698	0.381625	1	1	5360	tags=35%, list=26%, signal=47%
HSC_INTERMEDIATEPROGENITORS_ADULT	118	0.229932	1.03634	0.37193	1	1	3304	tags=22%, list=16%, signal=26%
HOGERKORP_CD44_UP	19	0.342851	1.03558	0.41502	1	1	6462	tags=42%, list=31%, signal=61%
CREB_BRAIN_8WKS_UP	67	0.25407	1.03462	0.381044	1	1	1821	tags=16%, list=9%, signal=18%
KERATINOCYTEPATHWAY	40	0.279185	1.03247	0.414313	1	1	5424	tags=35%, list=26%, signal=47%
COMPLEMENT_ACTIVATION_CLASSICAL	13	0.385525	1.03202	0.436293	1	1	5028	tags=46%, list=24%, signal=61%
HSA00350_TYROSINE_METABOLISM	53	0.267143	1.03039	0.395131	1	1	5148	tags=36%, list=25%, signal=48%
HSA00280_VALINE_LEUCINE_AND_ISOLEUCINE_DEGRADATION	42	0.27818	1.03032	0.404332	1	1	4386	tags=29%, list=21%, signal=36%
METHOTREXATE_PROBCELL_UP	18	0.344188	1.02844	0.421569	1	1	2847	tags=28%, list=14%, signal=32%
LEI_MYB_REGULATED_GENES	282	0.204735	1.02261	0.384874	1	1	2863	tags=16%, list=14%, signal=19%
IFN_ALPHA_UP	38	0.282836	1.022	0.396887	1	1	3559	tags=26%, list=17%, signal=32%
APOPTOSIS	64	0.255132	1.01893	0.419118	1	1	6566	tags=45%, list=32%, signal=66%
VEGF_HUVEC_30MIN_UP	22	0.317672	1.01855	0.426692	1	1	6926	tags=50%, list=33%, signal=75%
AGEING_KIDNEY_DN	105	0.230893	1.01797	0.437158	1	1	2505	tags=17%, list=12%, signal=19%
TPA_RESIST_EARLY_DN	65	0.25283	1.01701	0.425856	1	1	3674	tags=26%, list=18%, signal=32%
GILDEA_BLADDER_UP	24	0.317077	1.01688	0.429098	1	1	2597	tags=25%, list=13%, signal=29%
GLYCEROLIPID_METABOLISM	42	0.277189	1.01349	0.443798	1	1	3157	tags=24%, list=15%, signal=28%
TAKEDA_NUP8_HOXA9_10D_UP	155	0.217137	1.01312	0.403255	1	1	4673	tags=25%, list=23%, signal=32%
MIDDLEAGE_UP	13	0.375875	1.0122	0.432122	1	1	1647	tags=23%, list=8%, signal=25%
ARGININE_AND_PROLINE_METABOLISM	39	0.280855	1.01075	0.435606	1	1	4477	tags=31%, list=22%, signal=39%
ALANINE_AND_ASPARTATE_METABOLISM	21	0.324784	1.00707	0.465116	1	1	6363	tags=43%, list=31%, signal=62%
ELECTRON_TRANSPORT	69	0.247668	1.00689	0.443787	1	1	4131	tags=26%, list=20%, signal=32%
LEE_MYC_E2F1_DN	56	0.26092	1.0045	0.458661	1	1	2954	tags=21%, list=14%, signal=25%
GREENBAUM_E2A_DN	15	0.356698	1.00443	0.447316	1	1	1096	tags=20%, list=5%, signal=21%
HOFFMANN_BIVSBII_IMVM	71	0.241	1.0012	0.410488	1	1	4858	tags=31%, list=23%, signal=40%
NAKAJIMA_MCS_UP	90	0.234875	1.00044	0.46875	1	1	4105	tags=24%, list=20%, signal=30%
WNT_SIGNALING	55	0.256198	0.999776	0.445714	1	1	3605	tags=25%, list=17%, signal=31%
XU_ATRA_PLUSNSC_UP	15	0.348167	0.998922	0.43985	1	1	1671	tags=13%, list=8%, signal=14%
UVC_HIGH_D6_DN	27	0.297852	0.995805	0.484436	1	1	3605	tags=26%, list=17%, signal=31%
TGF_BETA_SIGNALING_PATHWAY	47	0.260045	0.993965	0.444015	1	1	5370	tags=34%, list=26%, signal=46%
CARBON_FIXATION	20	0.324066	0.990119	0.452906	1	1	7369	tags=55%, list=36%, signal=85%
BRCA2_BRCA1_DN	37	0.270651	0.987665	0.497121	1	1	3859	tags=24%, list=19%, signal=30%
BRCA1KO_MEF_DN	71	0.236216	0.987351	0.465517	1	1	2230	tags=17%, list=11%, signal=19%
CITRATE_CYCLE_TCA_CYCLE	17	0.329521	0.985968	0.493359	1	1	2257	tags=24%, list=11%, signal=26%
XU_ATRA_PLUSNSC_DN	12	0.376593	0.984854	0.504656	1	1	2399	tags=25%, list=12%, signal=28%
PANTOTHENATE_AND_COA_BIOSYNTHESIS	12	0.358407	0.981138	0.474206	1	1	2133	tags=25%, list=10%, signal=28%
NELSON_ANDROGEN_DN	11	0.372539	0.979105	0.482283	1	1	3339	tags=36%, list=16%, signal=43%
TYROSINE_METABOLISM	31	0.288557	0.977895	0.482422	1	1	5148	tags=42%, list=25%, signal=56%
ROS_MOUSE_AORTA_UP	24	0.298466	0.976918	0.472763	1	1	2948	tags=25%, list=14%, signal=29%
NADLER_OBESITY_DN	34	0.277881	0.976835	0.495088	1	1	2828	tags=21%, list=14%, signal=24%
ANDROGEN_GENES	43	0.265957	0.975755	0.495345	1	1	3893	tags=26%, list=19%, signal=31%
MAGRANGEAS_MULTIPLE_MYELOMA_IGL_VS_IGK_DN	26	0.300062	0.975722	0.481618	1	1	4347	tags=35%, list=21%, signal=44%
HSA04350_TGF_BETA_SIGNALING_PATHWAY	85	0.232797	0.975401	0.510909	1	1	3478	tags=22%, list=17%, signal=27%
GPCRS_CLASS_A_RHODOPSIN_LIKE	121	0.218895	0.974399	0.522686	1	1	4095	tags=23%, list=20%, signal=29%
ADIP_VS_PREADIP_UP	34	0.274688	0.973318	0.482692	1	1	4386	tags=26%, list=21%, signal=34%
IDX_TSA_DN_CLUSTER6	22	0.303981	0.972852	0.467308	1	1	3926	tags=32%, list=19%, signal=39%
TPA_SENS_LATE_DN	213	0.197988	0.971531	0.539286	1	1	4676	tags=26%, list=23%, signal=33%
CANTHARIDIN_DN	42	0.25919	0.971079	0.508475	1	1	3675	tags=24%, list=18%, signal=29%
METHANE_METABOLISM	12	0.366352	0.969572	0.506073	1	1	5445	tags=50%, list=26%, signal=68%
SARCOMAS_HISTIOCYTOMA_UP	11	0.374071	0.969497	0.475746	1	1	211	tags=18%, list=1%, signal=18%
DAC_BLADDER_UP	26	0.293911	0.968665	0.488506	1	1	5028	tags=31%, list=24%, signal=41%
UVB_NHEK2_UP	57	0.245792	0.968504	0.510242	1	1	2500	tags=18%, list=12%, signal=20%
EICOSANOID_SYNTHESIS	15	0.340488	0.967402	0.478088	1	1	4096	tags=33%, list=20%, signal=42%
HSA00220_UREA_CYCLE_AND_METABOLISM_OF_AMINO_GROUPS	29	0.28621	0.967184	0.502947	1	1	4395	tags=31%, list=21%, signal=39%
CHAUHAN_2ME2	40	0.26111	0.967075	0.52741	1	1	2863	tags=15%, list=14%, signal=17%
D4GDIPATHWAY	12	0.35616	0.96703	0.491525	1	1	3777	tags=42%, list=18%, signal=51%
GH_EXOGENOUS_ANY_UP	230	0.198138	0.966849	0.565141	1	1	4441	tags=24%, list=21%, signal=30%
ABRAHAM_MM_VS_AL_UP	18	0.320081	0.96602	0.505906	1	1	3859	tags=33%, list=19%, signal=41%
ABBUD_LIF_UP	40	0.269778	0.963192	0.513109	1	1	3872	tags=30%, list=19%, signal=37%
HOGERKORP_ANTI_CD44_UP	20	0.316893	0.963098	0.495479	1	1	565	tags=10%, list=3%, signal=10%
NTHIPATHWAY	21	0.313837	0.961478	0.536364	1	1	3666	tags=29%, list=18%, signal=35%
HSA00380_TRYPTOPHAN_METABOLISM	53	0.253806	0.960727	0.54025	1	1	4395	tags=32%, list=21%, signal=41%
ADIP_DIFF_CLUSTER3	30	0.277202	0.960671	0.517544	1	1	4517	tags=33%, list=22%, signal=43%
VERHAAK_AML_NPM1_MUT_VS_WT_UP	166	0.205865	0.957942	0.56295	1	1	4107	tags=23%, list=20%, signal=29%
WELCSH_BRCA_DN	11	0.367528	0.957152	0.507187	1	1	2399	tags=36%, list=12%, signal=41%
RANKLPATHWAY	11	0.378651	0.956861	0.505703	1	1	303	tags=9%, list=1%, signal=9%
GPCRDB_CLASS_A_RHODOPSIN_LIKE2	11	0.364273	0.956724	0.482422	1	1	4494	tags=36%, list=22%, signal=46%
DRUG_RESISTANCE_AND_METABOLISM	90	0.22207	0.955648	0.543599	1	1	3392	tags=21%, list=16%, signal=25%
HOGERKORP_ANTI_CD44_DN	12	0.366203	0.955323	0.534381	1	1	5065	tags=42%, list=24%, signal=55%
TSA_RKO_UP	15	0.331052	0.95511	0.510638	1	1	1903	tags=20%, list=9%, signal=22%
HSA00592_ALPHA_LINOLENIC_ACID_METABOLISM	15	0.336473	0.954155	0.527076	1	1	4326	tags=40%, list=21%, signal=51%
GLYOXYLATE_AND_DICARBOXYLATE_METABOLISM	10	0.384547	0.953978	0.506048	1	1	8936	tags=70%, list=43%, signal=123%
HSA00290_VALINE_LEUCINE_AND_ISOLEUCINE_BIOSYNTHESIS	12	0.355961	0.951916	0.501946	1	1	5117	tags=58%, list=25%, signal=77%
CMV_HCMV_TIMECOURSE_14HRS_DN	38	0.264414	0.949943	0.554475	1	1	1154	tags=13%, list=6%, signal=14%
INTRINSICPATHWAY	22	0.308283	0.949218	0.535649	1	1	5707	tags=41%, list=28%, signal=56%
BRCA1_MES_UP	37	0.265315	0.94908	0.527985	1	1	2862	tags=22%, list=14%, signal=25%
AD12_24HRS_DN	16	0.331658	0.948223	0.525292	1	1	4857	tags=44%, list=23%, signal=57%
H2O2_CSBDIFF_C2	32	0.269369	0.948166	0.540643	1	1	4747	tags=28%, list=23%, signal=36%
GOLDRATH_HP	126	0.208594	0.947753	0.571702	1	1	5118	tags=26%, list=25%, signal=35%
UVB_NHEK3_ALL	362	0.181743	0.946526	0.621262	1	1	4012	tags=20%, list=19%, signal=24%
CANCERDRUGS_PROBCELL_DN	12	0.353164	0.944638	0.525151	1	1	4350	tags=50%, list=21%, signal=63%
TYPE_III_SECRETION_SYSTEM	18	0.311475	0.944092	0.543689	1	1	3387	tags=28%, list=16%, signal=33%
TNFR2PATHWAY	17	0.315942	0.94261	0.545635	1	1	5574	tags=53%, list=27%, signal=72%
MKK6EE_UP	10	0.372383	0.9415	0.519531	1	1	180	tags=10%, list=1%, signal=10%
TH1TH2PATHWAY	16	0.318997	0.940844	0.569416	1	1	3454	tags=19%, list=17%, signal=22%
KNUDSEN_PMNS_UP	69	0.231701	0.940708	0.566608	1	1	4581	tags=26%, list=22%, signal=33%
4NQO_UNIQUE_FIBRO_DN	11	0.362996	0.940621	0.527204	1	1	3950	tags=27%, list=19%, signal=34%
TPA_SENS_MIDDLE_DN	274	0.189052	0.940059	0.618214	1	1	4918	tags=26%, list=24%, signal=33%
HCC_SURVIVAL_GOOD_VS_POOR_DN	112	0.210158	0.938792	0.574692	1	1	1852	tags=13%, list=9%, signal=15%
ATP_SYNTHESIS	18	0.311475	0.937496	0.561983	1	1	3387	tags=28%, list=16%, signal=33%
PHOTOSYNTHESIS	19	0.308216	0.937295	0.549708	1	1	3387	tags=26%, list=16%, signal=31%
JISON_SICKLE_CELL	29	0.283662	0.936642	0.569091	1	1	4723	tags=34%, list=23%, signal=45%
ET743PT650_COLONCA_DN	39	0.26105	0.93636	0.567568	1	1	5088	tags=31%, list=25%, signal=41%
HSA00565_ETHER_LIPID_METABOLISM	28	0.27924	0.935251	0.568627	1	1	5680	tags=46%, list=27%, signal=64%
CELL_ADHESION_MOLECULE_ACTIVITY	99	0.215311	0.935133	0.582418	1	1	4320	tags=21%, list=21%, signal=27%
BRENTANI_DEATH	64	0.231614	0.935071	0.58891	1	1	4450	tags=30%, list=22%, signal=38%
PPARAPATHWAY	44	0.253076	0.934668	0.564639	1	1	1022	tags=11%, list=5%, signal=12%
FLECHNER_KIDNEY_TRANSPLANT_WELL_DN	17	0.308179	0.933921	0.534247	1	1	3559	tags=29%, list=17%, signal=35%
NAB_LUNG_DN	47	0.248556	0.933579	0.548913	1	1	4105	tags=28%, list=20%, signal=34%
HSA05030_AMYOTROPHIC_LATERAL_SCLEROSIS	17	0.316575	0.93357	0.537109	1	1	3250	tags=35%, list=16%, signal=42%
HEMATOP_STEM_ALL_UP	33	0.26745	0.933102	0.516378	1	1	2470	tags=21%, list=12%, signal=24%
STEMCELL_COMMON_UP	166	0.196766	0.932656	0.621521	1	1	5100	tags=27%, list=25%, signal=36%
CANCERDRUGS_PROBCELL_UP	19	0.306863	0.932434	0.575937	1	1	2847	tags=26%, list=14%, signal=30%
BRCA1_OVEREXP_PROSTATE_UP	139	0.202669	0.932088	0.601463	1	1	4265	tags=24%, list=21%, signal=31%
NADLER_OBESITY_HYPERGLYCEMIA	41	0.255296	0.926973	0.582397	1	1	1660	tags=15%, list=8%, signal=16%
HSA00150_ANDROGEN_AND_ESTROGEN_METABOLISM	40	0.254257	0.926638	0.560976	1	1	4310	tags=28%, list=21%, signal=35%
TNFALPHA_30MIN_UP	35	0.260511	0.926595	0.566787	1	1	4134	tags=29%, list=20%, signal=36%
FLAGELLAR_ASSEMBLY	18	0.311475	0.925482	0.563303	1	1	3387	tags=28%, list=16%, signal=33%
GLUTAMATE_METABOLISM	24	0.286147	0.925041	0.572233	1	1	3750	tags=25%, list=18%, signal=30%
LEE_MYC_TGFA_DN	58	0.237278	0.924999	0.597403	1	1	4240	tags=26%, list=20%, signal=32%
UVB_NHEK3_C5	32	0.268698	0.924255	0.59619	1	1	4617	tags=31%, list=22%, signal=40%
TSADAC_HYPERMETH_OVCA_UP	12	0.343847	0.923049	0.586275	1	1	3154	tags=33%, list=15%, signal=39%
HBX_HCC_UP	16	0.321263	0.922045	0.56487	1	1	2668	tags=25%, list=13%, signal=29%
FREEPATHWAY	10	0.360886	0.917022	0.553398	1	1	593	tags=20%, list=3%, signal=21%
BRENTANI_SIGNALING	166	0.193652	0.916624	0.685817	1	1	4036	tags=22%, list=20%, signal=27%
AD12_ANY_DN	24	0.276309	0.91046	0.593284	1	1	2632	tags=25%, list=13%, signal=29%
CMV_HCMV_TIMECOURSE_16HRS_DN	19	0.292721	0.909557	0.575139	1	1	2230	tags=26%, list=11%, signal=29%
HSA00071_FATTY_ACID_METABOLISM	43	0.245956	0.907681	0.605119	1	1	3253	tags=23%, list=16%, signal=28%
FIBRINOLYSISPATHWAY	10	0.368543	0.907091	0.576375	1	1	1837	tags=20%, list=9%, signal=22%
GERY_CEBP_TARGETS	103	0.20661	0.906796	0.675485	1	1	1838	tags=12%, list=9%, signal=13%
REOVIRUS_HEK293_UP	200	0.188198	0.9064	0.716698	1	1	4583	tags=24%, list=22%, signal=30%
PDGF_ES_UP	17	0.30303	0.906125	0.602996	1	1	2954	tags=24%, list=14%, signal=27%
LEE_E2F1_DN	53	0.23419	0.905073	0.62234	1	1	2954	tags=21%, list=14%, signal=24%
CELL_ADHESION	163	0.19226	0.904838	0.720562	1	1	4798	tags=23%, list=23%, signal=30%
CROONQUIST_IL6_STROMA_UP	35	0.252374	0.903432	0.594286	1	1	2282	tags=17%, list=11%, signal=19%
CDMACPATHWAY	14	0.324828	0.902356	0.60149	1	1	233	tags=14%, list=1%, signal=14%
COMPPATHWAY	14	0.327341	0.901165	0.623301	1	1	6246	tags=50%, list=30%, signal=72%
HSA00642_ETHYLBENZENE_DEGRADATION	10	0.355877	0.899145	0.553846	1	1	515	tags=10%, list=2%, signal=10%
LEE_MYC_E2F1_UP	52	0.236236	0.899027	0.614159	1	1	4154	tags=27%, list=20%, signal=34%
WERNERONLY_FIBRO_DN	51	0.235718	0.898778	0.641905	1	1	2162	tags=14%, list=10%, signal=15%
FLECHNER_KIDNEY_TRANSPLANT_REJECTION_PBL_DN	47	0.237616	0.89749	0.619666	1	1	2050	tags=13%, list=10%, signal=14%
SANA_IFNG_ENDOTHELIAL_DN	78	0.215315	0.897092	0.66171	1	1	4026	tags=24%, list=19%, signal=30%
AGUIRRE_PANCREAS_CHR17	53	0.234544	0.894981	0.672598	1	1	4720	tags=32%, list=23%, signal=41%
ABRAHAM_AL_VS_MM_DN	17	0.304445	0.894632	0.601145	1	1	2399	tags=24%, list=12%, signal=27%
MONOCYTEPATHWAY	10	0.353479	0.893637	0.610801	1	1	13381	tags=100%, list=65%, signal=283%
STILBENE_COUMARINE_AND_LIGNIN_BIOSYNTHESIS	10	0.348917	0.892916	0.59501	1	1	5445	tags=60%, list=26%, signal=81%
HEMATOPOESIS_RELATED_TRANSCRIPTION_FACTORS	78	0.212699	0.892432	0.678505	1	1	2858	tags=18%, list=14%, signal=21%
HSA04740_OLFACTORY_TRANSDUCTION	29	0.266318	0.891296	0.627413	1	1	1562	tags=14%, list=8%, signal=15%
SANSOM_APC_4_DN	60	0.223996	0.891116	0.668593	1	1	3750	tags=22%, list=18%, signal=26%
AGED_RHESUS_DN	96	0.204167	0.890369	0.687379	1	1	2607	tags=17%, list=13%, signal=19%
UVB_NHEK1_C6	115	0.20022	0.890213	0.700758	1	1	4066	tags=22%, list=20%, signal=27%
MAGRANGEAS_MULTIPLE_MYELOMA_IGG_VS_IGA_DN	13	0.326307	0.889643	0.61553	1	1	2555	tags=23%, list=12%, signal=26%
MAGRANGEAS_MULTIPLE_MYELOMA_IGG_VS_IGA_UP	13	0.326307	0.888778	0.630137	1	1	2555	tags=23%, list=12%, signal=26%
HOGERKORP_CD44_DN	20	0.28889	0.888601	0.611219	1	1	871	tags=15%, list=4%, signal=16%
AGED_MOUSE_RETINA_ANY_DN	12	0.333969	0.888246	0.591603	1	1	1287	tags=17%, list=6%, signal=18%
MYC_TARGETS	38	0.243868	0.887771	0.639604	1	1	3250	tags=24%, list=16%, signal=28%
NI2_MOUSE_UP	39	0.242798	0.885958	0.633962	1	1	3515	tags=26%, list=17%, signal=31%
MARTINELLI_IFNS_DIFF	19	0.292805	0.885393	0.627087	1	1	5887	tags=32%, list=28%, signal=44%
HSA05020_PARKINSONS_DISEASE	15	0.313473	0.884721	0.630112	1	1	4306	tags=33%, list=21%, signal=42%
HSC_STHSC_SHARED	26	0.266778	0.881484	0.652751	1	1	2655	tags=23%, list=13%, signal=26%
GALE_FLT3ANDAPL_DN	14	0.306701	0.880333	0.608445	1	1	6985	tags=57%, list=34%, signal=86%
ARFPATHWAY	15	0.311768	0.880104	0.607619	1	1	4300	tags=33%, list=21%, signal=42%
STRESSPATHWAY	24	0.271906	0.878713	0.629921	1	1	6511	tags=42%, list=31%, signal=61%
UVC_HIGH_ALL_UP	17	0.2978	0.878181	0.613027	1	1	3925	tags=29%, list=19%, signal=36%
XU_ATRA_DN	10	0.353223	0.878103	0.617234	1	1	5832	tags=50%, list=28%, signal=70%
UVC_LOW_C2_DN	17	0.300943	0.877424	0.622351	1	1	1723	tags=18%, list=8%, signal=19%
BREAST_CANCER_ESTROGEN_SIGNALING	87	0.206842	0.87596	0.727444	1	1	3250	tags=20%, list=16%, signal=23%
GH_EXOGENOUS_MIDDLE_UP	97	0.19877	0.8756	0.726257	1	1	4395	tags=25%, list=21%, signal=31%
HSA00120_BILE_ACID_BIOSYNTHESIS	37	0.245446	0.872403	0.676357	1	1	2966	tags=19%, list=14%, signal=22%
IL1_CORNEA_DN	71	0.212684	0.871841	0.730916	1	1	4239	tags=27%, list=20%, signal=34%
HPV31_UP	45	0.235321	0.871727	0.694793	1	1	3652	tags=20%, list=18%, signal=24%
SETPATHWAY	10	0.347116	0.870924	0.657315	1	1	887	tags=20%, list=4%, signal=21%
ET743_HELA_UP	54	0.228751	0.870782	0.698324	1	1	4834	tags=33%, list=23%, signal=43%
HCC_SURVIVAL_GOOD_VS_POOR_UP	121	0.193057	0.870678	0.76234	1	1	2463	tags=13%, list=12%, signal=15%
MMC_RES_XENOGRAFTS_UP	11	0.342446	0.870064	0.623016	1	1	6383	tags=64%, list=31%, signal=92%
ARENRF2PATHWAY	12	0.32849	0.868305	0.644444	1	1	233	tags=8%, list=1%, signal=8%
SMITH_HCV_INDUCED_HCC_UP	30	0.253212	0.868189	0.694184	1	1	180	tags=7%, list=1%, signal=7%
HSA05216_THYROID_CANCER	26	0.265481	0.867735	0.654971	1	1	5319	tags=42%, list=26%, signal=57%
ACE2PATHWAY	12	0.324316	0.86766	0.614931	1	1	2421	tags=25%, list=12%, signal=28%
SA_CASPASE_CASCADE	15	0.30365	0.867417	0.665306	1	1	1571	tags=20%, list=8%, signal=22%
HSA01030_GLYCAN_STRUCTURES_BIOSYNTHESIS_1	101	0.195896	0.866965	0.761818	1	1	5068	tags=26%, list=24%, signal=34%
IL1_CORNEA_UP	59	0.220878	0.866391	0.709615	1	1	4549	tags=29%, list=22%, signal=37%
HSC_STHSC_FETAL	26	0.266778	0.865442	0.641075	1	1	2655	tags=23%, list=13%, signal=26%
BRCA1_SW480_DN	17	0.299665	0.864478	0.637765	1	1	1068	tags=12%, list=5%, signal=12%
CALCINEURIN_NF_AT_SIGNALING	85	0.20673	0.862758	0.720306	1	1	3366	tags=20%, list=16%, signal=24%
NAKAJIMA_MCSMBP_EOS	28	0.255217	0.862145	0.671845	1	1	2443	tags=18%, list=12%, signal=20%
HESS_HOXAANMEIS1_UP	53	0.22057	0.860924	0.719852	1	1	3661	tags=23%, list=18%, signal=27%
PORPHYRIN_AND_CHLOROPHYLL_METABOLISM	16	0.293402	0.858786	0.659774	1	1	8009	tags=56%, list=39%, signal=92%
HSA04610_COMPLEMENT_AND_COAGULATION_CASCADES	65	0.213249	0.858509	0.736264	1	1	6246	tags=35%, list=30%, signal=51%
GALINDO_ACT_UP	73	0.208262	0.85731	0.744231	1	1	2460	tags=16%, list=12%, signal=19%
HSA00591_LINOLEIC_ACID_METABOLISM	29	0.256385	0.855982	0.684906	1	1	4326	tags=21%, list=21%, signal=26%
DER_IFNB_UP	85	0.202081	0.855645	0.755963	1	1	3559	tags=20%, list=17%, signal=24%
CARIES_PULP_HIGH_UP	78	0.205	0.854323	0.748673	1	1	6298	tags=36%, list=30%, signal=51%
STRESS_GENOTOXIC_SPECIFIC_UP	30	0.251307	0.853599	0.690662	1	1	3649	tags=27%, list=18%, signal=32%
TSA_CD4_UP	24	0.258079	0.853422	0.686907	1	1	3250	tags=25%, list=16%, signal=30%
STRESS_ARSENIC_SPECIFIC_UP	127	0.18872	0.853092	0.818505	1	1	5360	tags=31%, list=26%, signal=41%
IFN_ANY_UP	76	0.20682	0.851586	0.758007	1	1	3559	tags=20%, list=17%, signal=24%
BRENTANI_TRANSCRIPTION_FACTORS	60	0.213827	0.851312	0.754579	1	1	430	tags=8%, list=2%, signal=8%
TPA_SKIN_DN	16	0.293556	0.850957	0.659774	1	1	2331	tags=19%, list=11%, signal=21%
UV_UNIQUE_FIBRO_UP	20	0.276203	0.850891	0.680608	1	1	2965	tags=30%, list=14%, signal=35%
CD40PATHWAY	12	0.32221	0.848877	0.664093	1	1	272	tags=17%, list=1%, signal=17%
OLDONLY_FIBRO_UP	30	0.249023	0.848194	0.688109	1	1	4264	tags=27%, list=21%, signal=34%
IGLESIAS_E2FMINUS_DN	12	0.322975	0.844886	0.684314	1	1	764	tags=17%, list=4%, signal=17%
HESS_HOXAANMEIS1_DN	53	0.22057	0.843761	0.732839	1	1	3661	tags=23%, list=18%, signal=27%
WNT_TARGETS	22	0.267596	0.843678	0.671206	1	1	3362	tags=32%, list=16%, signal=38%
KENNY_WNT_DN	39	0.233145	0.841513	0.725664	1	1	3174	tags=18%, list=15%, signal=21%
SCHURINGA_STAT5A_UP	16	0.28537	0.840498	0.661258	1	1	3452	tags=25%, list=17%, signal=30%
NGUYEN_KERATO_DN	74	0.20442	0.837966	0.774725	1	1	4582	tags=24%, list=22%, signal=31%
CHEN_HOXA5_TARGETS_UP	187	0.174706	0.837542	0.894828	1	1	5615	tags=29%, list=27%, signal=39%
HYPOXIA_REVIEW	76	0.20151	0.836503	0.810662	1	1	4105	tags=20%, list=20%, signal=25%
HSA00632_BENZOATE_DEGRADATION_VIA_COA_LIGATION	20	0.275455	0.831998	0.705305	1	1	515	tags=10%, list=2%, signal=10%
HDACI_COLON_SUL30MIN_DN	35	0.234842	0.830499	0.745455	1	1	6651	tags=40%, list=32%, signal=59%
CANCER_NEOPLASTIC_META_UP	53	0.216448	0.828933	0.762264	1	1	3724	tags=19%, list=18%, signal=23%
P53_BRCA1_UP	31	0.243857	0.828649	0.7397	1	1	5354	tags=42%, list=26%, signal=56%
TAKEDA_NUP8_HOXA9_16D_DN	179	0.17392	0.82638	0.880597	1	1	2669	tags=15%, list=13%, signal=17%
PARP_KO_UP	29	0.243055	0.825747	0.746667	1	1	4378	tags=28%, list=21%, signal=35%
HSA05040_HUNTINGTONS_DISEASE	30	0.247183	0.824344	0.721893	1	1	3777	tags=30%, list=18%, signal=37%
JNK_DN	32	0.239719	0.823403	0.75	1	1	5354	tags=31%, list=26%, signal=42%
HYPOXIA_RCC_NOVHL_UP	57	0.209241	0.823122	0.782051	1	1	4485	tags=26%, list=22%, signal=34%
DAVIES_N	17	0.278011	0.821712	0.730769	1	1	1903	tags=18%, list=9%, signal=19%
CORDERO_KRAS_KD_VS_CONTROL_UP	63	0.204992	0.821285	0.794495	1	1	5005	tags=29%, list=24%, signal=38%
KLEIN_PEL_UP	48	0.214248	0.819481	0.798131	1	1	5352	tags=29%, list=26%, signal=39%
UVB_NHEK2_DN	76	0.199671	0.819286	0.809346	1	1	4144	tags=21%, list=20%, signal=26%
METHOTREXATE_PROBCELL_DN	11	0.31088	0.819108	0.699612	1	1	4350	tags=45%, list=21%, signal=58%
IL10PATHWAY	13	0.306021	0.81605	0.722334	1	1	5945	tags=46%, list=29%, signal=65%
PEPTIDE_GPCRS	66	0.20737	0.815721	0.81015	1	1	4713	tags=26%, list=23%, signal=33%
TGFBETA_C4_UP	11	0.314564	0.812385	0.714844	1	1	185	tags=9%, list=1%, signal=9%
HSA04512_ECM_RECEPTOR_INTERACTION	81	0.195877	0.811631	0.838532	1	1	2555	tags=15%, list=12%, signal=17%
CELL_MOTILITY	94	0.187101	0.809114	0.865809	1	1	5413	tags=29%, list=26%, signal=39%
IL7PATHWAY	15	0.28656	0.807791	0.736641	1	1	2939	tags=20%, list=14%, signal=23%
XU_CBP_UP	18	0.262186	0.807789	0.751984	1	1	1785	tags=17%, list=9%, signal=18%
P53GENES_ALL	15	0.279969	0.807684	0.744318	1	1	4450	tags=33%, list=22%, signal=42%
AD12_48HRS_DN	13	0.292955	0.802478	0.738776	1	1	4857	tags=46%, list=23%, signal=60%
HSA00564_GLYCEROPHOSPHOLIPID_METABOLISM	58	0.202708	0.802283	0.821892	1	1	4904	tags=28%, list=24%, signal=36%
GAMMA-UV_FIBRO_DN	39	0.221891	0.800706	0.771894	1	1	3981	tags=23%, list=19%, signal=29%
IDX_TSA_UP_CLUSTER6	151	0.173552	0.80017	0.921329	1	1	2935	tags=17%, list=14%, signal=19%
HPV31_DN	47	0.214757	0.799585	0.786539	1	1	3138	tags=19%, list=15%, signal=23%
HSA00720_REDUCTIVE_CARBOXYLATE_CYCLE	10	0.317058	0.799068	0.750469	1	1	3760	tags=30%, list=18%, signal=37%
AHSPPATHWAY	10	0.320059	0.798233	0.726337	1	1	2858	tags=30%, list=14%, signal=35%
UVB_NHEK3_C0	75	0.19163	0.797108	0.864469	1	1	2911	tags=16%, list=14%, signal=19%
ONE_CARBON_POOL_BY_FOLATE	13	0.292123	0.796084	0.74902	1	1	4810	tags=38%, list=23%, signal=50%
IFN_ALL_UP	17	0.266396	0.796014	0.753131	1	1	4105	tags=29%, list=20%, signal=37%
TSADAC_RKOSILENT_UP	18	0.262984	0.795659	0.773256	1	1	2597	tags=22%, list=13%, signal=25%
HSA00710_CARBON_FIXATION	22	0.250726	0.794492	0.738722	1	1	7369	tags=50%, list=36%, signal=78%
KUROKAWA_5FU_IFN_SENSITIVE_VS_RESISTANT_DN	32	0.229561	0.794378	0.765478	1	1	4703	tags=28%, list=23%, signal=36%
H2O2_CSBCOMBINED	11	0.308175	0.792161	0.751402	1	1	1682	tags=18%, list=8%, signal=20%
SHEPARD_CRASH_AND_BURN_MUT_VS_WT_UP	129	0.174713	0.788894	0.920518	1	1	3545	tags=18%, list=17%, signal=21%
CMV_HCMV_TIMECOURSE_12HRS_UP	25	0.247178	0.788504	0.779727	1	1	7116	tags=48%, list=34%, signal=73%
BRENTANI_REPAIR	30	0.229968	0.78812	0.812133	1	1	4264	tags=23%, list=21%, signal=29%
IFN_BETA_UP	61	0.198049	0.786882	0.860735	1	1	3559	tags=20%, list=17%, signal=24%
KANG_TERT_DN	94	0.184385	0.785733	0.912343	1	1	2721	tags=14%, list=13%, signal=16%
CLASSICPATHWAY	11	0.30017	0.783077	0.760479	1	1	5028	tags=36%, list=24%, signal=48%
TAKEDA_NUP8_HOXA9_6H_UP	68	0.193138	0.782995	0.869888	1	1	4536	tags=28%, list=22%, signal=36%
HSIAO_LIVER_SPECIFIC_GENES	225	0.160115	0.781517	0.972924	1	1	7329	tags=41%, list=35%, signal=63%
HSA02010_ABC_TRANSPORTERS_GENERAL	41	0.217047	0.781511	0.818182	1	1	2714	tags=15%, list=13%, signal=17%
HSA00980_METABOLISM_OF_XENOBIOTICS_BY_CYTOCHROME_P450	54	0.199998	0.781179	0.864603	1	1	3392	tags=17%, list=16%, signal=20%
NEMETH_TNF_DN	28	0.234515	0.778091	0.795497	1	1	1420	tags=11%, list=7%, signal=11%
HSA00680_METHANE_METABOLISM	10	0.310059	0.776293	0.757637	1	1	1543	tags=20%, list=7%, signal=22%
HUMAN_TISSUE_TESTIS	52	0.201952	0.775301	0.867203	1	1	1804	tags=12%, list=9%, signal=13%
FALT_BCLL_IG_MUTATED_VS_WT_DN	41	0.210677	0.774864	0.813187	1	1	4523	tags=24%, list=22%, signal=31%
KANNAN_P53_UP	30	0.221909	0.77028	0.819392	1	1	4630	tags=27%, list=22%, signal=34%
METHIONINE_METABOLISM	12	0.292605	0.770095	0.765166	1	1	4946	tags=33%, list=24%, signal=44%
GALE_FLT3ANDAPL_UP	42	0.207549	0.769829	0.845149	1	1	5941	tags=38%, list=29%, signal=53%
ADIP_VS_FIBRO_UP	33	0.223592	0.768972	0.830798	1	1	3509	tags=21%, list=17%, signal=26%
MOREAUX_TACI_HI_VS_LOW_DN	138	0.168188	0.768323	0.922939	1	1	1440	tags=9%, list=7%, signal=9%
TSA_PANC50_UP	36	0.212636	0.767162	0.843284	1	1	6792	tags=39%, list=33%, signal=58%
ZHAN_MM_CD138_HP_VS_REST	35	0.219419	0.765274	0.854244	1	1	4111	tags=23%, list=20%, signal=28%
ERYTHPATHWAY	15	0.269114	0.764691	0.771698	1	1	4105	tags=27%, list=20%, signal=33%
IFNA_UV-CMV_COMMON_HCMV_6HRS_UP	24	0.236841	0.764197	0.840074	1	1	7116	tags=42%, list=34%, signal=63%
ZHAN_MMPC_SIM	39	0.207948	0.76232	0.837302	1	1	2443	tags=15%, list=12%, signal=17%
EIF4PATHWAY	21	0.241068	0.761216	0.821561	1	1	4652	tags=33%, list=22%, signal=43%
CPR_LOW_LIVER_UP	17	0.264123	0.760719	0.797048	1	1	15231	tags=100%, list=74%, signal=379%
STATIN_PATHWAY_PHARMGKB	16	0.260986	0.758195	0.807985	1	1	7350	tags=50%, list=36%, signal=77%
TAKEDA_NUP8_HOXA9_6H_DN	33	0.215486	0.757644	0.84007	1	1	2234	tags=15%, list=11%, signal=17%
HG_PROGERIA_DN	25	0.230861	0.757328	0.819643	1	1	180	tags=8%, list=1%, signal=8%
GPCRDB_OTHER	51	0.195666	0.75697	0.905123	1	1	1637	tags=10%, list=8%, signal=11%
HSA04115_P53_SIGNALING_PATHWAY	64	0.184412	0.753096	0.924953	1	1	3989	tags=25%, list=19%, signal=31%
BRENTANI_HORMONAL_FUNCTION	11	0.29261	0.751997	0.786274	1	1	7878	tags=55%, list=38%, signal=88%
TGZ_ADIP_UP	14	0.274096	0.749899	0.787234	1	1	5522	tags=21%, list=27%, signal=29%
WANG_MLL_CBP_VS_GMP_DN	37	0.211212	0.748387	0.875912	1	1	1065	tags=8%, list=5%, signal=9%
ROTH_HTERT_UP	14	0.26675	0.747185	0.781676	1	1	7140	tags=43%, list=35%, signal=65%
ESR_FIBROBLAST_DN	16	0.259059	0.745881	0.80597	1	1	4098	tags=25%, list=20%, signal=31%
AGED_MOUSE_RETINA_ANY_UP	21	0.238218	0.744729	0.833648	1	1	6191	tags=38%, list=30%, signal=54%
BRG1_H1299_UP	34	0.208658	0.742368	0.889094	1	1	3395	tags=21%, list=16%, signal=25%
MENSSEN_MYC_UP	24	0.227556	0.742021	0.847909	1	1	4879	tags=29%, list=24%, signal=38%
HOFMANN_MDS_CD34_LOW_RISK	46	0.196948	0.736828	0.900552	1	1	5319	tags=28%, list=26%, signal=38%
KANNAN_P53_DN	15	0.25891	0.735477	0.831703	1	1	5813	tags=40%, list=28%, signal=56%
CMV_HCMV_TIMECOURSE_8HRS_UP	18	0.242937	0.735227	0.837338	1	1	8225	tags=56%, list=40%, signal=92%
RADIATION_SENSITIVITY	22	0.231945	0.734201	0.852207	1	1	5319	tags=45%, list=26%, signal=61%
SHEPARD_NEG_REG_OF_CELL_PROLIFERATION	103	0.167756	0.730007	0.952632	1	1	4792	tags=24%, list=23%, signal=31%
BLOOD_CLOTTING_CASCADE	17	0.248615	0.729157	0.846442	1	1	5707	tags=35%, list=28%, signal=49%
SRC_ONCOGENIC_SIGNATURE	51	0.193664	0.728532	0.90293	1	1	4602	tags=27%, list=22%, signal=35%
IFN_BETA_GLIOMA_DN	39	0.198325	0.721859	0.895238	1	1	2580	tags=15%, list=12%, signal=18%
CMV_HCMV_6HRS_UP	21	0.230363	0.72153	0.878004	1	1	5228	tags=38%, list=25%, signal=51%
BILE_ACID_BIOSYNTHESIS	27	0.21925	0.720023	0.869004	1	1	2966	tags=19%, list=14%, signal=22%
HSA00533_KERATAN_SULFATE_BIOSYNTHESIS	16	0.244546	0.718291	0.846154	1	1	987	tags=13%, list=5%, signal=13%
RIBAVIRIN_RSV_UP	21	0.229571	0.716568	0.860113	1	1	2965	tags=14%, list=14%, signal=17%
P35ALZHEIMERSPATHWAY	10	0.288052	0.713731	0.829502	1	1	1322	tags=20%, list=6%, signal=21%
CMV_HCMV_TIMECOURSE_24HRS_DN	40	0.19494	0.712724	0.912381	1	1	5270	tags=28%, list=25%, signal=37%
UVC_HIGH_D2_DN	35	0.198023	0.711521	0.894737	1	1	4090	tags=26%, list=20%, signal=32%
HSA00860_PORPHYRIN_AND_CHLOROPHYLL_METABOLISM	29	0.20916	0.710681	0.878846	1	1	8009	tags=55%, list=39%, signal=90%
CPR_NULL-LOW_LIVER_UP	18	0.240369	0.71054	0.868369	1	1	7927	tags=56%, list=38%, signal=90%
HSA00910_NITROGEN_METABOLISM	23	0.223839	0.708449	0.869903	1	1	3743	tags=22%, list=18%, signal=27%
MOREAUX_TACI_HI_IN_PPC_UP	57	0.180419	0.705891	0.942379	1	1	5677	tags=28%, list=27%, signal=39%
DER_IFNA_UP	61	0.179236	0.703356	0.936567	1	1	6565	tags=41%, list=32%, signal=60%
HOHENKIRK_MONOCYTE_DEND_UP	101	0.161475	0.702013	0.986768	1	1	2744	tags=13%, list=13%, signal=15%
IFNALPHA_HCC_UP	28	0.211074	0.700277	0.894837	1	1	4771	tags=25%, list=23%, signal=32%
HANSON_NFKAPPB_IND	14	0.247903	0.699753	0.871845	1	1	3492	tags=29%, list=17%, signal=34%
5FU_RESIST_GASTRIC_DN	16	0.240617	0.699303	0.892996	1	1	2954	tags=19%, list=14%, signal=22%
DER_IFNG_UP	58	0.177125	0.697467	0.933586	1	1	6565	tags=38%, list=32%, signal=55%
NF90_UP	22	0.220606	0.69556	0.886179	1	1	6008	tags=27%, list=29%, signal=38%
HSA03022_BASAL_TRANSCRIPTION_FACTORS	29	0.203144	0.692026	0.922078	1	1	2911	tags=17%, list=14%, signal=20%
UVC_LOW_C3_DN	19	0.227529	0.690753	0.881356	1	1	2022	tags=16%, list=10%, signal=17%
HUMAN_TISSUE_PANCREAS	34	0.196208	0.690338	0.913534	1	1	4661	tags=24%, list=23%, signal=30%
IL1RPATHWAY	29	0.205259	0.68866	0.907721	1	1	233	tags=7%, list=1%, signal=7%
LEI_HOXC8_DN	13	0.250656	0.687961	0.872865	1	1	171	tags=8%, list=1%, signal=8%
HDACI_COLON_CLUSTER7	13	0.258447	0.68641	0.890595	1	1	3250	tags=31%, list=16%, signal=36%
LOTEM_LEUKEMIA_UP	22	0.217772	0.684806	0.894831	1	1	2911	tags=18%, list=14%, signal=21%
HSA00770_PANTOTHENATE_AND_COA_BIOSYNTHESIS	16	0.232739	0.679045	0.894118	1	1	2133	tags=19%, list=10%, signal=21%
HDACI_COLON_TSA30MIN_DN	12	0.254319	0.678488	0.879245	1	1	4197	tags=33%, list=20%, signal=42%
HOFFMANN_BIVSBII_BI	83	0.15949	0.677189	0.982857	1	1	2276	tags=10%, list=11%, signal=11%
SANA_IFNG_ENDOTHELIAL_UP	60	0.168694	0.674958	0.96745	1	1	6148	tags=30%, list=30%, signal=43%
CELL_DEATH	10	0.26491	0.673203	0.87594	1	1	2794	tags=20%, list=14%, signal=23%
UREA_CYCLE_AND_METABOLISM_OF_AMINO_GROUPS	17	0.226989	0.670975	0.896296	1	1	5087	tags=29%, list=25%, signal=39%
UV_UNIQUE_FIBRO_DN	31	0.193234	0.668842	0.937378	1	1	1096	tags=6%, list=5%, signal=7%
NITROGEN_METABOLISM	20	0.211544	0.667192	0.941818	1	1	3743	tags=20%, list=18%, signal=24%
IL12PATHWAY	21	0.216179	0.666763	0.923828	1	1	3359	tags=14%, list=16%, signal=17%
HSC_STHSC_ADULT	33	0.191809	0.666696	0.929412	1	1	2655	tags=18%, list=13%, signal=21%
HDACI_COLON_BUT30MIN_DN	33	0.195806	0.666654	0.939736	1	1	5110	tags=27%, list=25%, signal=36%
UV-CMV_UNIQUE_HCMV_6HRS_DN	71	0.161562	0.666505	0.973929	1	1	4116	tags=18%, list=20%, signal=23%
DORSEY_DOXYCYCLINE_UP	28	0.200513	0.665305	0.938	1	1	4694	tags=25%, list=23%, signal=32%
UVB_NHEK1_C3	11	0.260554	0.664346	0.871102	1	1	3972	tags=27%, list=19%, signal=34%
CPR_NULL_LIVER_UP	34	0.191238	0.664081	0.951673	1	1	6921	tags=38%, list=33%, signal=57%
TAKEDA_NUP8_HOXA9_3D_DN	26	0.203018	0.663785	0.925789	1	1	3125	tags=19%, list=15%, signal=23%
LIZUKA_L1_GR_G1	20	0.214949	0.660333	0.915663	1	1	753	tags=10%, list=4%, signal=10%
P53HYPOXIAPATHWAY	17	0.2262	0.659995	0.914172	1	1	4437	tags=29%, list=21%, signal=37%
AS3_HEK293_DN	12	0.246351	0.655499	0.905812	1	1	5026	tags=33%, list=24%, signal=44%
CANTHARIDIN_UP	10	0.264174	0.651172	0.909639	1	1	4428	tags=40%, list=21%, signal=51%
MTORPATHWAY	19	0.217305	0.647587	0.912791	1	1	4652	tags=32%, list=22%, signal=41%
HSA00532_CHONDROITIN_SULFATE_BIOSYNTHESIS	16	0.222044	0.647507	0.933194	1	1	7336	tags=44%, list=35%, signal=68%
XU_ATRA_UP	14	0.231639	0.643191	0.928832	1	1	2094	tags=14%, list=10%, signal=16%
POD1_KO_MOST_DN	24	0.202225	0.641481	0.943907	1	1	5820	tags=29%, list=28%, signal=41%
ABBUD_LIF_GH3_UP	11	0.242481	0.636025	0.882583	1	1	2439	tags=18%, list=12%, signal=21%
O6BG_RESIST_MEDULLOBLASTOMA_UP	24	0.198983	0.635571	0.947467	1	1	6832	tags=46%, list=33%, signal=68%
IFNALPHA_RESIST_DN	15	0.221288	0.633617	0.939689	1	1	4300	tags=27%, list=21%, signal=34%
GH_EXOGENOUS_ALL_UP	49	0.166631	0.629852	0.975238	1	1	5586	tags=29%, list=27%, signal=39%
TCA	13	0.231456	0.623361	0.92922	1	1	1689	tags=15%, list=8%, signal=17%
4NQO_ESR_WS_UNREG	32	0.182544	0.619286	0.968864	1	1	4098	tags=19%, list=20%, signal=23%
AGED_MOUSE_HIPPOCAMPUS_ANY_DN	38	0.173483	0.616945	0.979167	1	1	5354	tags=32%, list=26%, signal=43%
MONOAMINE_GPCRS	32	0.179848	0.616633	0.958258	1	1	6090	tags=28%, list=29%, signal=40%
EPONFKBPATHWAY	11	0.236127	0.610303	0.934109	1	1	3784	tags=27%, list=18%, signal=33%
CORDERO_KRAS_KD_VS_CONTROL_DN	50	0.162708	0.610268	0.980732	1	1	4082	tags=20%, list=20%, signal=25%
STRESS_TPA_SPECIFIC_UP	42	0.163348	0.597677	0.982072	1	1	4896	tags=24%, list=24%, signal=31%
HEARTFAILURE_VENTRICLE_DN	62	0.147275	0.587715	0.994444	1	1	3895	tags=16%, list=19%, signal=20%
ASTON_OLIGODENDROGLIA_MYELINATION_SUBSET	16	0.201091	0.584996	0.948276	1	1	2375	tags=13%, list=11%, signal=14%
OXSTRESS_BREASTCA_UP	25	0.173662	0.573119	0.979008	1	1	4723	tags=24%, list=23%, signal=31%
TALL1PATHWAY	13	0.212254	0.567043	0.957611	1	1	7780	tags=62%, list=38%, signal=99%
HBX_HEP_UP	16	0.198742	0.564833	0.979401	1	1	4886	tags=38%, list=24%, signal=49%
PARK_MSCS_BOTH	39	0.15659	0.561633	0.992395	1	1	5123	tags=23%, list=25%, signal=31%
TZD_ADIP_DN	13	0.203086	0.558857	0.96374	1	1	486	tags=8%, list=2%, signal=8%
ZHAN_TONSIL_BONEMARROW	36	0.156386	0.558079	0.99241	1	1	3625	tags=17%, list=18%, signal=20%
ICF_DN	11	0.214516	0.557501	0.970205	1	1	5712	tags=36%, list=28%, signal=50%
ZHAN_MULTIPLE_MYELOMA_SUBCLASSES_DIFF	28	0.165802	0.556776	0.991007	1	1	3717	tags=18%, list=18%, signal=22%
GAMMA_ESR_WS_UNREG	25	0.172966	0.555906	0.988506	1	1	4098	tags=20%, list=20%, signal=25%
AGED_MOUSE_HIPPOCAMPUS_MULTI_UP	19	0.18385	0.555769	0.982922	1	1	3859	tags=21%, list=19%, signal=26%
IFN_GAMMA_UP	37	0.156117	0.555575	0.98893	1	1	6513	tags=32%, list=31%, signal=47%
UVB_NHEK4_24HRS_DN	15	0.192704	0.548619	0.974409	1	1	6369	tags=40%, list=31%, signal=58%
RARRXRPATHWAY	14	0.194565	0.545514	0.980732	1	1	3567	tags=21%, list=17%, signal=26%
TNF_AND_FAS_NETWORK	15	0.190439	0.539812	0.975472	1	1	3972	tags=27%, list=19%, signal=33%
HSA04950_MATURITY_ONSET_DIABETES_OF_THE_YOUNG	23	0.168699	0.535721	0.988281	1	1	8751	tags=57%, list=42%, signal=98%
GRAEBER_BETA2_INTEGRINS	11	0.205058	0.530044	0.976331	1	1	16451	tags=100%, list=80%, signal=488%
HSA00630_GLYOXYLATE_AND_DICARBOXYLATE_METABOLISM	11	0.206324	0.527978	0.981443	1	1	8936	tags=64%, list=43%, signal=112%
CELL_CYCLE_ARREST	27	0.15823	0.52331	0.992063	0.99977	1	3478	tags=19%, list=17%, signal=22%
HADDAD_HSC_CD7_UP	57	0.13136	0.512417	0.998162	0.999305	1	3658	tags=16%, list=18%, signal=19%
HADDAD_CD45CD7_PLUS_VS_MINUS_UP	57	0.13136	0.505811	1	0.998273	1	3658	tags=16%, list=18%, signal=19%
INSULIN_ADIP_SENS_UP	12	0.184206	0.497024	0.988258	0.997362	1	6217	tags=33%, list=30%, signal=48%
CDC42RACPATHWAY	10	0.184161	0.468527	0.996086	0.997685	1	16883	tags=100%, list=82%, signal=543%
