# Supplementary material for: Opposing roles of PIK3CA gene alterations to EZH2 signaling in non-muscle invasive bladder cancer
Source: Oncotarget. 2017 Jan 2;8(6):10531–42. doi: 10.18632/oncotarget.14453 (PMC5354678; doi:10.18632/oncotarget.14453)
Supplement: Supplementary file 6 [file oncotarget-08-10531-s006.xlsx]

## Sheet: gsea_report_for_W_1355922537002
NAME	SIZE	ES	NES	NOM p-val	FDR q-val	FWER p-val	RANK AT MAX	LEADING EDGE
SERUM_FIBROBLAST_CELLCYCLE	111	-0.535176	-2.42251	0	0	0	6311	tags=67%, list=30%, signal=95%
VERNELL_PRB_CLSTR1	57	-0.544077	-2.16358	0	0.00635486	0.009	4699	tags=54%, list=23%, signal=70%
HSA01032_GLYCAN_STRUCTURES_DEGRADATION	28	-0.621063	-2.11139	0	0.0183005	0.037	2852	tags=54%, list=14%, signal=62%
HBX_HCC_DN	22	-0.64408	-2.06228	0	0.0270678	0.075	3563	tags=50%, list=17%, signal=60%
SIG_BCR_SIGNALING_PATHWAY	44	-0.525274	-2.04769	0	0.0286554	0.095	2579	tags=39%, list=12%, signal=44%
DOX_RESIST_GASTRIC_UP	36	-0.5675	-2.0459	0	0.0248447	0.099	5966	tags=81%, list=29%, signal=113%
IDX_TSA_UP_CLUSTER3	81	-0.468586	-2.01711	0	0.030731	0.141	6844	tags=69%, list=33%, signal=103%
HSA00531_GLYCOSAMINOGLYCAN_DEGRADATION	16	-0.688481	-1.99609	0	0.0368995	0.19	2852	tags=63%, list=14%, signal=72%
CROMER_HYPOPHARYNGEAL_MET_VS_NON_UP	65	-0.477399	-1.98859	0	0.0352831	0.202	2791	tags=38%, list=13%, signal=44%
ZHAN_MM_CD138_PR_VS_REST	28	-0.578198	-1.9664	0	0.0409978	0.256	6386	tags=82%, list=31%, signal=119%
GOLDRATH_CELLCYCLE	27	-0.578061	-1.96519	0	0.0379198	0.261	6101	tags=78%, list=29%, signal=110%
S1P_SIGNALING	20	-0.615408	-1.94582	0	0.0452725	0.32	1721	tags=45%, list=8%, signal=49%
CHANG_SERUM_RESPONSE_UP	127	-0.423451	-1.94572	0	0.04179	0.32	6164	tags=52%, list=30%, signal=74%
BRCA2_BRCA1_UP	41	-0.515824	-1.94452	0	0.0394253	0.324	5003	tags=46%, list=24%, signal=61%
REOVIRUS_HEK293_DN	205	-0.38956	-1.9312	0	0.0454715	0.385	3722	tags=32%, list=18%, signal=39%
MIDDLEAGE_DN	14	-0.666852	-1.92816	0.00662252	0.0441177	0.394	6349	tags=93%, list=31%, signal=134%
CROONQUIST_IL6_RAS_DN	20	-0.610761	-1.91298	0	0.0493844	0.443	6386	tags=75%, list=31%, signal=108%
CMV_HCMV_TIMECOURSE_20HRS_UP	71	-0.460164	-1.90543	0	0.0515647	0.476	2722	tags=30%, list=13%, signal=34%
TGFBETA_C2_UP	18	-0.623754	-1.89226	0.00215983	0.0569058	0.532	4514	tags=50%, list=22%, signal=64%
IDX_TSA_DN_CLUSTER2	55	-0.475707	-1.88796	0	0.0577093	0.554	4255	tags=40%, list=21%, signal=50%
SIG_PIP3_SIGNALING_IN_B_LYMPHOCYTES	33	-0.537584	-1.88181	0	0.0592624	0.579	2579	tags=39%, list=12%, signal=45%
AGUIRRE_PANCREAS_CHR6	25	-0.564397	-1.875	0	0.0606428	0.608	4540	tags=52%, list=22%, signal=67%
FALT_BCLL_UP	38	-0.505993	-1.85874	0.00214133	0.0697195	0.674	5607	tags=58%, list=27%, signal=79%
LE_MYELIN_UP	82	-0.427517	-1.85551	0	0.069581	0.694	6019	tags=57%, list=29%, signal=81%
ERK5PATHWAY	15	-0.634707	-1.83628	0.00395257	0.082009	0.774	4218	tags=60%, list=20%, signal=75%
CHANG_SERUM_RESPONSE_DN	109	-0.394706	-1.80596	0	0.108147	0.879	6136	tags=48%, list=30%, signal=67%
IRITANI_ADPROX_DN	56	-0.446839	-1.80321	0.00416667	0.107218	0.885	4435	tags=38%, list=21%, signal=48%
PROSTAGLANDIN_SYNTHESIS_REGULATION	28	-0.528771	-1.80317	0.00422833	0.103388	0.885	4164	tags=46%, list=20%, signal=58%
GALACTOSE_METABOLISM	24	-0.548493	-1.8027	0.0021692	0.100257	0.886	5239	tags=58%, list=25%, signal=78%
GLYCOSAMINOGLYCAN_DEGRADATION	10	-0.705583	-1.79967	0	0.100194	0.894	2852	tags=70%, list=14%, signal=81%
NDKDYNAMINPATHWAY	16	-0.617078	-1.79934	0.0105932	0.097359	0.894	1559	tags=38%, list=8%, signal=41%
GENOTOXINS_ALL_4HRS_REG	24	-0.56015	-1.79699	0	0.096505	0.898	4896	tags=58%, list=24%, signal=76%
FERRANDO_MLL_T_ALL_DN	80	-0.420857	-1.79335	0	0.0969649	0.904	4823	tags=48%, list=23%, signal=62%
ZHAN_MM_MOLECULAR_CLASSI_DN	42	-0.473225	-1.78966	0.00215054	0.0977546	0.912	4290	tags=40%, list=21%, signal=51%
ST_INTEGRIN_SIGNALING_PATHWAY	75	-0.417556	-1.78893	0	0.0956829	0.913	4434	tags=37%, list=21%, signal=47%
CMV_IE86_UP	46	-0.465841	-1.78314	0.00421941	0.0986208	0.925	5575	tags=54%, list=27%, signal=74%
CROONQUIST_IL6_STARVE_UP	31	-0.521743	-1.78163	0.00413223	0.0975535	0.927	6386	tags=81%, list=31%, signal=116%
HDACI_COLON_CLUSTER9	57	-0.444626	-1.77684	0.00438597	0.0995062	0.934	2945	tags=33%, list=14%, signal=39%
SA_PTEN_PATHWAY	14	-0.617881	-1.77371	0.00851064	0.10033	0.941	3857	tags=57%, list=19%, signal=70%
CANCER_UNDIFFERENTIATED_META_UP	61	-0.433126	-1.76774	0	0.102914	0.95	6454	tags=62%, list=31%, signal=90%
CORTEX_ENRICHMENT_EARLY_UP	12	-0.654192	-1.76708	0.00764818	0.101021	0.951	1106	tags=33%, list=5%, signal=35%
HSA00603_GLYCOSPHINGOLIPID_BIOSYNTHESIS_GLOBOSERIES	13	-0.657401	-1.76101	0.00616016	0.104288	0.961	2852	tags=62%, list=14%, signal=71%
MRNA_PROCESSING	34	-0.496547	-1.7582	0.00224215	0.104927	0.963	4537	tags=56%, list=22%, signal=71%
GPCRDB_CLASS_B_SECRETIN_LIKE	21	-0.556329	-1.75153	0.0042735	0.109929	0.969	4442	tags=43%, list=21%, signal=55%
RASPATHWAY	18	-0.565694	-1.74371	0.0043384	0.115638	0.974	2567	tags=44%, list=12%, signal=51%
HUMAN_TISSUE_THYMUS	15	-0.603753	-1.74305	0.00838574	0.113734	0.975	6389	tags=60%, list=31%, signal=87%
E2F3_ONCOGENIC_SIGNATURE	203	-0.351814	-1.74035	0	0.114159	0.977	4581	tags=37%, list=22%, signal=47%
GPCRS_CLASS_B_SECRETIN_LIKE	21	-0.556329	-1.7382	0.00612245	0.113773	0.979	4442	tags=43%, list=21%, signal=55%
ST_T_CELL_SIGNAL_TRANSDUCTION	43	-0.457478	-1.73805	0.0021322	0.111538	0.979	5023	tags=42%, list=24%, signal=55%
PEART_HISTONE_UP	48	-0.450927	-1.73754	0	0.109675	0.979	6101	tags=63%, list=29%, signal=88%
SARCOMAS_LIPOSARCOMA_UP	10	-0.677734	-1.71969	0.0101626	0.125827	0.99	3706	tags=70%, list=18%, signal=85%
IRITANI_ADPROX_LYMPH	112	-0.378196	-1.71885	0	0.124359	0.99	6386	tags=54%, list=31%, signal=78%
SERUM_FIBROBLAST_CORE_UP	164	-0.353755	-1.71195	0	0.130361	0.991	5835	tags=46%, list=28%, signal=63%
KNUDSEN_PMNS_DN	193	-0.343175	-1.71004	0	0.13008	0.994	4040	tags=30%, list=20%, signal=36%
REN_E2F1_TARGETS	32	-0.474671	-1.7006	0.00214592	0.138145	0.997	5551	tags=53%, list=27%, signal=72%
ST_G_ALPHA_I_PATHWAY	34	-0.476602	-1.69813	0.00845666	0.137945	0.997	3857	tags=47%, list=19%, signal=58%
AGUIRRE_PANCREAS_CHR1	25	-0.509746	-1.69575	0	0.138166	0.997	5956	tags=56%, list=29%, signal=79%
AMIPATHWAY	21	-0.525731	-1.69546	0.00823045	0.136119	0.997	4300	tags=43%, list=21%, signal=54%
CMV_HCMV_TIMECOURSE_ALL_UP	415	-0.312866	-1.69489	0	0.134362	0.997	4325	tags=31%, list=21%, signal=38%
SIG_PIP3_SIGNALING_IN_CARDIAC_MYOCTES	61	-0.415143	-1.69257	0.00444444	0.134534	0.998	3857	tags=39%, list=19%, signal=48%
HSA05221_ACUTE_MYELOID_LEUKEMIA	48	-0.441665	-1.68944	0.00416667	0.135707	0.998	3642	tags=40%, list=18%, signal=48%
NADLER_OBESITY_UP	48	-0.431453	-1.68918	0.00416667	0.133698	0.998	2574	tags=25%, list=12%, signal=28%
SIG_INSULIN_RECEPTOR_PATHWAY_IN_CARDIAC_MYOCYTES	47	-0.435631	-1.68851	0.00208333	0.132383	0.998	3857	tags=38%, list=19%, signal=47%
ST_B_CELL_ANTIGEN_RECEPTOR	36	-0.461019	-1.67807	0.00628931	0.142163	0.999	2579	tags=31%, list=12%, signal=35%
THELPERPATHWAY	12	-0.616507	-1.67518	0.0162602	0.143461	1	4330	tags=42%, list=21%, signal=53%
GLOBOSIDE_METABOLISM	12	-0.614688	-1.67277	0.0266393	0.144376	1	3771	tags=67%, list=18%, signal=81%
P21_P53_MIDDLE_DN	22	-0.521116	-1.67255	0.00649351	0.142556	1	6219	tags=64%, list=30%, signal=91%
ST_JNK_MAPK_PATHWAY	35	-0.457306	-1.67104	0.0114679	0.142544	1	3979	tags=37%, list=19%, signal=46%
CMV_HCMV_6HRS_DN	50	-0.427345	-1.67087	0.00653595	0.14066	1	6788	tags=52%, list=33%, signal=77%
BCNU_GLIOMA_MGMT_48HRS_UP	18	-0.544701	-1.67076	0.0104822	0.138894	1	4191	tags=44%, list=20%, signal=56%
TGFBETA_EARLY_UP	45	-0.436263	-1.67003	0.0040568	0.137742	1	4844	tags=42%, list=23%, signal=55%
APPEL_IMATINIB_UP	29	-0.475928	-1.66799	0.0106157	0.137801	1	3494	tags=48%, list=17%, signal=58%
P21_P53_ANY_DN	41	-0.441836	-1.66502	0.00416667	0.139486	1	7505	tags=68%, list=36%, signal=107%
ZHAN_MM_CD138_CD2_VS_REST	33	-0.470338	-1.66292	0.00424628	0.14002	1	3965	tags=42%, list=19%, signal=52%
LEE_TCELLS3_UP	86	-0.384925	-1.66229	0.00223214	0.138929	1	6844	tags=67%, list=33%, signal=100%
HSA05223_NON_SMALL_CELL_LUNG_CANCER	47	-0.429668	-1.65968	0.004329	0.140037	1	3324	tags=36%, list=16%, signal=43%
HOFFMANN_BIVSBII_BI_TABLE2	177	-0.33995	-1.65956	0	0.138272	1	6541	tags=54%, list=32%, signal=79%
EDG1PATHWAY	20	-0.525444	-1.65568	0.00642398	0.141097	1	1721	tags=30%, list=8%, signal=33%
CSKPATHWAY	21	-0.525731	-1.64949	0.0207469	0.146251	1	4300	tags=43%, list=21%, signal=54%
VANTVEER_BREAST_OUTCOME_GOOD_VS_POOR_DN	58	-0.404029	-1.64567	0.00647948	0.148624	1	6051	tags=47%, list=29%, signal=66%
EGF_RECEPTOR_SIGNALING_PATHWAY	13	-0.598324	-1.6442	0.027957	0.148466	1	5062	tags=62%, list=24%, signal=81%
SPRYPATHWAY	17	-0.553378	-1.63737	0.0162933	0.154652	1	4587	tags=53%, list=22%, signal=68%
G_PROTEIN_SIGNALING	82	-0.382801	-1.63693	0.0043956	0.153329	1	1827	tags=20%, list=9%, signal=21%
BUT_TSA_UP	17	-0.542469	-1.63168	0.0194932	0.158214	1	4258	tags=47%, list=21%, signal=59%
CMV_HCMV_TIMECOURSE_14HRS_UP	41	-0.445714	-1.62712	0.0063425	0.161935	1	3979	tags=51%, list=19%, signal=63%
LEE_TCELLS2_UP	899	-0.284095	-1.6263	0	0.161396	1	6080	tags=42%, list=29%, signal=56%
HSA00511_N_GLYCAN_DEGRADATION	15	-0.560225	-1.62502	0.0182556	0.161218	1	5239	tags=67%, list=25%, signal=89%
AGUIRRE_PANCREAS_CHR9	20	-0.522996	-1.61955	0.0328228	0.166702	1	4552	tags=40%, list=22%, signal=51%
HOFMANN_MDS_CD34_LOW_AND_HIGH_RISK	41	-0.425692	-1.611	0.0141129	0.17614	1	5419	tags=41%, list=26%, signal=56%
HSA04520_ADHERENS_JUNCTION	74	-0.380142	-1.60533	0.00623701	0.181818	1	3953	tags=32%, list=19%, signal=40%
BREAST_DUCTAL_CARCINOMA_GENES	19	-0.52023	-1.60407	0.0130435	0.181273	1	6311	tags=68%, list=30%, signal=98%
N_GLYCAN_DEGRADATION	13	-0.597043	-1.60352	0.0421053	0.179957	1	2852	tags=54%, list=14%, signal=62%
CMV_UV-CMV_COMMON_HCMV_6HRS_DN	27	-0.468119	-1.60309	0.0151188	0.178579	1	6788	tags=63%, list=33%, signal=94%
CELL_CYCLE_KEGG	77	-0.380792	-1.60171	0.00420168	0.178413	1	5291	tags=45%, list=26%, signal=61%
MAPKPATHWAY	80	-0.376203	-1.60154	0.0045045	0.176625	1	3857	tags=35%, list=19%, signal=43%
MPRPATHWAY	21	-0.494378	-1.59933	0.0196937	0.177951	1	3141	tags=38%, list=15%, signal=45%
BOQUEST_CD31PLUS_VS_CD31MINUS_DN	231	-0.314862	-1.59683	0	0.179804	1	5316	tags=35%, list=26%, signal=47%
SMITH_HTERT_UP	95	-0.35916	-1.5954	0.00617284	0.180164	1	5550	tags=45%, list=27%, signal=62%
IDX_TSA_DN_CLUSTER1	42	-0.421528	-1.59442	0.0150215	0.179683	1	2684	tags=29%, list=13%, signal=33%
CELL_CYCLE	69	-0.385568	-1.59354	0.00421053	0.179207	1	6842	tags=58%, list=33%, signal=86%
CELLCYCLEPATHWAY	22	-0.494743	-1.59332	0.0294118	0.177697	1	4550	tags=55%, list=22%, signal=70%
ADIP_DIFF_CLUSTER5	33	-0.452287	-1.59264	0.0211416	0.177097	1	4478	tags=52%, list=22%, signal=66%
CMV_HCMV_TIMECOURSE_24HRS_UP	68	-0.381954	-1.59058	0.0041841	0.177935	1	2389	tags=26%, list=12%, signal=30%
ST_GAQ_PATHWAY	27	-0.466685	-1.58894	0.0152838	0.17834	1	1968	tags=30%, list=10%, signal=33%
BIOSYNTHESIS_OF_STEROIDS	13	-0.571541	-1.58871	0.0383065	0.176909	1	5893	tags=54%, list=28%, signal=75%
GREENBAUM_E2A_UP	33	-0.444629	-1.58719	0.0172043	0.177354	1	6386	tags=67%, list=31%, signal=96%
PLATELET_EXPRESSED	27	-0.463143	-1.5861	0.027957	0.177275	1	5055	tags=44%, list=24%, signal=59%
GCRPATHWAY	14	-0.552858	-1.58346	0.0400844	0.179029	1	2567	tags=43%, list=12%, signal=49%
SIG_IL4RECEPTOR_IN_B_LYPHOCYTES	25	-0.482118	-1.58041	0.00869565	0.18118	1	3857	tags=40%, list=19%, signal=49%
HYPOXIA_REG_UP	32	-0.45103	-1.57522	0.0150215	0.186032	1	4748	tags=34%, list=23%, signal=45%
AGEING_KIDNEY_UP	340	-0.297631	-1.57505	0	0.184621	1	4134	tags=26%, list=20%, signal=31%
IDX_TSA_UP_CLUSTER2	54	-0.399992	-1.57345	0.00831601	0.18555	1	5378	tags=48%, list=26%, signal=65%
UVC_TTD_4HR_UP	50	-0.406649	-1.57141	0.00845666	0.186748	1	3119	tags=26%, list=15%, signal=31%
HSA04660_T_CELL_RECEPTOR_SIGNALING_PATHWAY	88	-0.360258	-1.56986	0.00212314	0.187511	1	3942	tags=32%, list=19%, signal=39%
BRCA_PROGNOSIS_NEG	82	-0.363175	-1.56922	0.004158	0.186823	1	6051	tags=48%, list=29%, signal=67%
G13_SIGNALING_PATHWAY	37	-0.436575	-1.567	0.0125523	0.188532	1	6545	tags=62%, list=32%, signal=91%
CALRES_MOUSE_DN	39	-0.422461	-1.5659	0.0190678	0.188621	1	3085	tags=33%, list=15%, signal=39%
HSA05211_RENAL_CELL_CARCINOMA	63	-0.377794	-1.56251	0.010661	0.191613	1	5815	tags=43%, list=28%, signal=59%
HSA04540_GAP_JUNCTION	85	-0.366863	-1.56227	0.00446429	0.190311	1	4165	tags=34%, list=20%, signal=43%
NAKAJIMA_MCSMBP_MAST	43	-0.413589	-1.56187	0.00625	0.189313	1	4245	tags=40%, list=21%, signal=50%
BREASTCA_TWO_CLASSES	121	-0.337865	-1.55741	0.00668151	0.193837	1	4377	tags=31%, list=21%, signal=40%
LI_FETAL_VS_WT_KIDNEY_UP	162	-0.319381	-1.55667	0	0.193229	1	4839	tags=33%, list=23%, signal=42%
TARTE_PC	67	-0.38016	-1.55635	0.00449438	0.192137	1	3351	tags=28%, list=16%, signal=34%
PAR1PATHWAY	18	-0.508047	-1.5544	0.032	0.193459	1	2910	tags=39%, list=14%, signal=45%
INSULIN_NIH3T3_UP	16	-0.517339	-1.55195	0.0309917	0.195544	1	1861	tags=31%, list=9%, signal=34%
CIS_XPC_UP	134	-0.330652	-1.55164	0.00449438	0.194395	1	5086	tags=40%, list=25%, signal=52%
PHOSPHATIDYLINOSITOL_SIGNALING_SYSTEM	77	-0.370029	-1.54864	0.0132743	0.197156	1	3669	tags=30%, list=18%, signal=36%
HEARTFAILURE_ATRIA_UP	23	-0.471885	-1.54803	0.0315126	0.196614	1	5476	tags=52%, list=26%, signal=71%
SA_PROGRAMMED_CELL_DEATH	11	-0.59576	-1.54453	0.0426439	0.200104	1	3132	tags=55%, list=15%, signal=64%
LH_GRANULOSA_UP	66	-0.372058	-1.54437	0.00440529	0.198794	1	2910	tags=29%, list=14%, signal=33%
CXCR4PATHWAY	21	-0.476963	-1.54244	0.026749	0.200046	1	4258	tags=43%, list=21%, signal=54%
YU_CMYC_UP	29	-0.451401	-1.54205	0.035343	0.199062	1	6565	tags=69%, list=32%, signal=101%
MMS_MOUSE_LYMPH_HIGH_4HRS_UP	32	-0.43261	-1.53989	0.0280172	0.200804	1	6293	tags=63%, list=30%, signal=90%
INSULIN_SIGNALING	87	-0.35318	-1.53909	0.00666667	0.20069	1	4041	tags=32%, list=20%, signal=40%
SMALL_LIGAND_GPCRS	13	-0.5596	-1.53326	0.0357853	0.207241	1	3379	tags=38%, list=16%, signal=46%
SASAKI_ATL_UP	146	-0.32344	-1.53092	0.00239808	0.209287	1	6386	tags=49%, list=31%, signal=70%
KLEIN_PEL_DN	51	-0.390682	-1.5272	0.0103306	0.21312	1	6033	tags=49%, list=29%, signal=69%
WANG_HOXA9_VS_MEIS1_DN	22	-0.475318	-1.52605	0.0479303	0.213214	1	4721	tags=50%, list=23%, signal=65%
HDACI_COLON_SUL16HRS_UP	34	-0.42607	-1.51984	0.0213675	0.221092	1	4524	tags=35%, list=22%, signal=45%
HSA04012_ERBB_SIGNALING_PATHWAY	80	-0.353386	-1.51886	0.00888889	0.221175	1	3857	tags=31%, list=19%, signal=38%
SASAKI_TCELL_LYMPHOMA_VS_CD4_UP	146	-0.32344	-1.51883	0.00966184	0.219647	1	6386	tags=49%, list=31%, signal=70%
UV-4NQO_FIBRO_DN	25	-0.45707	-1.51875	0.0348162	0.218178	1	3708	tags=44%, list=18%, signal=54%
ZHAN_MM_CD138_CD1_VS_REST	40	-0.410908	-1.5176	0.0200803	0.218258	1	3484	tags=33%, list=17%, signal=39%
UVC_HIGH_D3_DN	43	-0.402396	-1.51311	0.0285714	0.223917	1	5966	tags=53%, list=29%, signal=75%
GHPATHWAY	22	-0.469361	-1.51115	0.0449679	0.225534	1	3857	tags=41%, list=19%, signal=50%
SHEPARD_GENES_COMMON_BW_CB_MO	58	-0.376644	-1.51088	0.0173536	0.224431	1	5502	tags=52%, list=27%, signal=70%
AGPCRPATHWAY	11	-0.569906	-1.5101	0.0662526	0.22419	1	2955	tags=45%, list=14%, signal=53%
LAMB_CYCLIN_D1_UP	11	-0.581567	-1.508	0.0724638	0.226232	1	3758	tags=36%, list=18%, signal=44%
GLYCOSPHINGOLIPID_METABOLISM	21	-0.486147	-1.50586	0.0481928	0.22777	1	1721	tags=38%, list=8%, signal=42%
GAMMA-UV_FIBRO_UP	34	-0.417664	-1.50464	0.0339703	0.228076	1	5256	tags=50%, list=25%, signal=67%
ALZHEIMERS_DISEASE_UP	1300	-0.256265	-1.50404	0	0.227554	1	3612	tags=23%, list=17%, signal=27%
TCRAPATHWAY	10	-0.597486	-1.50361	0.0501044	0.226679	1	4300	tags=50%, list=21%, signal=63%
OXSTRESS_RPETHREE_DN	25	-0.448803	-1.50257	0.0404255	0.226914	1	4551	tags=52%, list=22%, signal=67%
HSA04370_VEGF_SIGNALING_PATHWAY	62	-0.363907	-1.50068	0.0155556	0.228398	1	4187	tags=31%, list=20%, signal=38%
CMV_HCMV_TIMECOURSE_6HRS_DN	46	-0.387522	-1.49802	0.00860215	0.231155	1	2697	tags=28%, list=13%, signal=32%
MANALO_HYPOXIA_DN	68	-0.363626	-1.49744	0.0167015	0.2305	1	7505	tags=65%, list=36%, signal=101%
PRMT5_KD_UP	157	-0.309238	-1.49626	0.00241546	0.230872	1	5757	tags=42%, list=28%, signal=58%
BCNU_GLIOMA_NOMGMT_24HRS_UP	12	-0.538506	-1.49485	0.0476191	0.231457	1	4191	tags=50%, list=20%, signal=63%
ROS_MOUSE_AORTA_DN	71	-0.35474	-1.4944	0.0303688	0.230664	1	4421	tags=37%, list=21%, signal=46%
ROSS_CBF_LEUKEMIA	58	-0.369127	-1.49372	0.00863931	0.230218	1	5191	tags=38%, list=25%, signal=50%
PTDINSPATHWAY	20	-0.471919	-1.49207	0.0422535	0.231173	1	4435	tags=40%, list=21%, signal=51%
BYSTRYKH_HSC_BRAIN_CIS_GLOCUS	45	-0.387295	-1.49164	0.0412148	0.230353	1	4545	tags=44%, list=22%, signal=57%
GUO_HEX_UP	73	-0.35235	-1.48942	0.0196937	0.23244	1	5329	tags=41%, list=26%, signal=55%
SERUM_FIBROBLAST_CORE_DN	164	-0.307082	-1.48848	0.00684931	0.232458	1	4604	tags=32%, list=22%, signal=40%
HDACI_COLON_SUL_UP	110	-0.328432	-1.48792	0.00705882	0.232054	1	5698	tags=38%, list=28%, signal=52%
ABBUD_LIF_DN	23	-0.451526	-1.48783	0.049896	0.230832	1	4056	tags=39%, list=20%, signal=49%
MYOD_NIH3T3_UP	78	-0.345422	-1.48752	0.00879121	0.230001	1	3888	tags=36%, list=19%, signal=44%
HSA04150_MTOR_SIGNALING_PATHWAY	42	-0.39026	-1.48597	0.0294737	0.230982	1	4421	tags=38%, list=21%, signal=48%
HSA00600_SPHINGOLIPID_METABOLISM	35	-0.406789	-1.48436	0.0536913	0.231934	1	2598	tags=37%, list=13%, signal=42%
VEGFPATHWAY	23	-0.456455	-1.48297	0.0492505	0.232848	1	4421	tags=39%, list=21%, signal=50%
HOFMANN_MDS_CD34_HIGH_RISK	27	-0.43625	-1.47979	0.0397351	0.236734	1	1396	tags=19%, list=7%, signal=20%
CMV_HCMV_TIMECOURSE_16HRS_UP	47	-0.382691	-1.47978	0.0280172	0.235406	1	4603	tags=38%, list=22%, signal=49%
RNA_POLYMERASE	13	-0.53574	-1.47977	0.0667976	0.234045	1	3248	tags=46%, list=16%, signal=55%
KIM_TH_CELLS_DN	14	-0.529332	-1.47952	0.0531697	0.233193	1	4259	tags=50%, list=21%, signal=63%
ALZHEIMERS_INCIPIENT_UP	305	-0.282859	-1.47913	0	0.232423	1	3975	tags=28%, list=19%, signal=34%
AT1RPATHWAY	30	-0.42882	-1.47863	0.044843	0.231786	1	3857	tags=40%, list=19%, signal=49%
UEDA_MOUSE_LIVER	127	-0.315644	-1.47298	0.00681818	0.239384	1	5956	tags=41%, list=29%, signal=57%
ET743_SARCOMA_6HRS_UP	28	-0.429761	-1.47082	0.0561331	0.241625	1	3492	tags=29%, list=17%, signal=34%
ST_P38_MAPK_PATHWAY	33	-0.4128	-1.47057	0.031185	0.240669	1	5412	tags=42%, list=26%, signal=57%
ROSS_FAB_M7	61	-0.362413	-1.47023	0.016092	0.239768	1	2356	tags=23%, list=11%, signal=26%
NFATPATHWAY	47	-0.380551	-1.4698	0.0369565	0.239081	1	3328	tags=30%, list=16%, signal=35%
P21_P53_EARLY_DN	10	-0.583314	-1.46898	0.0733753	0.239045	1	8064	tags=90%, list=39%, signal=147%
GPCRPATHWAY	32	-0.418893	-1.46857	0.0311111	0.238421	1	2955	tags=34%, list=14%, signal=40%
UVC_TTD_ALL_UP	66	-0.359101	-1.46618	0.0253456	0.240794	1	3333	tags=26%, list=16%, signal=31%
ZHAN_MM_MOLECULAR_CLASSI_UP	56	-0.368903	-1.46368	0.0387097	0.243397	1	2603	tags=23%, list=13%, signal=26%
HSA00562_INOSITOL_PHOSPHATE_METABOLISM	47	-0.375053	-1.46293	0.029661	0.243294	1	3440	tags=30%, list=17%, signal=36%
CHESLER_BRAIN_NEURAL_HIGH_GENES	20	-0.470682	-1.46145	0.0565217	0.244574	1	2906	tags=35%, list=14%, signal=41%
ST_GA13_PATHWAY	35	-0.407401	-1.45488	0.0352251	0.253479	1	2081	tags=29%, list=10%, signal=32%
CROONQUIST_RAS_STROMA_UP	18	-0.48471	-1.45273	0.0546218	0.255773	1	3734	tags=39%, list=18%, signal=47%
SHEPARD_CRASH_AND_BURN_MUT_VS_WT_DN	140	-0.309402	-1.4522	0.00483092	0.255342	1	5502	tags=41%, list=27%, signal=55%
ALCALAY_AML_NPMC_DN	160	-0.302567	-1.45066	0.0114943	0.256394	1	6267	tags=45%, list=30%, signal=64%
P21_ANY_DN	28	-0.428762	-1.44803	0.0487239	0.25907	1	7219	tags=68%, list=35%, signal=104%
ARAPPATHWAY	10	-0.563939	-1.44791	0.0809717	0.258005	1	1976	tags=30%, list=10%, signal=33%
WIELAND_HEPATITIS_B_INDUCED	88	-0.3327	-1.44676	0.0277136	0.258745	1	5259	tags=35%, list=25%, signal=47%
HSC_LATEPROGENITORS_ADULT	396	-0.268947	-1.44648	0	0.257889	1	4594	tags=30%, list=22%, signal=38%
TGFBETA_ALL_UP	77	-0.346727	-1.44628	0.0230126	0.256909	1	4844	tags=34%, list=23%, signal=44%
VEGF_HUVEC_UP	13	-0.530048	-1.44454	0.0916844	0.258568	1	3603	tags=46%, list=17%, signal=56%
H2O2_CSBRESCUED_C1_UP	38	-0.391738	-1.44374	0.0368098	0.258582	1	2911	tags=32%, list=14%, signal=37%
ROSS_CBF	71	-0.349542	-1.44107	0.0215054	0.261659	1	5191	tags=38%, list=25%, signal=51%
GLYCOGEN	18	-0.476962	-1.44091	0.0670732	0.26064	1	4784	tags=50%, list=23%, signal=65%
FSH_GRANULOSA_UP	65	-0.351375	-1.43683	0.0386364	0.26634	1	2910	tags=28%, list=14%, signal=32%
HSA05213_ENDOMETRIAL_CANCER	46	-0.367766	-1.43553	0.0397351	0.26703	1	2549	tags=28%, list=12%, signal=32%
STEMCELL_HEMATOPOIETIC_UP	1239	-0.245784	-1.4352	0	0.266324	1	3679	tags=23%, list=18%, signal=26%
HDACI_COLON_BUT24HRS_DN	97	-0.323318	-1.43274	0.0132743	0.269338	1	5970	tags=45%, list=29%, signal=63%
G1PATHWAY	24	-0.437067	-1.4287	0.08125	0.275042	1	4550	tags=54%, list=22%, signal=69%
KENNY_WNT_UP	43	-0.384534	-1.42846	0.041841	0.274157	1	5420	tags=56%, list=26%, signal=75%
CITED1_KO_HET_UP	22	-0.451333	-1.42701	0.0670732	0.275384	1	1706	tags=23%, list=8%, signal=25%
BRG1_ALAB_UP	39	-0.392949	-1.42577	0.047191	0.276198	1	5723	tags=44%, list=28%, signal=60%
CHESLER_BRAIN_CIS_GENES	52	-0.360567	-1.42442	0.0372671	0.277053	1	2900	tags=27%, list=14%, signal=31%
WELCSH_BRCA_UP	34	-0.391275	-1.42397	0.04375	0.276532	1	7621	tags=65%, list=37%, signal=102%
GRANDVAUX_IRF3_DN	20	-0.451779	-1.42355	0.0663812	0.275927	1	3840	tags=40%, list=19%, signal=49%
STARCH_AND_SUCROSE_METABOLISM	28	-0.415296	-1.42339	0.0529661	0.274824	1	2098	tags=29%, list=10%, signal=32%
HSA00230_PURINE_METABOLISM	135	-0.309539	-1.41958	0.00909091	0.280181	1	5711	tags=39%, list=28%, signal=53%
ADIP_DIFF_CLUSTER4	34	-0.391515	-1.41602	0.0574949	0.284844	1	5966	tags=47%, list=29%, signal=66%
HSC_LATEPROGENITORS_SHARED	390	-0.26272	-1.416	0	0.283539	1	4594	tags=29%, list=22%, signal=37%
ST_DICTYOSTELIUM_DISCOIDEUM_CAMP_CHEMOTAXIS_PATHWAY	30	-0.399384	-1.4148	0.0712743	0.284373	1	3811	tags=33%, list=18%, signal=41%
SIG_CHEMOTAXIS	43	-0.371365	-1.41414	0.0471092	0.284254	1	6221	tags=53%, list=30%, signal=76%
IDX_TSA_UP_CLUSTER4	33	-0.396979	-1.41308	0.0540541	0.284796	1	2918	tags=24%, list=14%, signal=28%
IRITANI_ADPROX_UP	22	-0.437586	-1.41218	0.0829596	0.285177	1	5582	tags=55%, list=27%, signal=75%
ROTH_HTERT_DIFF	25	-0.419077	-1.41162	0.0875274	0.284856	1	2488	tags=32%, list=12%, signal=36%
GNATENKO_PLATELET_UP	36	-0.38384	-1.41105	0.0682731	0.28447	1	1972	tags=25%, list=10%, signal=28%
HSA00052_GALACTOSE_METABOLISM	30	-0.410977	-1.41088	0.0836735	0.2835	1	5686	tags=47%, list=27%, signal=64%
HSA04910_INSULIN_SIGNALING_PATHWAY	123	-0.305629	-1.41006	0.0211416	0.283692	1	3857	tags=28%, list=19%, signal=35%
ST_PHOSPHOINOSITIDE_3_KINASE_PATHWAY	30	-0.408672	-1.4096	0.0596708	0.283112	1	3857	tags=37%, list=19%, signal=45%
BRENTANI_PROTEIN_MODIFICATION	135	-0.302401	-1.40958	0.010846	0.281903	1	2955	tags=23%, list=14%, signal=27%
CMV_HCMV_TIMECOURSE_18HRS_UP	68	-0.340652	-1.40882	0.0393013	0.281867	1	4537	tags=37%, list=22%, signal=47%
EPOPATHWAY	17	-0.47133	-1.40855	0.0934783	0.281071	1	3857	tags=41%, list=19%, signal=51%
ZUCCHI_EPITHELIAL_UP	39	-0.378167	-1.40824	0.0359408	0.280448	1	4938	tags=41%, list=24%, signal=54%
LAL_KO_3MO_UP	42	-0.378131	-1.40529	0.0512821	0.284111	1	1879	tags=26%, list=9%, signal=29%
SA_REG_CASCADE_OF_CYCLIN_EXPR	12	-0.518758	-1.40528	0.1	0.2829	1	5844	tags=75%, list=28%, signal=104%
HSA04360_AXON_GUIDANCE	123	-0.301537	-1.40486	0.0222717	0.282353	1	3811	tags=27%, list=18%, signal=33%
VHL_NORMAL_UP	372	-0.262898	-1.40474	0.00691244	0.281348	1	3885	tags=27%, list=19%, signal=33%
ACHPATHWAY	10	-0.550998	-1.40389	0.10395	0.28161	1	3141	tags=40%, list=15%, signal=47%
NKCELLSPATHWAY	16	-0.484302	-1.40385	0.092827	0.280496	1	2274	tags=31%, list=11%, signal=35%
SANA_TNFA_ENDOTHELIAL_DN	74	-0.326732	-1.40245	0.0326797	0.281764	1	5131	tags=42%, list=25%, signal=56%
PENG_GLUTAMINE_UP	196	-0.282494	-1.40213	0.00896861	0.281115	1	4309	tags=29%, list=21%, signal=36%
FALT_BCLL_IG_MUTATED_VS_WT_UP	38	-0.38066	-1.40116	0.0636943	0.281442	1	5195	tags=39%, list=25%, signal=53%
LAMB_CYCLIN_D3_GLOCUS	14	-0.496495	-1.39959	0.1	0.282971	1	6311	tags=64%, list=30%, signal=92%
BRENTANI_CELL_CYCLE	71	-0.332069	-1.39167	0.0390805	0.295656	1	6386	tags=52%, list=31%, signal=75%
AMINOSUGARS_METABOLISM	15	-0.479521	-1.39128	0.104854	0.295058	1	4543	tags=40%, list=22%, signal=51%
ROSS_CBF_MYH	46	-0.365463	-1.39088	0.0547046	0.294621	1	5511	tags=39%, list=27%, signal=53%
INSULIN_ADIP_INSENS_UP	16	-0.471591	-1.39084	0.0869565	0.29345	1	6616	tags=63%, list=32%, signal=92%
HDACI_COLON_BUT_UP	151	-0.291245	-1.38923	0.0111857	0.294947	1	4524	tags=28%, list=22%, signal=35%
PASSERINI_PROLIFERATION	56	-0.354959	-1.38783	0.0617021	0.296309	1	3966	tags=32%, list=19%, signal=40%
ECMPATHWAY	19	-0.451873	-1.38604	0.0736196	0.298283	1	4027	tags=42%, list=19%, signal=52%
TCYTOTOXICPATHWAY	12	-0.514687	-1.38594	0.0961924	0.297294	1	8426	tags=58%, list=41%, signal=98%
RADMACHER_AMLNORMALKARYTYPE_SIG	68	-0.336928	-1.38582	0.0468085	0.296288	1	4086	tags=32%, list=20%, signal=40%
HDACI_COLON_SUL48HRS_UP	76	-0.327355	-1.38476	0.0371991	0.29678	1	5242	tags=36%, list=25%, signal=47%
WALKER_MM_SNP_DIFF	43	-0.36563	-1.38419	0.0578842	0.296559	1	2860	tags=23%, list=14%, signal=27%
PYRIMIDINE_METABOLISM	51	-0.358387	-1.38416	0.044586	0.295406	1	7433	tags=55%, list=36%, signal=85%
HDACI_COLON_SUL24HRS_UP	54	-0.348718	-1.38371	0.0498915	0.295086	1	5698	tags=41%, list=28%, signal=56%
P21_MIDDLE_DN	12	-0.511834	-1.38242	0.119919	0.296286	1	7219	tags=75%, list=35%, signal=115%
GNATENKO_PLATELET	36	-0.38384	-1.3823	0.0455487	0.29533	1	1972	tags=25%, list=10%, signal=28%
HDACI_COLON_SUL12HRS_UP	20	-0.440818	-1.38192	0.10148	0.294785	1	5242	tags=45%, list=25%, signal=60%
FALT_BCLL_DN	46	-0.357468	-1.38011	0.0583153	0.296831	1	6130	tags=52%, list=30%, signal=74%
DORSAM_HOXA9_DN	28	-0.402339	-1.37939	0.0852878	0.296974	1	5965	tags=46%, list=29%, signal=65%
HDACI_COLON_BUT2HRS_UP	58	-0.33771	-1.37786	0.0441501	0.29841	1	5794	tags=43%, list=28%, signal=60%
POD1_KO_UP	353	-0.259731	-1.37685	0.00480769	0.299158	1	6178	tags=42%, list=30%, signal=58%
ST_WNT_BETA_CATENIN_PATHWAY	28	-0.397619	-1.37598	0.0892116	0.29946	1	1913	tags=32%, list=9%, signal=35%
FERRANDO_T_CELL_DIFFERENTIATION_PATHWAY	14	-0.489485	-1.37545	0.0925197	0.299277	1	3237	tags=29%, list=16%, signal=34%
CHOLESTEROL_BIOSYNTHESIS	15	-0.476393	-1.37378	0.0985626	0.300987	1	5463	tags=40%, list=26%, signal=54%
GH_GHRHR_KO_6HRS_DN	25	-0.421027	-1.37275	0.0945674	0.301868	1	1620	tags=24%, list=8%, signal=26%
PITX2PATHWAY	13	-0.493922	-1.37226	0.111111	0.301561	1	4514	tags=31%, list=22%, signal=39%
BCRABL_HL60_CDNA_DN	27	-0.412224	-1.37222	0.0734341	0.300508	1	1827	tags=19%, list=9%, signal=20%
HSA04614_RENIN_ANGIOTENSIN_SYSTEM	17	-0.462316	-1.3719	0.103306	0.299878	1	1433	tags=29%, list=7%, signal=32%
SPPAPATHWAY	19	-0.441653	-1.36819	0.0814664	0.30527	1	1578	tags=26%, list=8%, signal=28%
ROSS_AML1_ETO	70	-0.332147	-1.36732	0.0401786	0.305779	1	5054	tags=31%, list=24%, signal=41%
HSC_LATEPROGENITORS_FETAL	395	-0.257534	-1.36615	0.007109	0.306533	1	4594	tags=29%, list=22%, signal=37%
ZHAN_MM_CD1_VS_CD2_UP	69	-0.330554	-1.36516	0.0394432	0.307056	1	5666	tags=41%, list=27%, signal=56%
ELONGINA_KO_DN	158	-0.283515	-1.36448	0.0206422	0.307078	1	5299	tags=39%, list=26%, signal=52%
HDACI_COLON_SUL16HRS_DN	68	-0.327216	-1.36002	0.052521	0.314234	1	5879	tags=43%, list=28%, signal=59%
SCHRAETS_MLL_UP	31	-0.385759	-1.3561	0.10643	0.320129	1	6162	tags=52%, list=30%, signal=73%
HSA05218_MELANOMA	64	-0.326796	-1.35432	0.0649351	0.322411	1	3324	tags=25%, list=16%, signal=30%
HBX_NL_DN	16	-0.458559	-1.35279	0.0995851	0.324266	1	4864	tags=44%, list=24%, signal=57%
ATRIA_UP	172	-0.277835	-1.3525	0.0260047	0.323719	1	5947	tags=42%, list=29%, signal=59%
TCRPATHWAY	39	-0.358664	-1.35021	0.0742459	0.32706	1	4943	tags=41%, list=24%, signal=54%
TAKEDA_NUP8_HOXA9_10D_DN	132	-0.290246	-1.34967	0.0221239	0.326966	1	4088	tags=28%, list=20%, signal=35%
AGEING_BRAIN_UP	179	-0.274772	-1.34831	0.0159091	0.328377	1	4452	tags=32%, list=22%, signal=41%
FERRANDO_TAL1_NEIGHBORS	12	-0.50078	-1.3478	0.129956	0.328271	1	5539	tags=50%, list=27%, signal=68%
TOB1PATHWAY	17	-0.454861	-1.3469	0.117878	0.328711	1	4300	tags=47%, list=21%, signal=59%
WELCH_GATA1	20	-0.42618	-1.34467	0.102249	0.33178	1	4166	tags=40%, list=20%, signal=50%
IRITANI_ADPROX_VASC	145	-0.283141	-1.34424	0.0285036	0.331441	1	2364	tags=18%, list=11%, signal=20%
HSA04730_LONG_TERM_DEPRESSION	68	-0.324679	-1.34174	0.0391304	0.335165	1	3099	tags=26%, list=15%, signal=31%
HSA04810_REGULATION_OF_ACTIN_CYTOSKELETON	186	-0.274656	-1.34145	0.0113379	0.334653	1	4243	tags=25%, list=21%, signal=32%
LINDSTEDT_DEND_8H_VS_48H_DN	60	-0.333135	-1.34036	0.0473118	0.335614	1	4757	tags=35%, list=23%, signal=45%
LIZUKA_G1_SM_G2	24	-0.408356	-1.33992	0.114865	0.335311	1	4816	tags=46%, list=23%, signal=60%
TSA_HEPATOMA_CANCER_UP	36	-0.363683	-1.338	0.0952381	0.337924	1	5227	tags=42%, list=25%, signal=56%
POMEROY_MD_TREATMENT_GOOD_VS_POOR_UP	24	-0.403214	-1.33764	0.106029	0.337448	1	7359	tags=58%, list=36%, signal=90%
HSA05220_CHRONIC_MYELOID_LEUKEMIA	70	-0.317255	-1.3351	0.0584416	0.341044	1	3857	tags=31%, list=19%, signal=38%
BCRPATHWAY	32	-0.373028	-1.33214	0.102296	0.345691	1	6520	tags=56%, list=32%, signal=82%
HSA00240_PYRIMIDINE_METABOLISM	81	-0.310779	-1.33097	0.0539326	0.346656	1	7508	tags=54%, list=36%, signal=85%
HSA00563_GLYCOSYLPHOSPHATIDYLINOSITOL_ANCHOR_BIOSYNTHESIS	21	-0.423426	-1.33067	0.115063	0.346046	1	2110	tags=24%, list=10%, signal=26%
ASTON_DEPRESSION_DN	132	-0.288183	-1.33019	0.0494382	0.34579	1	2347	tags=17%, list=11%, signal=20%
CORTEX_ENRICHMENT_LATE_UP	19	-0.424391	-1.3292	0.0995671	0.346454	1	3900	tags=47%, list=19%, signal=58%
DORSAM_HOXA9_UP	27	-0.396543	-1.32878	0.11435	0.346111	1	4166	tags=33%, list=20%, signal=42%
CK1PATHWAY	16	-0.44936	-1.32831	0.124481	0.345879	1	3980	tags=38%, list=19%, signal=46%
NUCLEOTIDE_METABOLISM	12	-0.493646	-1.32827	0.146939	0.344786	1	4149	tags=42%, list=20%, signal=52%
PYK2PATHWAY	26	-0.390085	-1.32811	0.112108	0.343936	1	6573	tags=58%, list=32%, signal=84%
XPB_TTD-CS_UP	22	-0.42087	-1.32624	0.108511	0.346322	1	4042	tags=36%, list=20%, signal=45%
GLYCOGEN_METABOLISM	32	-0.378311	-1.32529	0.108108	0.347127	1	1922	tags=25%, list=9%, signal=28%
TPA_RESIST_LATE_UP	32	-0.376964	-1.32523	0.0916497	0.34611	1	2559	tags=31%, list=12%, signal=36%
OXSTRESS_RPE_H2O2TBH_DN	26	-0.391904	-1.32496	0.114	0.345494	1	7313	tags=54%, list=35%, signal=83%
SARCOMAS_LEIOMYOSARCOMA_CALP_UP	12	-0.491017	-1.32457	0.138298	0.344998	1	1603	tags=33%, list=8%, signal=36%
HSA00760_NICOTINATE_AND_NICOTINAMIDE_METABOLISM	21	-0.41798	-1.32411	0.109015	0.344685	1	1753	tags=24%, list=8%, signal=26%
HDACI_COLON_TSA48HRS_UP	33	-0.367502	-1.32235	0.102908	0.346854	1	3924	tags=33%, list=19%, signal=41%
E2F1_DNA_UP	10	-0.515645	-1.32234	0.154812	0.345748	1	7505	tags=70%, list=36%, signal=110%
HSA00100_BIOSYNTHESIS_OF_STEROIDS	22	-0.413293	-1.32207	0.115768	0.345107	1	4216	tags=36%, list=20%, signal=46%
HSA04662_B_CELL_RECEPTOR_SIGNALING_PATHWAY	59	-0.331679	-1.32198	0.0799087	0.344164	1	4309	tags=34%, list=21%, signal=43%
ERKPATHWAY	27	-0.397107	-1.31976	0.122105	0.347416	1	4747	tags=41%, list=23%, signal=53%
TARTE_PLASMA_BLASTIC	266	-0.256983	-1.31935	0.0169492	0.346965	1	5972	tags=41%, list=29%, signal=56%
VERHAAK_AML_NPM1_MUT_VS_WT_DN	214	-0.264717	-1.31763	0.013544	0.349072	1	5955	tags=36%, list=29%, signal=50%
CHEMICALPATHWAY	18	-0.443171	-1.31755	0.132505	0.348129	1	1767	tags=33%, list=9%, signal=36%
HDACI_COLON_TSA_UP	100	-0.297775	-1.31589	0.0580645	0.350254	1	3924	tags=28%, list=19%, signal=34%
AS3_FIBRO_C1	26	-0.391904	-1.31278	0.112971	0.354919	1	7313	tags=54%, list=35%, signal=83%
DIAB_NEPH_UP	57	-0.327796	-1.31209	0.0821355	0.355094	1	3877	tags=33%, list=19%, signal=41%
HDACI_COLON_SUL_DN	194	-0.267109	-1.3115	0.0165094	0.354974	1	3541	tags=23%, list=17%, signal=28%
RETT_UP	35	-0.36359	-1.3111	0.107368	0.354683	1	5777	tags=54%, list=28%, signal=75%
HDACI_COLON_TSA2HRS_DN	18	-0.425953	-1.31042	0.131004	0.354989	1	5185	tags=33%, list=25%, signal=44%
FSH_HUMAN_GRANULOSA_UP	13	-0.471406	-1.30943	0.147773	0.355845	1	2114	tags=31%, list=10%, signal=34%
UVC_TTD_8HR_DN	143	-0.276911	-1.30904	0.0386266	0.355539	1	5404	tags=36%, list=26%, signal=48%
STEMCELL_NEURAL_UP	1597	-0.220651	-1.308	0	0.356361	1	4823	tags=28%, list=23%, signal=34%
AGED_MOUSE_MUSCLE_DN	27	-0.390055	-1.30714	0.114823	0.356892	1	7804	tags=59%, list=38%, signal=95%
MAGRANGEAS_MULTIPLE_MYELOMA_IGL_VS_IGK_UP	12	-0.492204	-1.30619	0.160825	0.357474	1	2280	tags=25%, list=11%, signal=28%
IL2RBPATHWAY	32	-0.37667	-1.30539	0.12605	0.357801	1	1767	tags=22%, list=9%, signal=24%
P38MAPKPATHWAY	37	-0.349565	-1.30499	0.107759	0.357476	1	4747	tags=41%, list=23%, signal=53%
FETAL_LIVER_ENRICHED_TRANSCRIPTION_FACTORS	68	-0.315546	-1.30444	0.0783505	0.357426	1	6944	tags=51%, list=34%, signal=77%
HUMAN_CD34_ENRICHED_TRANSCRIPTION_FACTORS	166	-0.269536	-1.30437	0.022831	0.356453	1	4927	tags=34%, list=24%, signal=44%
AGED_RHESUS_UP	177	-0.267438	-1.30312	0.0224215	0.357868	1	4576	tags=29%, list=22%, signal=37%
FMLPPATHWAY	34	-0.361279	-1.30158	0.121475	0.359697	1	2597	tags=29%, list=13%, signal=34%
HSA00030_PENTOSE_PHOSPHATE_PATHWAY	25	-0.392915	-1.3013	0.133056	0.359261	1	5851	tags=48%, list=28%, signal=67%
BRCA_ER_NEG	826	-0.228906	-1.29836	0	0.364034	1	5939	tags=35%, list=29%, signal=47%
HDACI_COLON_BUT48HRS_UP	83	-0.299335	-1.29817	0.0474138	0.36331	1	2559	tags=19%, list=12%, signal=22%
HOFFMANN_BIVSBII_LGBII	93	-0.2923	-1.29803	0.0762332	0.362501	1	6829	tags=49%, list=33%, signal=73%
INSULIN_ADIP_INSENS_DN	15	-0.44664	-1.29604	0.135747	0.365156	1	2345	tags=40%, list=11%, signal=45%
UVB_NHEK3_C3	16	-0.44665	-1.29563	0.164211	0.364903	1	2542	tags=38%, list=12%, signal=43%
IGF1RPATHWAY	12	-0.481362	-1.29488	0.164927	0.365259	1	3857	tags=42%, list=19%, signal=51%
HSA00480_GLUTATHIONE_METABOLISM	34	-0.364846	-1.29467	0.128151	0.364562	1	3298	tags=32%, list=16%, signal=38%
VEGF_MMMEC_ALL_UP	87	-0.297731	-1.29454	0.0806794	0.363762	1	4330	tags=30%, list=21%, signal=38%
HSA05215_PROSTATE_CANCER	78	-0.302088	-1.29388	0.0806794	0.36402	1	2620	tags=23%, list=13%, signal=26%
HSA04742_TASTE_TRANSDUCTION	47	-0.335525	-1.29321	0.11435	0.364315	1	1897	tags=17%, list=9%, signal=19%
AS3_FIBRO_C2	26	-0.391904	-1.2926	0.136082	0.364424	1	7313	tags=54%, list=35%, signal=83%
HDACPATHWAY	26	-0.385079	-1.29143	0.128692	0.365608	1	2363	tags=27%, list=11%, signal=30%
POD1_KO_DN	630	-0.23189	-1.2912	0	0.365002	1	6551	tags=38%, list=32%, signal=54%
CERAMIDEPATHWAY	19	-0.413519	-1.29015	0.153535	0.365986	1	2567	tags=26%, list=12%, signal=30%
UVC_TTD_ALL_DN	306	-0.246178	-1.28946	0.0169082	0.366367	1	4566	tags=30%, list=22%, signal=38%
CHREBPPATHWAY	16	-0.442957	-1.28937	0.154455	0.3655	1	2955	tags=31%, list=14%, signal=36%
BOQUEST_CD31PLUS_VS_CD31MINUS_UP	567	-0.233914	-1.28901	0.0102041	0.365121	1	4170	tags=26%, list=20%, signal=31%
HDACI_COLON_CURSUL_UP	34	-0.358294	-1.287	0.119748	0.368083	1	6126	tags=47%, list=30%, signal=67%
BCNU_GLIOMA_NOMGMT_48HRS_DN	27	-0.379249	-1.28691	0.136456	0.367161	1	3523	tags=33%, list=17%, signal=40%
CMV_HCMV_TIMECOURSE_4HRS_DN	29	-0.368042	-1.2868	0.127232	0.366301	1	3812	tags=31%, list=18%, signal=38%
N_GLYCAN_BIOSYNTHESIS	19	-0.424706	-1.2852	0.150215	0.368396	1	4726	tags=47%, list=23%, signal=61%
HDACI_COLON_CLUSTER4	12	-0.475865	-1.2847	0.183673	0.368296	1	5833	tags=67%, list=28%, signal=93%
BYSTRYKH_HSC_CIS_GLOCUS	94	-0.288419	-1.28444	0.0747863	0.367738	1	5420	tags=37%, list=26%, signal=50%
BRENTANI_TRANSPORT_OF_VESICLES	21	-0.404757	-1.2842	0.154989	0.367255	1	5991	tags=48%, list=29%, signal=67%
MYOSINPATHWAY	13	-0.471471	-1.28411	0.182952	0.366386	1	2236	tags=31%, list=11%, signal=34%
TGFBETA_C3_UP	12	-0.476043	-1.28267	0.161088	0.368364	1	7542	tags=75%, list=36%, signal=118%
UVC_HIGH_D1_DN	12	-0.464107	-1.2818	0.163306	0.369001	1	4067	tags=42%, list=20%, signal=52%
ST_DIFFERENTIATION_PATHWAY_IN_PC12_CELLS	40	-0.350773	-1.27878	0.124211	0.374044	1	4747	tags=33%, list=23%, signal=42%
HDACI_COLON_SUL24HRS_DN	115	-0.279113	-1.27828	0.0786517	0.373962	1	3541	tags=23%, list=17%, signal=28%
CHEN_HOXA5_TARGETS_DN	38	-0.349001	-1.27793	0.125	0.373694	1	3523	tags=32%, list=17%, signal=38%
AGEING_KIDNEY_SPECIFIC_UP	160	-0.266245	-1.27749	0.0567376	0.373606	1	5931	tags=36%, list=29%, signal=50%
ST_STAT3_PATHWAY	11	-0.475066	-1.27686	0.17732	0.373806	1	3351	tags=36%, list=16%, signal=43%
HDACI_COLON_BUT16HRS_DN	92	-0.28978	-1.27608	0.0665138	0.374334	1	3327	tags=26%, list=16%, signal=31%
HSC_HSC_SHARED	193	-0.25983	-1.2748	0.0322581	0.375817	1	3419	tags=26%, list=17%, signal=31%
HDACI_COLON_SUL48HRS_DN	72	-0.307205	-1.27439	0.106904	0.375591	1	4282	tags=28%, list=21%, signal=35%
PENG_GLUCOSE_UP	32	-0.359191	-1.27407	0.155738	0.375246	1	3758	tags=31%, list=18%, signal=38%
FCER1PATHWAY	34	-0.352849	-1.27382	0.140086	0.374728	1	2549	tags=26%, list=12%, signal=30%
INOSITOL_PHOSPHATE_METABOLISM	23	-0.3983	-1.2737	0.138702	0.373935	1	6312	tags=57%, list=31%, signal=81%
HDACI_COLON_BUT2HRS_DN	11	-0.471626	-1.27234	0.17484	0.375603	1	7468	tags=64%, list=36%, signal=100%
LI_FETAL_VS_WT_KIDNEY_DN	139	-0.268644	-1.27005	0.0417633	0.379221	1	6473	tags=45%, list=31%, signal=64%
HIFPATHWAY	12	-0.469045	-1.26998	0.199593	0.378313	1	4673	tags=50%, list=23%, signal=65%
HYPERTROPHY_MODEL	16	-0.443288	-1.26894	0.165236	0.379319	1	2743	tags=31%, list=13%, signal=36%
PARK_MSCS_LIN2	35	-0.349026	-1.26861	0.14447	0.379043	1	5054	tags=40%, list=24%, signal=53%
RACCYCDPATHWAY	21	-0.396838	-1.2685	0.149068	0.378238	1	2567	tags=38%, list=12%, signal=43%
NUCLEAR_RECEPTORS	37	-0.344761	-1.2682	0.120087	0.377954	1	2343	tags=24%, list=11%, signal=27%
ET743_SARCOMA_72HRS_UP	57	-0.318257	-1.26746	0.125285	0.378299	1	2330	tags=23%, list=11%, signal=26%
HDACI_COLON_BUT12HRS_UP	39	-0.339873	-1.26607	0.153153	0.38006	1	4959	tags=33%, list=24%, signal=44%
HYPERME_COLONCA_SW48	15	-0.433536	-1.26515	0.167364	0.380883	1	3899	tags=47%, list=19%, signal=57%
CELL_SURFACE_RECEPTOR_LINKED_SIGNAL_TRANSDUCTION	114	-0.274709	-1.265	0.0584112	0.380145	1	3841	tags=23%, list=19%, signal=28%
OXSTRESS_RPETWO_DN	97	-0.28528	-1.2632	0.100233	0.382733	1	6996	tags=46%, list=34%, signal=70%
UVC_XPCS_4HR_UP	10	-0.484503	-1.25973	0.197895	0.389003	1	3341	tags=40%, list=16%, signal=48%
STRESS_ARSENIC_SPECIFIC_DN	24	-0.385569	-1.25839	0.157791	0.390689	1	1919	tags=21%, list=9%, signal=23%
NELSON_ANDROGEN_UP	57	-0.316073	-1.25818	0.107456	0.390036	1	5929	tags=44%, list=29%, signal=61%
HSC_HSC_ADULT	255	-0.244138	-1.258	0.043578	0.389345	1	3419	tags=24%, list=17%, signal=29%
ELONGINA_KO_UP	148	-0.267238	-1.25729	0.0637813	0.389743	1	6678	tags=45%, list=32%, signal=65%
HDACI_COLON_BUT24HRS_UP	63	-0.302763	-1.25542	0.11804	0.392328	1	4524	tags=29%, list=22%, signal=36%
OKUMURA_MC_LPS	160	-0.262841	-1.25532	0.0550459	0.391533	1	2646	tags=19%, list=13%, signal=21%
GAMMA_UNIQUE_FIBRO_DN	59	-0.307859	-1.25461	0.126338	0.391998	1	2136	tags=20%, list=10%, signal=23%
HSA04070_PHOSPHATIDYLINOSITOL_SIGNALING_SYSTEM	70	-0.298174	-1.25424	0.101996	0.391775	1	6538	tags=47%, list=32%, signal=69%
HSA04010_MAPK_SIGNALING_PATHWAY	238	-0.250213	-1.25207	0.0600462	0.395149	1	2549	tags=17%, list=12%, signal=19%
HSA00604_GLYCOSPHINGOLIPID_BIOSYNTHESIS_GANGLIOSERIES	14	-0.451161	-1.25113	0.182952	0.396108	1	5239	tags=64%, list=25%, signal=86%
UV_ESR_OLD_UNREG	18	-0.412975	-1.25049	0.194444	0.396412	1	6656	tags=61%, list=32%, signal=90%
OLDWERNER_FIBRO_UP	24	-0.377975	-1.25015	0.162218	0.396075	1	5666	tags=46%, list=27%, signal=63%
INTEGRINPATHWAY	33	-0.351974	-1.24989	0.133333	0.395645	1	3904	tags=33%, list=19%, signal=41%
DAC_FIBRO_UP	16	-0.430379	-1.2485	0.162105	0.397523	1	1861	tags=31%, list=9%, signal=34%
P27PATHWAY	11	-0.484139	-1.24542	0.190578	0.403065	1	1895	tags=36%, list=9%, signal=40%
BLEO_MOUSE_LYMPH_LOW_24HRS_DN	24	-0.379869	-1.24416	0.164271	0.404648	1	2631	tags=25%, list=13%, signal=29%
TARTE_BCELL	36	-0.344367	-1.24403	0.176349	0.403895	1	1826	tags=19%, list=9%, signal=21%
UVC_TTD_4HR_DN	251	-0.244987	-1.24304	0.0294118	0.404964	1	4566	tags=30%, list=22%, signal=38%
ZHAN_MM_CD1_VS_CD2_DN	42	-0.33104	-1.24262	0.14447	0.404749	1	1716	tags=19%, list=8%, signal=21%
LAL_KO_6MO_UP	57	-0.315036	-1.24217	0.127016	0.404632	1	1879	tags=21%, list=9%, signal=23%
OXSTRESS_RPE_H2O2HNE_DN	31	-0.355761	-1.241	0.166302	0.405952	1	4823	tags=42%, list=23%, signal=55%
ET743_RESIST_DN	36	-0.343122	-1.24072	0.138211	0.405574	1	5851	tags=44%, list=28%, signal=62%
MATSUDA_VALPHAINKT_DIFF	373	-0.232571	-1.24064	0.0330969	0.404747	1	5686	tags=32%, list=27%, signal=44%
IRS_KO_ADIP_UP	24	-0.375504	-1.23864	0.181435	0.407922	1	5811	tags=46%, list=28%, signal=64%
WALLACE_JAK2_DIFF	26	-0.368684	-1.23834	0.144603	0.407554	1	4508	tags=42%, list=22%, signal=54%
ZMPSTE24_KO_UP	25	-0.373153	-1.23665	0.183884	0.40998	1	2431	tags=28%, list=12%, signal=32%
GN_CAMP_GRANULOSA_UP	45	-0.318742	-1.2357	0.155508	0.4111	1	2910	tags=27%, list=14%, signal=31%
MENSE_HYPOXIA_UP	76	-0.291423	-1.23457	0.151951	0.412295	1	5851	tags=34%, list=28%, signal=48%
ROSS_PML_RAR	69	-0.29321	-1.23303	0.108051	0.4145	1	3178	tags=23%, list=15%, signal=27%
OLDAGE_DN	45	-0.323006	-1.23257	0.170886	0.414415	1	2980	tags=31%, list=14%, signal=36%
MMS_HUMAN_LYMPH_LOW_4HRS_DN	14	-0.432419	-1.2322	0.196078	0.414236	1	3541	tags=36%, list=17%, signal=43%
HDACI_COLON_BUT48HRS_DN	101	-0.274762	-1.23156	0.109589	0.414492	1	5930	tags=41%, list=29%, signal=57%
ZHAN_MULTIPLE_MYELOMA_VS_NORMAL_UP	56	-0.304915	-1.23134	0.129436	0.413919	1	1701	tags=18%, list=8%, signal=19%
HSA04110_CELL_CYCLE	102	-0.275555	-1.23037	0.113248	0.415113	1	4550	tags=32%, list=22%, signal=41%
LE_MYELIN_DN	91	-0.281882	-1.23023	0.134434	0.414378	1	5670	tags=38%, list=27%, signal=53%
IL3PATHWAY	14	-0.437313	-1.23	0.2	0.41391	1	3857	tags=36%, list=19%, signal=44%
SIG_REGULATION_OF_THE_ACTIN_CYTOSKELETON_BY_RHO_GTPASES	35	-0.343047	-1.2298	0.165563	0.413399	1	6786	tags=57%, list=33%, signal=85%
VHL_RCC_UP	91	-0.277995	-1.22896	0.12	0.41413	1	3713	tags=30%, list=18%, signal=36%
NGUYEN_KERATO_UP	26	-0.365702	-1.22693	0.17484	0.41754	1	4254	tags=35%, list=21%, signal=44%
ROSS_MLL_FUSION	70	-0.295248	-1.22599	0.128964	0.418553	1	5986	tags=43%, list=29%, signal=60%
CASPASEPATHWAY	21	-0.382556	-1.22358	0.195876	0.422692	1	1985	tags=29%, list=10%, signal=32%
HALMOS_CEBP_DN	41	-0.333127	-1.22271	0.178571	0.423439	1	4938	tags=34%, list=24%, signal=45%
LH_GRANULOSA_DN	71	-0.293214	-1.22209	0.134831	0.423721	1	5437	tags=32%, list=26%, signal=44%
JECHLINGER_EMT_UP	53	-0.312806	-1.22202	0.133909	0.42291	1	4761	tags=36%, list=23%, signal=46%
CMV_HCMV_TIMECOURSE_ALL_DN	370	-0.229372	-1.22065	0.0315534	0.424801	1	4664	tags=28%, list=23%, signal=36%
STEFFEN_AML_PML_PLZF_TRGT	38	-0.330154	-1.22016	0.176724	0.424861	1	4843	tags=39%, list=23%, signal=51%
UVC_XPCS_4HR_DN	196	-0.244257	-1.22003	0.0724638	0.424099	1	4372	tags=29%, list=21%, signal=37%
GAY_YY1_UP	185	-0.24521	-1.21934	0.0556845	0.424512	1	3301	tags=24%, list=16%, signal=29%
RUTELLA_HEMATOGFSNDCS_DIFF	563	-0.222098	-1.21858	0.0125945	0.42523	1	4522	tags=26%, list=22%, signal=33%
GLUCONEOGENESIS	50	-0.314194	-1.21844	0.146497	0.424508	1	3342	tags=28%, list=16%, signal=33%
PURINE_METABOLISM	102	-0.273139	-1.21812	0.0945055	0.424149	1	3370	tags=25%, list=16%, signal=29%
MOREAUX_TACI_HI_IN_BMPC	82	-0.284687	-1.21706	0.136957	0.425588	1	4149	tags=30%, list=20%, signal=38%
ST_INTERLEUKIN_4_PATHWAY	26	-0.364048	-1.21703	0.191489	0.424689	1	3857	tags=31%, list=19%, signal=38%
H2O2_CSBRESCUED_UP	48	-0.314108	-1.21625	0.161702	0.425512	1	2911	tags=27%, list=14%, signal=31%
GLYCOLYSIS	50	-0.314194	-1.21467	0.154348	0.427984	1	3342	tags=28%, list=16%, signal=33%
MEF2DPATHWAY	18	-0.401392	-1.2136	0.200864	0.429452	1	6520	tags=56%, list=32%, signal=81%
UVC_HIGH_ALL_DN	262	-0.234801	-1.21357	0.0536131	0.428523	1	4372	tags=29%, list=21%, signal=36%
FSH_GRANULOSA_DN	71	-0.293214	-1.21191	0.137856	0.43118	1	5437	tags=32%, list=26%, signal=44%
PARK_HSC_VS_MPP_UP	14	-0.433567	-1.21185	0.236203	0.430324	1	4994	tags=64%, list=24%, signal=85%
GENOTOXINS_ALL_24HRS_REG	24	-0.368565	-1.21091	0.184549	0.43146	1	2691	tags=25%, list=13%, signal=29%
PASSERINI_ADHESION	35	-0.336848	-1.21054	0.183007	0.431225	1	4524	tags=34%, list=22%, signal=44%
JECHLINGER_EMT_DN	38	-0.327133	-1.20989	0.185031	0.431657	1	6914	tags=61%, list=33%, signal=91%
HSA05210_COLORECTAL_CANCER	79	-0.28213	-1.20931	0.136842	0.431956	1	3533	tags=27%, list=17%, signal=32%
ST_ERK1_ERK2_MAPK_PATHWAY	26	-0.358038	-1.20919	0.189979	0.431301	1	5338	tags=38%, list=26%, signal=52%
ST_MYOCYTE_AD_PATHWAY	23	-0.375696	-1.2087	0.190751	0.431391	1	3952	tags=35%, list=19%, signal=43%
BLEO_HUMAN_LYMPH_HIGH_24HRS_UP	89	-0.27787	-1.20744	0.144144	0.433347	1	5947	tags=42%, list=29%, signal=58%
NI2_MOUSE_DN	45	-0.306621	-1.20697	0.182195	0.433514	1	4235	tags=36%, list=20%, signal=45%
HSA05212_PANCREATIC_CANCER	69	-0.291468	-1.20576	0.171558	0.435331	1	5452	tags=38%, list=26%, signal=51%
RAY_P210_DIFF	50	-0.311802	-1.20532	0.168803	0.435281	1	4147	tags=26%, list=20%, signal=32%
PENG_GLUCOSE_DN	120	-0.262913	-1.20367	0.136161	0.437851	1	6119	tags=42%, list=30%, signal=59%
ICHIBA_GVHD	214	-0.239594	-1.2032	0.0759219	0.437946	1	5467	tags=32%, list=26%, signal=43%
WNTPATHWAY	21	-0.379606	-1.2025	0.221766	0.438455	1	3059	tags=29%, list=15%, signal=33%
GLEEVECPATHWAY	20	-0.38307	-1.20197	0.21281	0.438542	1	2549	tags=30%, list=12%, signal=34%
RBPATHWAY	10	-0.477578	-1.20186	0.220126	0.437819	1	6750	tags=80%, list=33%, signal=119%
BRENTANI_CYTOSKELETON	19	-0.393068	-1.20105	0.195329	0.43862	1	6121	tags=47%, list=30%, signal=67%
PGC	304	-0.230721	-1.20093	0.0680751	0.437979	1	4696	tags=32%, list=23%, signal=40%
HSC_MATURE_FETAL	275	-0.232244	-1.20019	0.0666667	0.438724	1	5867	tags=35%, list=28%, signal=49%
ZMPSTE24_KO_DN	28	-0.354616	-1.1986	0.190275	0.441206	1	2131	tags=21%, list=10%, signal=24%
MRNA_SPLICING	41	-0.321306	-1.19853	0.180617	0.440397	1	4988	tags=46%, list=24%, signal=61%
HDACI_COLON_BUT16HRS_UP	37	-0.331745	-1.1985	0.183406	0.439482	1	4524	tags=30%, list=22%, signal=38%
HSP27PATHWAY	14	-0.428914	-1.19838	0.266376	0.438813	1	1904	tags=29%, list=9%, signal=31%
HSA05222_SMALL_CELL_LUNG_CANCER	82	-0.277293	-1.19739	0.151927	0.439939	1	2620	tags=23%, list=13%, signal=26%
GAY_YY1_DN	226	-0.237337	-1.19624	0.0776256	0.441554	1	6547	tags=46%, list=32%, signal=66%
JNK_UP	27	-0.355567	-1.19574	0.216157	0.441742	1	4181	tags=37%, list=20%, signal=46%
AGEING_BRAIN_DN	111	-0.264306	-1.19443	0.130137	0.443488	1	2377	tags=20%, list=11%, signal=22%
HSA04330_NOTCH_SIGNALING_PATHWAY	38	-0.323808	-1.19385	0.208511	0.443697	1	6026	tags=42%, list=29%, signal=59%
HSC_MATURE_SHARED	216	-0.239814	-1.19362	0.0970655	0.443256	1	5605	tags=34%, list=27%, signal=46%
PASSERINI_SIGNAL	306	-0.229159	-1.19362	0.0779816	0.442314	1	3563	tags=21%, list=17%, signal=25%
RIBAVIRIN_RSV_DN	39	-0.328056	-1.19222	0.197095	0.444361	1	2454	tags=23%, list=12%, signal=26%
ET743_SARCOMA_48HRS_DN	165	-0.246869	-1.19026	0.117783	0.447734	1	3903	tags=26%, list=19%, signal=32%
FERNANDEZ_MYC_TARGETS	162	-0.24604	-1.18882	0.103044	0.449896	1	4787	tags=33%, list=23%, signal=42%
COCAINE_BRAIN_4WKS_UP	58	-0.296734	-1.18862	0.185897	0.4494	1	3674	tags=28%, list=18%, signal=33%
TPA_SENS_EARLY_UP	45	-0.306409	-1.18796	0.169892	0.449863	1	3454	tags=29%, list=17%, signal=35%
PENTOSE_PHOSPHATE_PATHWAY	22	-0.377038	-1.18772	0.23608	0.449458	1	4827	tags=41%, list=23%, signal=53%
HSC_HSC_FETAL	206	-0.236476	-1.18612	0.0778032	0.452045	1	3419	tags=24%, list=17%, signal=29%
ERM_KO_TESTES_DN	18	-0.385471	-1.18524	0.224696	0.453098	1	7150	tags=61%, list=35%, signal=93%
UVC_LOW_C1_DN	11	-0.446041	-1.18372	0.275362	0.455537	1	1796	tags=27%, list=9%, signal=30%
PDGFPATHWAY	22	-0.369645	-1.18334	0.210417	0.455355	1	2549	tags=27%, list=12%, signal=31%
STURLA_SONIC_HEDGEHOG	15	-0.41142	-1.18177	0.224696	0.457837	1	2955	tags=40%, list=14%, signal=47%
HDACI_COLON_CLUSTER6	37	-0.323445	-1.18099	0.233115	0.45856	1	3525	tags=30%, list=17%, signal=36%
HSA04650_NATURAL_KILLER_CELL_MEDIATED_CYTOTOXICITY	103	-0.262859	-1.1807	0.146396	0.458255	1	3300	tags=20%, list=16%, signal=24%
TRKAPATHWAY	11	-0.455479	-1.18033	0.280922	0.458188	1	3857	tags=36%, list=19%, signal=45%
FLECHNER_KIDNEY_TRANSPLANT_WELL_UP	456	-0.21668	-1.17904	0.0376884	0.460004	1	2825	tags=18%, list=14%, signal=20%
BRUNO_IL3_DN	58	-0.292699	-1.17839	0.182573	0.460537	1	6364	tags=33%, list=31%, signal=47%
CHAUVIN_ANDROGEN_REGULATED_GENES	40	-0.317365	-1.17836	0.215812	0.459636	1	1841	tags=18%, list=9%, signal=19%
HADDAD_HPCLYMPHO_ENRICHED	248	-0.232241	-1.17806	0.103044	0.459388	1	6034	tags=35%, list=29%, signal=49%
CFTRPATHWAY	11	-0.442877	-1.17732	0.256356	0.460146	1	2955	tags=36%, list=14%, signal=42%
HTERT_DN	58	-0.294022	-1.17704	0.196121	0.459762	1	3526	tags=24%, list=17%, signal=29%
TGFBPATHWAY	12	-0.44416	-1.1768	0.263158	0.459343	1	4524	tags=50%, list=22%, signal=64%
UVC_HIGH_D8_DN	27	-0.352093	-1.17596	0.233684	0.460183	1	6528	tags=44%, list=32%, signal=65%
HDACI_COLON_CLUSTER10	37	-0.326175	-1.1758	0.239669	0.459559	1	4783	tags=32%, list=23%, signal=42%
CIS_RESIST_GASTRIC_UP	12	-0.430655	-1.17461	0.264822	0.461199	1	6042	tags=58%, list=29%, signal=82%
AGED_MOUSE_HYPOTH_DN	34	-0.326133	-1.17392	0.207188	0.46182	1	4785	tags=38%, list=23%, signal=50%
EMT_UP	59	-0.289369	-1.17348	0.197802	0.461768	1	4899	tags=34%, list=24%, signal=44%
FRUCTOSE_AND_MANNOSE_METABOLISM	24	-0.351797	-1.16979	0.23374	0.469434	1	4960	tags=42%, list=24%, signal=55%
TSA_HEPATOMA_UP	35	-0.327113	-1.16971	0.205567	0.46864	1	6509	tags=46%, list=31%, signal=67%
WERNER_FIBRO_UP	50	-0.295913	-1.16957	0.191176	0.468013	1	5666	tags=42%, list=27%, signal=58%
HOFMANN_MANTEL_LYMPHOMA_VS_LYMPH_NODES_DN	37	-0.317664	-1.16948	0.211694	0.467312	1	6057	tags=46%, list=29%, signal=65%
CCR3PATHWAY	20	-0.373373	-1.16729	0.236364	0.47126	1	2597	tags=25%, list=13%, signal=29%
BIOPEPTIDESPATHWAY	35	-0.323663	-1.16536	0.222462	0.474655	1	3038	tags=23%, list=15%, signal=27%
UEDA_MOUSE_SCN	75	-0.269292	-1.16425	0.189542	0.476152	1	4383	tags=32%, list=21%, signal=40%
LIAN_MYELOID_DIFF_GRANULE	22	-0.36216	-1.16318	0.223656	0.477588	1	7447	tags=59%, list=36%, signal=92%
YU_CMYC_DN	39	-0.31394	-1.16294	0.210066	0.477146	1	5863	tags=38%, list=28%, signal=54%
G1_TO_S_CELL_CYCLE_REACTOME	61	-0.287299	-1.16231	0.216336	0.477517	1	5844	tags=41%, list=28%, signal=57%
HDACI_COLON_BUT_DN	219	-0.233777	-1.16207	0.10049	0.477129	1	3603	tags=22%, list=17%, signal=27%
SARCOMAS_SYNOVIAL_DN	12	-0.418513	-1.162	0.264344	0.476361	1	6285	tags=50%, list=30%, signal=72%
ZHAN_MMPC_PC	20	-0.371327	-1.16131	0.251029	0.47698	1	6609	tags=50%, list=32%, signal=73%
FSH_OVARY_MCV152_DN	41	-0.304288	-1.16107	0.216738	0.476626	1	2271	tags=24%, list=11%, signal=27%
ZHAN_MM_CD138_MF_VS_REST	40	-0.310491	-1.16086	0.201313	0.476203	1	3722	tags=35%, list=18%, signal=43%
GO_ROS	25	-0.35052	-1.16015	0.246032	0.476877	1	2419	tags=28%, list=12%, signal=32%
ZHAN_PCS_MULTIPLE_MYELOMA_SPKD	22	-0.366618	-1.15933	0.241228	0.477822	1	2884	tags=32%, list=14%, signal=37%
MOREAUX_TACI_HI_VS_LOW_UP	359	-0.215725	-1.15763	0.0990099	0.480683	1	2651	tags=17%, list=13%, signal=19%
UVC_XPCS_ALL_DN	411	-0.215838	-1.15758	0.0679612	0.479857	1	4306	tags=27%, list=21%, signal=33%
ET743_SARCOMA_DN	234	-0.228575	-1.15757	0.103926	0.478947	1	3954	tags=25%, list=19%, signal=30%
BRCA1_SW480_UP	23	-0.350119	-1.15692	0.240166	0.479538	1	6311	tags=57%, list=30%, signal=81%
ZHAN_MMPC_EARLYVS	44	-0.302391	-1.15615	0.203905	0.480387	1	2419	tags=23%, list=12%, signal=26%
YAGI_AML_PROGNOSIS	29	-0.332371	-1.15344	0.25	0.485701	1	2960	tags=28%, list=14%, signal=32%
HADDAD_HSC_CD10_UP	238	-0.227341	-1.15318	0.142857	0.485381	1	6034	tags=35%, list=29%, signal=49%
HSA04210_APOPTOSIS	77	-0.272803	-1.15278	0.198238	0.485345	1	2955	tags=23%, list=14%, signal=27%
H2O2_CSBDIFF_C1	28	-0.338049	-1.15257	0.253219	0.484905	1	2816	tags=21%, list=14%, signal=25%
IGF_VS_PDGF_DN	38	-0.312172	-1.15219	0.228145	0.484809	1	4716	tags=32%, list=23%, signal=41%
HSA01040_POLYUNSATURATED_FATTY_ACID_BIOSYNTHESIS	13	-0.408671	-1.15215	0.251082	0.483947	1	2017	tags=31%, list=10%, signal=34%
HSC_HSCANDPROGENITORS_FETAL	506	-0.211039	-1.15195	0.0646766	0.483508	1	3296	tags=22%, list=16%, signal=25%
HSC_HSCANDPROGENITORS_SHARED	506	-0.211039	-1.15134	0.0776942	0.484003	1	3296	tags=22%, list=16%, signal=25%
DNA_REPLICATION_REACTOME	41	-0.309755	-1.151	0.231405	0.483845	1	5966	tags=44%, list=29%, signal=62%
MATRIX_METALLOPROTEINASES	30	-0.334023	-1.15043	0.27193	0.484222	1	3069	tags=30%, list=15%, signal=35%
BAF57_BT549_DN	271	-0.223539	-1.14978	0.128329	0.484801	1	4082	tags=26%, list=20%, signal=32%
ADIP_VS_PREADIP_DN	34	-0.321467	-1.14973	0.23374	0.484004	1	5299	tags=41%, list=26%, signal=55%
BAF57_BT549_UP	212	-0.230831	-1.14943	0.132558	0.483752	1	4423	tags=27%, list=21%, signal=34%
HSA03020_RNA_POLYMERASE	20	-0.368018	-1.14864	0.29697	0.48453	1	4632	tags=45%, list=22%, signal=58%
ZHAN_MMPC_SIM_BC_AND_MM	41	-0.313511	-1.14827	0.257322	0.484511	1	2611	tags=20%, list=13%, signal=22%
IDX_TSA_DN_CLUSTER3	72	-0.274982	-1.14779	0.211494	0.484605	1	3667	tags=32%, list=18%, signal=39%
METASTASIS_ADENOCARC_UP	14	-0.400994	-1.14666	0.293362	0.486218	1	1894	tags=29%, list=9%, signal=31%
NICK_RHAPC_UP	26	-0.336266	-1.14619	0.247807	0.486293	1	5435	tags=46%, list=26%, signal=63%
IFNALPHA_NL_UP	25	-0.354291	-1.1461	0.256071	0.485593	1	3867	tags=32%, list=19%, signal=39%
GLUTATHIONE_METABOLISM	28	-0.335042	-1.1442	0.281837	0.488969	1	3081	tags=29%, list=15%, signal=34%
TESTIS_EXPRESSED_GENES	54	-0.286629	-1.14416	0.235294	0.488136	1	4399	tags=31%, list=21%, signal=40%
ST_WNT_CA2_CYCLIC_GMP_PATHWAY	19	-0.36996	-1.14343	0.253796	0.488935	1	209	tags=16%, list=1%, signal=16%
VEGF_MMMEC_3HRS_UP	60	-0.282395	-1.14323	0.214583	0.488515	1	3237	tags=25%, list=16%, signal=30%
HIPPOCAMPUS_DEVELOPMENT_PRENATAL	26	-0.337285	-1.14283	0.275362	0.48859	1	5151	tags=42%, list=25%, signal=56%
INNEREAR_UP	36	-0.319881	-1.14212	0.242363	0.489377	1	3445	tags=33%, list=17%, signal=40%
PRMT5_KD_DN	25	-0.340314	-1.14197	0.251613	0.488879	1	2004	tags=16%, list=10%, signal=18%
HSC_EARLYPROGENITORS_SHARED	388	-0.212162	-1.1415	0.110048	0.489076	1	5706	tags=32%, list=28%, signal=44%
HSA01031_GLYCAN_STRUCTURES_BIOSYNTHESIS_2	54	-0.289358	-1.14091	0.206897	0.489465	1	3815	tags=30%, list=18%, signal=36%
YAGI_AML_PROG_ASSOC	107	-0.252817	-1.14074	0.199531	0.488907	1	5716	tags=36%, list=28%, signal=50%
HSC_HSCANDPROGENITORS_ADULT	516	-0.209104	-1.14038	0.0815789	0.488909	1	3296	tags=22%, list=16%, signal=25%
HSC_EARLYPROGENITORS_ADULT	391	-0.212878	-1.14017	0.100503	0.488494	1	5706	tags=32%, list=28%, signal=44%
ACTINYPATHWAY	15	-0.404255	-1.13945	0.269777	0.489378	1	1101	tags=20%, list=5%, signal=21%
RUIZ_TENASCIN_TARGETS	73	-0.271375	-1.1388	0.229025	0.489955	1	4245	tags=27%, list=21%, signal=34%
REFRACTORY_GASTRIC_UP	69	-0.274344	-1.13806	0.246575	0.490826	1	4007	tags=29%, list=19%, signal=36%
LEE_TCELLS4_UP	40	-0.30431	-1.13731	0.245935	0.491622	1	5845	tags=43%, list=28%, signal=59%
HDACI_COLON_CUR24HRS_UP	32	-0.316927	-1.13651	0.257261	0.492456	1	6667	tags=53%, list=32%, signal=78%
UVB_NHEK3_C7	49	-0.289777	-1.13646	0.262921	0.491681	1	2841	tags=22%, list=14%, signal=26%
HSC_EARLYPROGENITORS_FETAL	388	-0.212162	-1.13618	0.0917647	0.491386	1	5706	tags=32%, list=28%, signal=44%
DOX_RESIST_GASTRIC_DN	16	-0.388197	-1.13589	0.291016	0.491078	1	5476	tags=44%, list=26%, signal=59%
ICF_UP	10	-0.443423	-1.13569	0.291751	0.490702	1	3099	tags=30%, list=15%, signal=35%
CMV_ALL_DN	100	-0.255655	-1.13533	0.218097	0.4907	1	1519	tags=15%, list=7%, signal=16%
INTEGRIN_MEDIATED_CELL_ADHESION_KEGG	83	-0.266868	-1.13497	0.229399	0.490677	1	7372	tags=49%, list=36%, signal=76%
CMV_24HRS_UP	63	-0.276253	-1.13471	0.24197	0.490375	1	2510	tags=22%, list=12%, signal=25%
CALRES_MOUSE_UP	26	-0.336639	-1.13443	0.27051	0.490206	1	6876	tags=42%, list=33%, signal=63%
STANELLE_E2F1_UP	25	-0.334917	-1.13438	0.266807	0.489427	1	823	tags=16%, list=4%, signal=17%
HASLINGER_B_CLL_MUTATED	14	-0.410826	-1.13398	0.303419	0.489383	1	2158	tags=21%, list=10%, signal=24%
WONG_IFNA_HCC_RESISTANT_VS_SENSITIVE_UP	13	-0.409888	-1.13361	0.289157	0.489388	1	3864	tags=38%, list=19%, signal=47%
IDX_TSA_DN_CLUSTER4	26	-0.334714	-1.13342	0.271084	0.488888	1	4318	tags=31%, list=21%, signal=39%
HSA05010_ALZHEIMERS_DISEASE	26	-0.342118	-1.13304	0.256	0.488945	1	2508	tags=27%, list=12%, signal=31%
VEGF_MMMEC_12HRS_UP	28	-0.331956	-1.1329	0.253112	0.488429	1	4330	tags=36%, list=21%, signal=45%
KANG_TERT_UP	74	-0.265787	-1.13228	0.213974	0.488874	1	3418	tags=26%, list=17%, signal=31%
GRANDVAUX_IRF3_UP	11	-0.432093	-1.13218	0.301229	0.488223	1	4057	tags=36%, list=20%, signal=45%
BCNU_GLIOMA_MGMT_24HRS_DN	31	-0.318457	-1.13195	0.287212	0.487868	1	685	tags=16%, list=3%, signal=17%
BRG1_ALAB_DN	34	-0.323351	-1.13188	0.240664	0.487162	1	4839	tags=35%, list=23%, signal=46%
NING_COPD_UP	128	-0.240151	-1.12915	0.189498	0.492532	1	5907	tags=38%, list=29%, signal=53%
LEE_DENA_UP	57	-0.282854	-1.12881	0.248899	0.492469	1	1853	tags=18%, list=9%, signal=19%
CELL2CELLPATHWAY	13	-0.407898	-1.12763	0.287846	0.494185	1	7874	tags=69%, list=38%, signal=112%
HDACI_COLON_CUR_DN	42	-0.299705	-1.12752	0.266094	0.493608	1	2239	tags=24%, list=11%, signal=27%
UVC_HIGH_D5_DN	31	-0.317915	-1.12691	0.258352	0.494175	1	2469	tags=26%, list=12%, signal=29%
IL6_FIBRO_UP	41	-0.301921	-1.12664	0.283517	0.493875	1	4052	tags=29%, list=20%, signal=36%
HSA05214_GLIOMA	56	-0.279471	-1.1263	0.260304	0.493824	1	3324	tags=25%, list=16%, signal=30%
EGF_HDMEC_UP	43	-0.297244	-1.12485	0.257261	0.49638	1	5852	tags=47%, list=28%, signal=65%
HSA04630_JAK_STAT_SIGNALING_PATHWAY	140	-0.238441	-1.1246	0.215645	0.496076	1	3520	tags=19%, list=17%, signal=22%
TCELL_ANERGIC_UP	73	-0.268044	-1.12444	0.226087	0.49561	1	4015	tags=25%, list=19%, signal=30%
ADIPOGENESIS_HMSC_CLASS1_UP	16	-0.397684	-1.12376	0.276824	0.496326	1	3038	tags=31%, list=15%, signal=37%
CHESLER_BRAIN_HIGHEST_VARIANCE_GENES	22	-0.35125	-1.12215	0.318565	0.499047	1	5995	tags=55%, list=29%, signal=77%
GOLUB_ALL_VS_AML_UP	18	-0.377023	-1.11874	0.315011	0.505968	1	2727	tags=39%, list=13%, signal=45%
ADIP_DIFF_CLUSTER2	38	-0.303924	-1.11768	0.266219	0.507386	1	5794	tags=39%, list=28%, signal=55%
GN_CAMP_GRANULOSA_DN	58	-0.275947	-1.11718	0.274554	0.507617	1	5052	tags=29%, list=24%, signal=39%
CALCIUM_REGULATION_IN_CARDIAC_CELLS	132	-0.241982	-1.11552	0.212329	0.510564	1	4299	tags=25%, list=21%, signal=31%
HSA04664_FC_EPSILON_RI_SIGNALING_PATHWAY	68	-0.265275	-1.11549	0.259912	0.509767	1	4267	tags=26%, list=21%, signal=33%
HSA04670_LEUKOCYTE_TRANSENDOTHELIAL_MIGRATION	98	-0.251326	-1.1129	0.234783	0.515092	1	4330	tags=27%, list=21%, signal=33%
BREASTCA_THREE_CLASSES	34	-0.310479	-1.11218	0.295259	0.515938	1	4124	tags=38%, list=20%, signal=48%
HDACI_COLON_TSA_DN	55	-0.280261	-1.10924	0.287671	0.521979	1	5879	tags=42%, list=28%, signal=58%
LEE_TCELLS5_UP	17	-0.366846	-1.10918	0.298283	0.521223	1	4395	tags=35%, list=21%, signal=45%
BRCA_ER_POS	445	-0.205336	-1.10915	0.129973	0.520405	1	5288	tags=30%, list=26%, signal=40%
IGF1MTORPATHWAY	17	-0.369385	-1.10829	0.310976	0.521547	1	3717	tags=35%, list=18%, signal=43%
HSA00521_STREPTOMYCIN_BIOSYNTHESIS	10	-0.436662	-1.10647	0.330661	0.52495	1	1274	tags=20%, list=6%, signal=21%
GATA3PATHWAY	16	-0.380296	-1.1054	0.310924	0.526623	1	2955	tags=25%, list=14%, signal=29%
GH_HYPOPHYSECTOMY_RAT_DN	15	-0.375891	-1.10524	0.345528	0.526134	1	1972	tags=27%, list=10%, signal=29%
GOLDRATH_CYTOLYTIC	18	-0.362825	-1.10489	0.308008	0.526102	1	2908	tags=28%, list=14%, signal=32%
HDACI_COLON_SUL12HRS_DN	26	-0.324066	-1.10427	0.302632	0.526731	1	1340	tags=19%, list=6%, signal=21%
NOVA2_KO_SPLICING	37	-0.29522	-1.1033	0.3	0.528117	1	5923	tags=46%, list=29%, signal=64%
MARSHALL_SPLEEN_BAL	18	-0.364198	-1.10322	0.329193	0.527397	1	4074	tags=39%, list=20%, signal=48%
IGLESIAS_E2FMINUS_UP	128	-0.234545	-1.10244	0.232967	0.528457	1	5794	tags=36%, list=28%, signal=50%
HADDAD_HSC_CD7_DN	70	-0.263165	-1.10234	0.256696	0.527815	1	3119	tags=26%, list=15%, signal=30%
RAC1PATHWAY	21	-0.34968	-1.10151	0.306667	0.529003	1	4027	tags=24%, list=19%, signal=30%
FRASOR_ER_DN	59	-0.268919	-1.10109	0.266811	0.529116	1	4775	tags=36%, list=23%, signal=46%
BRCA1_OVEREXP_DN	89	-0.25135	-1.10045	0.231132	0.529736	1	4182	tags=30%, list=20%, signal=38%
HYPOPHYSECTOMY_RAT_DN	47	-0.283657	-1.09967	0.289916	0.530756	1	4794	tags=34%, list=23%, signal=44%
HSC_MATURE_ADULT	289	-0.210732	-1.09927	0.2109	0.530774	1	6553	tags=38%, list=32%, signal=54%
ADIP_HUMAN_UP	55	-0.274633	-1.09921	0.288503	0.530069	1	6421	tags=44%, list=31%, signal=63%
BYSTRYKH_HSC_TRANS_GLOCUS	703	-0.192999	-1.09884	0.132768	0.530177	1	5916	tags=32%, list=29%, signal=43%
CMV_HCMV_TIMECOURSE_18HRS_DN	17	-0.354675	-1.09845	0.30989	0.530259	1	6284	tags=53%, list=30%, signal=76%
MITOCHONDRIAPATHWAY	18	-0.368316	-1.09804	0.308017	0.530323	1	1767	tags=28%, list=9%, signal=30%
LVAD_HEARTFAILURE_DN	37	-0.29931	-1.09793	0.296451	0.529694	1	4893	tags=38%, list=24%, signal=49%
HYPOXIA_RCC_UP	87	-0.248367	-1.09715	0.257403	0.530646	1	4433	tags=30%, list=21%, signal=38%
HSA05110_CHOLERA_INFECTION	38	-0.301304	-1.09703	0.312639	0.530053	1	2899	tags=24%, list=14%, signal=27%
EGFPATHWAY	23	-0.340318	-1.09651	0.322314	0.530437	1	2549	tags=26%, list=12%, signal=30%
DAVIES_MGUS_MM	30	-0.320217	-1.09608	0.328482	0.530614	1	3788	tags=27%, list=18%, signal=33%
PLCEPATHWAY	12	-0.408815	-1.09463	0.321649	0.533198	1	2955	tags=25%, list=14%, signal=29%
FRASOR_ER_UP	29	-0.32019	-1.09463	0.321041	0.532354	1	7375	tags=55%, list=36%, signal=86%
LEE_ACOX1_UP	57	-0.274907	-1.09419	0.290598	0.53249	1	6126	tags=44%, list=30%, signal=62%
HADDAD_CD45CD7_PLUS_VS_MINUS_DN	70	-0.263165	-1.09383	0.277523	0.532423	1	3119	tags=26%, list=15%, signal=30%
LEE_TCELLS9_UP	25	-0.333208	-1.09338	0.295833	0.532602	1	6528	tags=52%, list=32%, signal=76%
DNA_DAMAGE_SIGNALING	79	-0.256672	-1.09094	0.280353	0.537397	1	2488	tags=19%, list=12%, signal=21%
HYPOXIA_NORMAL_UP	193	-0.219956	-1.09028	0.224719	0.538134	1	5706	tags=36%, list=28%, signal=50%
TNFR1PATHWAY	28	-0.316837	-1.08941	0.32	0.539374	1	3811	tags=36%, list=18%, signal=44%
HSA04130_SNARE_INTERACTIONS_IN_VESICULAR_TRANSPORT	31	-0.308682	-1.08804	0.313765	0.541735	1	6769	tags=52%, list=33%, signal=77%
EMT_DN	51	-0.274893	-1.08793	0.30315	0.54117	1	3859	tags=33%, list=19%, signal=41%
ERM_KO_SERTOLI_DN	18	-0.350537	-1.08783	0.348548	0.540575	1	4513	tags=39%, list=22%, signal=50%
LINDSTEDT_DEND_DN	61	-0.267675	-1.08719	0.298569	0.541216	1	5941	tags=43%, list=29%, signal=60%
XU_CBP_DN	35	-0.298633	-1.08707	0.299145	0.540614	1	5454	tags=43%, list=26%, signal=58%
NO2IL12PATHWAY	15	-0.378618	-1.08675	0.359307	0.540489	1	4063	tags=33%, list=20%, signal=41%
AGUIRRE_PANCREAS_CHR7	28	-0.312785	-1.08524	0.32636	0.54327	1	7193	tags=46%, list=35%, signal=71%
ET743_HELA_DN	15	-0.374818	-1.08414	0.344488	0.545215	1	5265	tags=40%, list=25%, signal=54%
PROLIFERATION_GENES	333	-0.205087	-1.08297	0.206089	0.547208	1	4875	tags=27%, list=24%, signal=35%
CHESLER_BRAIN_ONLY_SUBSET	20	-0.343326	-1.08285	0.356522	0.546611	1	3581	tags=30%, list=17%, signal=36%
GH_GHRHR_KO_6HRS_UP	64	-0.265796	-1.0825	0.314775	0.546618	1	4087	tags=30%, list=20%, signal=37%
HUMAN_TISSUE_PLACENTA	17	-0.367341	-1.08212	0.326489	0.546664	1	3668	tags=29%, list=18%, signal=36%
KUMAR_HOXA_DIFF	315	-0.206039	-1.08211	0.204819	0.545827	1	3091	tags=18%, list=15%, signal=21%
CMV_HCMV_TIMECOURSE_10HRS_DN	13	-0.390231	-1.08078	0.344697	0.54827	1	117	tags=8%, list=1%, signal=8%
MAPK_CASCADE	24	-0.327394	-1.07942	0.344978	0.550546	1	1908	tags=21%, list=9%, signal=23%
INOS_ALL_DN	69	-0.257562	-1.07907	0.292627	0.550528	1	4508	tags=30%, list=22%, signal=39%
VIPPATHWAY	26	-0.324772	-1.07898	0.324544	0.549897	1	2955	tags=27%, list=14%, signal=31%
HSA04930_TYPE_II_DIABETES_MELLITUS	39	-0.297133	-1.07776	0.342282	0.552029	1	3669	tags=26%, list=18%, signal=31%
DIAB_NEPH_DN	337	-0.203474	-1.07775	0.21875	0.55121	1	4652	tags=25%, list=22%, signal=32%
UVB_NHEK1_C2	21	-0.339048	-1.07759	0.366953	0.550697	1	4938	tags=48%, list=24%, signal=62%
ATRBRCAPATHWAY	17	-0.367027	-1.0769	0.361963	0.551428	1	5800	tags=47%, list=28%, signal=65%
SMOOTH_MUSCLE_CONTRACTION	129	-0.230162	-1.07447	0.309829	0.556491	1	4552	tags=25%, list=22%, signal=32%
HBX_NL_UP	22	-0.332319	-1.07271	0.353814	0.559705	1	3563	tags=36%, list=17%, signal=44%
PITUITARY_FETAL_UP	14	-0.373111	-1.07144	0.34728	0.561836	1	1968	tags=29%, list=10%, signal=32%
SA_MMP_CYTOKINE_CONNECTION	15	-0.365861	-1.07089	0.368644	0.562203	1	3965	tags=33%, list=19%, signal=41%
BCRABL_HL60_CDNA_UP	13	-0.387257	-1.06877	0.371607	0.566354	1	3859	tags=31%, list=19%, signal=38%
HSA04510_FOCAL_ADHESION	181	-0.220188	-1.06799	0.278302	0.567322	1	7017	tags=44%, list=34%, signal=65%
ADIPOGENESIS_HMSC_CLASS2_UP	11	-0.411201	-1.06721	0.377778	0.568201	1	2572	tags=27%, list=12%, signal=31%
BCNU_GLIOMA_NOMGMT_48HRS_UP	17	-0.358209	-1.06695	0.375	0.567987	1	4191	tags=35%, list=20%, signal=44%
GH_AUTOCRINE_DN	104	-0.239042	-1.06537	0.312369	0.571044	1	6040	tags=38%, list=29%, signal=53%
HDACI_COLON_BUT12HRS_DN	67	-0.256307	-1.06427	0.321199	0.572813	1	3261	tags=22%, list=16%, signal=26%
ET743_SARCOMA_72HRS_DN	195	-0.217462	-1.06311	0.292411	0.574814	1	4306	tags=26%, list=21%, signal=32%
CMV_24HRS_DN	69	-0.257376	-1.06207	0.343612	0.576444	1	1219	tags=14%, list=6%, signal=15%
SHEPARD_POS_REG_OF_CELL_PROLIFERATION	84	-0.245255	-1.0614	0.327696	0.577252	1	5784	tags=32%, list=28%, signal=44%
HSA00010_GLYCOLYSIS_AND_GLUCONEOGENESIS	60	-0.262993	-1.06105	0.331887	0.577193	1	3342	tags=25%, list=16%, signal=30%
CHESLER_HIGHEST_FOLD_RANGE_GENES	33	-0.294453	-1.06037	0.342672	0.578016	1	6388	tags=52%, list=31%, signal=74%
LEE_MYC_DN	53	-0.268775	-1.05899	0.360934	0.580386	1	2482	tags=23%, list=12%, signal=26%
TGFBETA_C5_UP	16	-0.369079	-1.05856	0.378218	0.58052	1	2514	tags=25%, list=12%, signal=28%
HDACI_COLON_TSABUT_UP	57	-0.262731	-1.05756	0.340471	0.582068	1	3924	tags=28%, list=19%, signal=35%
CREB_BRAIN_8WKS_DN	41	-0.286484	-1.05682	0.362661	0.583031	1	3783	tags=32%, list=18%, signal=39%
HBX_HEP_DN	12	-0.391064	-1.05603	0.404564	0.584153	1	4057	tags=50%, list=20%, signal=62%
BECKER_TAMOXIFEN_RESISTANT_DN	44	-0.277583	-1.05558	0.356077	0.584308	1	5064	tags=30%, list=24%, signal=39%
POD1_KO_MOST_UP	28	-0.306936	-1.05471	0.378601	0.585566	1	5844	tags=36%, list=28%, signal=50%
UVC_XPCS_ALL_UP	54	-0.261956	-1.05467	0.339326	0.584767	1	3341	tags=24%, list=16%, signal=29%
RHOPATHWAY	26	-0.31165	-1.05145	0.384778	0.591836	1	6742	tags=46%, list=33%, signal=68%
CREBPATHWAY	25	-0.313474	-1.05143	0.384454	0.591016	1	4218	tags=32%, list=20%, signal=40%
PENG_RAPAMYCIN_UP	136	-0.223867	-1.05025	0.334086	0.593082	1	3646	tags=24%, list=18%, signal=28%
TPA_SENS_LATE_UP	47	-0.276753	-1.04871	0.372807	0.595997	1	6745	tags=47%, list=33%, signal=69%
HSA00534_HEPARAN_SULFATE_BIOSYNTHESIS	19	-0.332941	-1.04871	0.377871	0.59513	1	4656	tags=37%, list=23%, signal=47%
MRNA_PROCESSING_REACTOME	84	-0.245473	-1.04792	0.358575	0.596186	1	5852	tags=39%, list=28%, signal=55%
IRS_KO_ADIP_DN	36	-0.28627	-1.04665	0.39916	0.598593	1	5086	tags=36%, list=25%, signal=48%
AGEING_LYMPH_DN	12	-0.388182	-1.04563	0.392405	0.600314	1	4074	tags=33%, list=20%, signal=41%
P53_SIGNALING	82	-0.242879	-1.04533	0.329694	0.600197	1	6120	tags=38%, list=30%, signal=53%
UVB_NHEK1_DN	236	-0.207222	-1.04519	0.321608	0.599672	1	4865	tags=26%, list=24%, signal=34%
CMV_HCMV_TIMECOURSE_1HR_DN	31	-0.29485	-1.04509	0.402128	0.599008	1	5539	tags=39%, list=27%, signal=53%
TPA_RESIST_LATE_DN	57	-0.259348	-1.04496	0.368889	0.598443	1	2187	tags=19%, list=11%, signal=22%
LVAD_HEARTFAILURE_UP	80	-0.244256	-1.04306	0.365854	0.60239	1	2380	tags=18%, list=12%, signal=20%
HASLINGER_B_CLL_11Q23	18	-0.339912	-1.04258	0.359823	0.602689	1	1220	tags=17%, list=6%, signal=18%
PASSERINI_GROWTH	30	-0.306221	-1.04247	0.393509	0.602091	1	3328	tags=33%, list=16%, signal=40%
HSA04916_MELANOGENESIS	93	-0.233946	-1.04076	0.362445	0.605487	1	1947	tags=17%, list=9%, signal=19%
ZHAN_TONSIL_PCBC	39	-0.277845	-1.0398	0.419643	0.606957	1	2419	tags=21%, list=12%, signal=23%
TPA_SENS_EARLY_DN	257	-0.204555	-1.03907	0.31929	0.607968	1	2613	tags=17%, list=13%, signal=19%
IDX_TSA_DN_CLUSTER5	38	-0.28522	-1.03745	0.39485	0.611117	1	5852	tags=37%, list=28%, signal=51%
BRCA1_OVEREXP_UP	136	-0.219395	-1.03622	0.381166	0.613294	1	4281	tags=26%, list=21%, signal=32%
HIVNEFPATHWAY	51	-0.264182	-1.03511	0.394619	0.615202	1	1985	tags=22%, list=10%, signal=24%
BYSTRYKH_HSC_BRAIN_TRANS_GLOCUS	143	-0.217185	-1.03318	0.378251	0.619096	1	2289	tags=17%, list=11%, signal=20%
HSA04140_REGULATION_OF_AUTOPHAGY	21	-0.32547	-1.03241	0.408081	0.62018	1	3094	tags=24%, list=15%, signal=28%
IRS1_KO_ADIP_UP	78	-0.242341	-1.03022	0.384615	0.624759	1	5892	tags=41%, list=28%, signal=57%
CALRES_RHESUS_UP	62	-0.248102	-1.02901	0.391685	0.627052	1	4857	tags=32%, list=23%, signal=42%
TAVOR_CEBP_DN	28	-0.300664	-1.02751	0.404661	0.629962	1	5764	tags=39%, list=28%, signal=54%
FERRANDO_MLL_T_ALL_UP	77	-0.240403	-1.02724	0.407025	0.629746	1	6125	tags=36%, list=30%, signal=51%
HDACI_COLON_TSA12HRS_UP	21	-0.322951	-1.02696	0.417537	0.629555	1	2247	tags=24%, list=11%, signal=27%
AGED_MOUSE_MUSCLE_UP	29	-0.294	-1.02693	0.404018	0.628754	1	4935	tags=34%, list=24%, signal=45%
VANASSE_BCL2_TARGETS	77	-0.240975	-1.02635	0.405462	0.629305	1	6162	tags=39%, list=30%, signal=55%
SA_TRKA_RECEPTOR	14	-0.364416	-1.02509	0.431862	0.631578	1	4747	tags=43%, list=23%, signal=56%
PENG_LEUCINE_DN	126	-0.221868	-1.02496	0.411085	0.631021	1	2623	tags=18%, list=13%, signal=21%
CIRCADIAN_EXERCISE	39	-0.280767	-1.02434	0.408537	0.631745	1	5373	tags=38%, list=26%, signal=52%
SA_G1_AND_S_PHASES	14	-0.370154	-1.02261	0.415254	0.63516	1	6545	tags=71%, list=32%, signal=104%
SHHPATHWAY	14	-0.359799	-1.02178	0.433054	0.636329	1	2955	tags=29%, list=14%, signal=33%
NF90_DN	37	-0.288429	-1.02149	0.389978	0.636151	1	6125	tags=43%, list=30%, signal=61%
AS3_FIBRO_C3	38	-0.277517	-1.02128	0.39083	0.635775	1	6876	tags=50%, list=33%, signal=75%
AS3_FIBRO_UP	38	-0.277517	-1.02052	0.411135	0.636892	1	6876	tags=50%, list=33%, signal=75%
TAKEDA_NUP8_HOXA9_8D_DN	186	-0.207495	-1.0205	0.379397	0.636064	1	3273	tags=19%, list=16%, signal=22%
IGF1_NIH3T3_UP	33	-0.283663	-1.02046	0.395143	0.63525	1	2649	tags=18%, list=13%, signal=21%
HSA00510_N_GLYCAN_BIOSYNTHESIS	35	-0.280951	-1.02024	0.4158	0.63494	1	4726	tags=37%, list=23%, signal=48%
ET743_SARCOMA_UP	59	-0.247247	-1.01724	0.423163	0.641821	1	2330	tags=17%, list=11%, signal=19%
MCALPAINPATHWAY	23	-0.309105	-1.01554	0.439732	0.645332	1	4027	tags=26%, list=19%, signal=32%
ASTIER_BCELL	48	-0.260665	-1.01498	0.438753	0.645782	1	3006	tags=25%, list=15%, signal=29%
UVC_XPCS_8HR_UP	53	-0.26418	-1.01362	0.441423	0.648375	1	3341	tags=25%, list=16%, signal=29%
VEGF_MMMEC_6HRS_UP	49	-0.264435	-1.01347	0.425339	0.647849	1	3652	tags=24%, list=18%, signal=30%
GH_EXOGENOUS_ANY_DN	83	-0.230902	-1.01227	0.44898	0.650058	1	3448	tags=23%, list=17%, signal=27%
HSA00601_GLYCOSPHINGOLIPID_BIOSYNTHESIS_LACTOSERIES	10	-0.394118	-1.01216	0.429448	0.649431	1	3771	tags=30%, list=18%, signal=37%
UVB_NHEK1_C4	10	-0.391003	-1.01112	0.452431	0.651087	1	3816	tags=40%, list=18%, signal=49%
NKTPATHWAY	28	-0.29875	-1.01055	0.444215	0.651617	1	5738	tags=43%, list=28%, signal=59%
ZHANG_EFT_EWSFLI1_UP	77	-0.236902	-1.01012	0.431072	0.651854	1	2333	tags=17%, list=11%, signal=19%
MITOCHONDRIAL_FATTY_ACID_BETAOXIDATION	15	-0.349355	-1.00963	0.441584	0.65221	1	4318	tags=33%, list=21%, signal=42%
CITED1_KO_HET_DN	29	-0.294391	-1.00898	0.45618	0.653033	1	7750	tags=62%, list=37%, signal=99%
ALZHEIMERS_DISEASE_DN	969	-0.177239	-1.00895	0.389222	0.652208	1	3178	tags=18%, list=15%, signal=20%
LIAN_MYELOID_DIFF_TF	33	-0.284205	-1.00682	0.453608	0.656803	1	4696	tags=36%, list=23%, signal=47%
PARP_KO_DN	14	-0.352606	-1.00625	0.457086	0.657468	1	4501	tags=64%, list=22%, signal=82%
4NQO_UNIQUE_FIBRO_UP	22	-0.311983	-1.00497	0.449367	0.659726	1	2558	tags=23%, list=12%, signal=26%
OXSTRESS_RPE_HNETBH_DN	41	-0.273976	-1.00485	0.444681	0.659142	1	2572	tags=20%, list=12%, signal=22%
LU_IL4BCELL	57	-0.249482	-1.00391	0.455531	0.660647	1	6399	tags=42%, list=31%, signal=61%
ROME_INSULIN_2F_UP	163	-0.207063	-1.00328	0.432127	0.661327	1	3830	tags=23%, list=19%, signal=28%
AGUIRRE_PANCREAS_CHR12	43	-0.26126	-1.00314	0.437632	0.660762	1	6221	tags=44%, list=30%, signal=63%
UVC_XPCS_8HR_DN	353	-0.190106	-1.00268	0.440476	0.66097	1	4566	tags=26%, list=22%, signal=33%
HSA03320_PPAR_SIGNALING_PATHWAY	62	-0.249967	-1.00167	0.459514	0.662829	1	3427	tags=24%, list=17%, signal=29%
BASSO_HCL_DIFF	79	-0.233631	-1.00142	0.441365	0.662583	1	4281	tags=30%, list=21%, signal=38%
BYSTROM_IL5_UP	38	-0.273592	-1.00134	0.457701	0.661905	1	6514	tags=50%, list=31%, signal=73%
ASTIER_FN_DIFF	49	-0.257506	-1.00028	0.457143	0.663804	1	3006	tags=24%, list=15%, signal=29%
HSA00051_FRUCTOSE_AND_MANNOSE_METABOLISM	38	-0.268036	-1.00005	0.463312	0.663514	1	6601	tags=47%, list=32%, signal=69%
IRS1_KO_ADIP_DN	101	-0.225344	-0.999837	0.481482	0.663173	1	5550	tags=34%, list=27%, signal=46%
ST_G_ALPHA_S_PATHWAY	12	-0.373397	-0.998508	0.460159	0.665648	1	4552	tags=42%, list=22%, signal=53%
PENG_GLUTAMINE_DN	220	-0.199143	-0.9975	0.440281	0.667189	1	5956	tags=35%, list=29%, signal=49%
BRCA1_OVEREXP_PROSTATE_DN	72	-0.240451	-0.995988	0.454741	0.670125	1	4816	tags=32%, list=23%, signal=41%
UBIQUITIN_MEDIATED_PROTEOLYSIS	20	-0.32382	-0.995824	0.459519	0.669618	1	1194	tags=15%, list=6%, signal=16%
HSA05050_DENTATORUBROPALLIDOLUYSIAN_ATROPHY	14	-0.344633	-0.995307	0.484144	0.669996	1	2088	tags=29%, list=10%, signal=32%
FATTY_ACID_SYNTHESIS	16	-0.337301	-0.995293	0.47929	0.669136	1	7001	tags=56%, list=34%, signal=85%
VENTRICLES_UP	185	-0.203568	-0.994746	0.477541	0.669689	1	3399	tags=21%, list=16%, signal=24%
HSC_LTHSC_ADULT	324	-0.187123	-0.994249	0.492788	0.670141	1	3481	tags=19%, list=17%, signal=22%
P21_EARLY_DN	10	-0.383811	-0.993924	0.468687	0.670099	1	6904	tags=70%, list=33%, signal=105%
CALRES_RHESUS_DN	53	-0.251775	-0.993149	0.434238	0.671153	1	6685	tags=42%, list=32%, signal=61%
YAGI_AML_PROG_FAB	165	-0.209245	-0.992923	0.489051	0.670785	1	4286	tags=23%, list=21%, signal=29%
HSA00930_CAPROLACTAM_DEGRADATION	13	-0.356541	-0.992711	0.475162	0.670444	1	2618	tags=38%, list=13%, signal=44%
ST_ADRENERGIC	32	-0.281798	-0.990171	0.471092	0.676005	1	4777	tags=34%, list=23%, signal=45%
NOUZOVA_CPG_H4_UP	91	-0.228431	-0.989909	0.472767	0.675831	1	2949	tags=20%, list=14%, signal=23%
CELL_GROWTH_AND_OR_MAINTENANCE	54	-0.248844	-0.989361	0.491701	0.676335	1	3731	tags=26%, list=18%, signal=32%
BRG1_SW13_UP	47	-0.254992	-0.98849	0.486022	0.677823	1	4658	tags=26%, list=23%, signal=33%
ADDYA_K562_HEMIN_TREATMENT	65	-0.237544	-0.988223	0.468966	0.677566	1	5972	tags=37%, list=29%, signal=52%
TNFALPHA_ALL_UP	69	-0.233564	-0.987834	0.473161	0.67767	1	3877	tags=28%, list=19%, signal=34%
CMV_8HRS_DN	44	-0.264964	-0.98727	0.480088	0.678163	1	3642	tags=25%, list=18%, signal=30%
PARK_RARALPHA_UP	37	-0.269648	-0.984749	0.484914	0.683691	1	6628	tags=43%, list=32%, signal=64%
CBLPATHWAY	12	-0.365218	-0.984647	0.446281	0.683052	1	3141	tags=25%, list=15%, signal=29%
ADIP_DIFF_CLUSTER1	52	-0.250882	-0.983241	0.47046	0.685851	1	4303	tags=33%, list=21%, signal=41%
BASSO_REGULATORY_HUBS	112	-0.217474	-0.981295	0.484849	0.689947	1	6475	tags=38%, list=31%, signal=56%
COCAINE_BRAIN_5D_UP	62	-0.240118	-0.98017	0.493617	0.69194	1	5440	tags=37%, list=26%, signal=50%
TENEDINI_MEGAKARYOCYTIC_GENES	49	-0.249706	-0.979778	0.494781	0.692078	1	3418	tags=27%, list=17%, signal=32%
BADPATHWAY	20	-0.317626	-0.978216	0.506696	0.695251	1	2955	tags=25%, list=14%, signal=29%
HSA05130_PATHOGENIC_ESCHERICHIA_COLI_INFECTION_EHEC	46	-0.25575	-0.975626	0.507277	0.701157	1	7438	tags=54%, list=36%, signal=85%
HSA05131_PATHOGENIC_ESCHERICHIA_COLI_INFECTION_EPEC	46	-0.25575	-0.975023	0.516129	0.701768	1	7438	tags=54%, list=36%, signal=85%
DFOSB_BRAIN_8WKS_UP	38	-0.268522	-0.974576	0.493697	0.701941	1	2434	tags=21%, list=12%, signal=24%
HSA00440_AMINOPHOSPHONATE_METABOLISM	15	-0.343296	-0.973831	0.478992	0.702904	1	4447	tags=40%, list=21%, signal=51%
BCNU_GLIOMA_MGMT_48HRS_DN	149	-0.204074	-0.972955	0.545035	0.704111	1	3680	tags=22%, list=18%, signal=27%
LEE_TCELLS8_UP	157	-0.202712	-0.97222	0.502203	0.705123	1	5302	tags=31%, list=26%, signal=41%
KERATAN_SULFATE_BIOSYNTHESIS	10	-0.38635	-0.971986	0.498947	0.704809	1	4726	tags=60%, list=23%, signal=78%
LEE_TCELLS10_UP	157	-0.202712	-0.971559	0.511211	0.704953	1	5302	tags=31%, list=26%, signal=41%
STEMCELL_EMBRYONIC_UP	1166	-0.167585	-0.971516	0.644578	0.704143	1	5016	tags=27%, list=24%, signal=33%
UVC_TTD-XPCS_COMMON_DN	122	-0.210606	-0.970993	0.504525	0.704514	1	4267	tags=29%, list=21%, signal=36%
RNA_TRANSCRIPTION_REACTOME	31	-0.276156	-0.970374	0.463203	0.70515	1	5592	tags=45%, list=27%, signal=62%
IFN_BETA_GLIOMA_UP	56	-0.241589	-0.967723	0.495935	0.711052	1	4254	tags=27%, list=21%, signal=34%
BASSO_GERMINAL_CENTER_CD40_UP	85	-0.223166	-0.965452	0.513979	0.715916	1	5467	tags=31%, list=26%, signal=41%
ADIP_VS_FIBRO_DN	25	-0.290319	-0.96435	0.522678	0.717716	1	1648	tags=16%, list=8%, signal=17%
HDACI_COLON_CUR_UP	90	-0.220714	-0.964184	0.530435	0.717195	1	6126	tags=37%, list=30%, signal=52%
CMV_ALL_UP	81	-0.226741	-0.96406	0.522831	0.716605	1	2510	tags=19%, list=12%, signal=21%
CALCINEURINPATHWAY	17	-0.315824	-0.963362	0.518518	0.717596	1	2538	tags=24%, list=12%, signal=27%
LEE_TCELLS1_UP	157	-0.202712	-0.963078	0.555556	0.717419	1	5302	tags=31%, list=26%, signal=41%
FLECHNER_KIDNEY_TRANSPLANT_REJECTION_UP	76	-0.227732	-0.961885	0.511727	0.719614	1	6552	tags=38%, list=32%, signal=56%
HOHENKIRK_MONOCYTE_DEND_DN	114	-0.209334	-0.961536	0.541387	0.719611	1	3675	tags=25%, list=18%, signal=31%
RCC_NL_UP	448	-0.177862	-0.960678	0.622905	0.720943	1	3955	tags=23%, list=19%, signal=28%
LEE_TCELLS6_UP	25	-0.294764	-0.960179	0.514894	0.721323	1	5537	tags=40%, list=27%, signal=55%
TPA_RESIST_MIDDLE_DN	96	-0.213209	-0.959163	0.538462	0.723035	1	2227	tags=17%, list=11%, signal=19%
NAB_LUNG_UP	22	-0.301155	-0.956708	0.529058	0.728461	1	2343	tags=23%, list=11%, signal=26%
CARDIACEGFPATHWAY	16	-0.325325	-0.956337	0.504049	0.728443	1	3328	tags=31%, list=16%, signal=37%
TUMOR_SUPRESSOR	23	-0.296896	-0.955887	0.497845	0.728632	1	6876	tags=48%, list=33%, signal=72%
SHEPARD_BMYB_MORPHOLINO_DN	148	-0.203082	-0.955578	0.576659	0.728557	1	5502	tags=34%, list=27%, signal=47%
LEE_ACOX1_DN	60	-0.235975	-0.954936	0.540724	0.729331	1	2086	tags=17%, list=10%, signal=18%
RORIE_ES_PNET_UP	25	-0.290731	-0.952982	0.523614	0.733568	1	2523	tags=20%, list=12%, signal=23%
CMV_8HRS_UP	27	-0.280669	-0.952875	0.512146	0.732931	1	5675	tags=37%, list=27%, signal=51%
NGFPATHWAY	15	-0.334382	-0.950314	0.531828	0.738702	1	2549	tags=27%, list=12%, signal=30%
SANSOM_APC_5_DN	300	-0.182389	-0.95024	0.640476	0.737985	1	6208	tags=33%, list=30%, signal=46%
SHEPARD_CELL_PROLIFERATION	183	-0.191985	-0.949914	0.594298	0.737887	1	4985	tags=29%, list=24%, signal=38%
CTLPATHWAY	11	-0.363638	-0.949617	0.516878	0.737706	1	7313	tags=45%, list=35%, signal=70%
CAMPTOTHECIN_PROBCELL_UP	22	-0.297294	-0.949241	0.502101	0.737759	1	4350	tags=41%, list=21%, signal=52%
GH_GHRHR_KO_24HRS_UP	128	-0.203314	-0.948547	0.582569	0.738637	1	5476	tags=32%, list=26%, signal=43%
TAKEDA_NUP8_HOXA9_16D_UP	136	-0.201748	-0.946489	0.584862	0.742907	1	3064	tags=18%, list=15%, signal=21%
HSA04530_TIGHT_JUNCTION	118	-0.205308	-0.946409	0.5671	0.742173	1	4027	tags=25%, list=19%, signal=31%
KREBS_TCA_CYCLE	28	-0.282878	-0.946021	0.512712	0.742202	1	3826	tags=29%, list=18%, signal=35%
CMV-CHX_HCMV_6HRS_DN	12	-0.35053	-0.945457	0.531646	0.742682	1	3002	tags=33%, list=15%, signal=39%
PGC1APATHWAY	21	-0.300906	-0.945058	0.52588	0.742774	1	962	tags=19%, list=5%, signal=20%
BRENTANI_IMMUNE_FUNCTION	48	-0.246898	-0.944602	0.552017	0.74299	1	5287	tags=25%, list=26%, signal=34%
OVARIAN_INFERTILITY_GENES	23	-0.295866	-0.943911	0.531323	0.743743	1	2187	tags=22%, list=11%, signal=24%
ALKPATHWAY	32	-0.266838	-0.943464	0.533755	0.744008	1	6845	tags=50%, list=33%, signal=75%
STRESS_GENOTOXIC_SPECIFIC_DN	40	-0.255515	-0.942046	0.53304	0.746743	1	6764	tags=50%, list=33%, signal=74%
IGFR_IR_UP	17	-0.316506	-0.941059	0.549474	0.748199	1	3771	tags=29%, list=18%, signal=36%
GLYCEROPHOSPHOLIPID_METABOLISM	43	-0.246559	-0.940463	0.550725	0.74875	1	2851	tags=19%, list=14%, signal=22%
PASSERINI_EM	32	-0.265787	-0.940012	0.554604	0.748968	1	2505	tags=19%, list=12%, signal=21%
GLYCINE_SERINE_AND_THREONINE_METABOLISM	32	-0.267021	-0.939414	0.578411	0.749513	1	1054	tags=13%, list=5%, signal=13%
PENG_LEUCINE_UP	95	-0.21164	-0.938361	0.566351	0.751179	1	5785	tags=37%, list=28%, signal=51%
HEARTFAILURE_ATRIA_DN	101	-0.206536	-0.937564	0.599109	0.752334	1	3765	tags=21%, list=18%, signal=25%
CELL_PROLIFERATION	183	-0.191985	-0.936841	0.620768	0.753213	1	4985	tags=29%, list=24%, signal=38%
KRETZSCHMAR_IL6_DIFF	117	-0.202888	-0.935503	0.614865	0.755726	1	5311	tags=26%, list=26%, signal=34%
TPOPATHWAY	19	-0.30154	-0.934813	0.541126	0.756566	1	2549	tags=21%, list=12%, signal=24%
HSA04920_ADIPOCYTOKINE_SIGNALING_PATHWAY	68	-0.219857	-0.932966	0.60166	0.760293	1	1926	tags=16%, list=9%, signal=18%
CTLA4PATHWAY	16	-0.321442	-0.93255	0.538622	0.760388	1	4300	tags=31%, list=21%, signal=39%
CHIARETTI_T_ALL_DIFF	235	-0.185529	-0.932237	0.691275	0.760278	1	4423	tags=22%, list=21%, signal=27%
HSA00363_BISPHENOL_A_DEGRADATION	12	-0.346459	-0.932022	0.535181	0.759921	1	5990	tags=42%, list=29%, signal=59%
PARK_MSCS_DIFF	31	-0.267609	-0.931498	0.573805	0.760282	1	6551	tags=48%, list=32%, signal=71%
BROCKE_IL6	117	-0.202888	-0.931009	0.614719	0.760588	1	5311	tags=26%, list=26%, signal=34%
G2PATHWAY	19	-0.303349	-0.93065	0.572668	0.760566	1	7168	tags=58%, list=35%, signal=88%
HSA03030_DNA_POLYMERASE	23	-0.283565	-0.929563	0.570565	0.762307	1	6242	tags=52%, list=30%, signal=75%
PEART_HISTONE_DN	69	-0.223025	-0.927879	0.575758	0.765537	1	5814	tags=38%, list=28%, signal=52%
PASSERINI_TRANSCRIPTION	68	-0.223578	-0.927561	0.619543	0.765473	1	2141	tags=15%, list=10%, signal=16%
LIZUKA_G2_GR_G3	22	-0.288851	-0.926798	0.547718	0.76644	1	3565	tags=23%, list=17%, signal=27%
HSA04120_UBIQUITIN_MEDIATED_PROTEOLYSIS	36	-0.253694	-0.926508	0.588727	0.766302	1	2242	tags=19%, list=11%, signal=22%
PTENPATHWAY	14	-0.326874	-0.926481	0.543103	0.765445	1	7327	tags=57%, list=35%, signal=88%
NO1PATHWAY	26	-0.281414	-0.926252	0.568627	0.76508	1	2955	tags=23%, list=14%, signal=27%
TFF2_KO_UP	20	-0.300332	-0.925855	0.543524	0.765142	1	5620	tags=35%, list=27%, signal=48%
TPA_SKIN_UP	18	-0.300977	-0.924629	0.550308	0.76723	1	3941	tags=39%, list=19%, signal=48%
CHIARETTI_T_ALL	216	-0.185686	-0.924377	0.681055	0.766953	1	4423	tags=22%, list=21%, signal=28%
PARK_RARALPHA_MOD	56	-0.230081	-0.924328	0.591966	0.766152	1	5851	tags=41%, list=28%, signal=57%
ZHAN_MMPC_SIMAL	47	-0.242978	-0.924062	0.599548	0.765873	1	4729	tags=34%, list=23%, signal=44%
IGF_VS_PDGF_UP	63	-0.228141	-0.923548	0.604911	0.766283	1	5014	tags=33%, list=24%, signal=44%
FERRANDO_CHEMO_RESPONSE_PATHWAY	10	-0.357902	-0.923317	0.555556	0.765889	1	5398	tags=60%, list=26%, signal=81%
BRCA_BRCA1_NEG	127	-0.198839	-0.923015	0.662005	0.765735	1	4639	tags=25%, list=22%, signal=32%
TSADAC_HYPOMETH_OVCA_UP	41	-0.249178	-0.921995	0.587336	0.767334	1	5451	tags=41%, list=26%, signal=56%
UVC_TTD-XPCS_COMMON_UP	21	-0.285004	-0.92184	0.56051	0.766827	1	3341	tags=29%, list=16%, signal=34%
GLYCOLYSIS_AND_GLUCONEOGENESIS	41	-0.24783	-0.921335	0.612832	0.767264	1	4827	tags=32%, list=23%, signal=41%
ASTON_DEPRESSION_UP	34	-0.256084	-0.920314	0.599585	0.7688	1	2702	tags=24%, list=13%, signal=27%
CDK5PATHWAY	11	-0.351375	-0.920234	0.552301	0.768071	1	1578	tags=18%, list=8%, signal=20%
GH_AUTOCRINE_UP	174	-0.187673	-0.918752	0.674725	0.77075	1	5931	tags=31%, list=29%, signal=43%
MANALO_HYPOXIA_UP	86	-0.212398	-0.917738	0.62635	0.772256	1	4587	tags=26%, list=22%, signal=33%
FASPATHWAY	27	-0.272752	-0.917658	0.583153	0.771517	1	3811	tags=37%, list=18%, signal=45%
UVB_SCC_DN	94	-0.210584	-0.917401	0.655391	0.771252	1	4372	tags=27%, list=21%, signal=34%
UVC_TTD_8HR_UP	20	-0.290977	-0.915411	0.56341	0.775009	1	5032	tags=35%, list=24%, signal=46%
NEMETH_TNF_UP	76	-0.214403	-0.912898	0.643172	0.780195	1	5539	tags=32%, list=27%, signal=43%
5FU_RESIST_GASTRIC_UP	20	-0.288505	-0.912703	0.564854	0.779744	1	6415	tags=55%, list=31%, signal=80%
ST_GA12_PATHWAY	21	-0.283901	-0.912463	0.591195	0.779407	1	3727	tags=24%, list=18%, signal=29%
MARCINIAK_CHOP_DIFF	18	-0.310464	-0.912458	0.576923	0.778507	1	6147	tags=61%, list=30%, signal=87%
FATTY_ACID_DEGRADATION	22	-0.280384	-0.911758	0.599138	0.779288	1	4452	tags=32%, list=22%, signal=40%
ZHAN_MMPC_LATEVS	41	-0.244926	-0.910864	0.616352	0.780579	1	5273	tags=29%, list=25%, signal=39%
RUTELLA_HEPATGFSNDCS_UP	140	-0.194662	-0.910751	0.665169	0.77992	1	3911	tags=22%, list=19%, signal=27%
DAC_PANC_UP	336	-0.172045	-0.910061	0.79108	0.780696	1	5791	tags=31%, list=28%, signal=42%
NOUZOVA_CPG_METHLTD	50	-0.234893	-0.909865	0.614907	0.780293	1	5838	tags=40%, list=28%, signal=56%
HSA04640_HEMATOPOIETIC_CELL_LINEAGE	81	-0.211251	-0.908079	0.66087	0.783709	1	6680	tags=37%, list=32%, signal=54%
VERNELL_PRB_CLSTR2	17	-0.296233	-0.906505	0.591463	0.786596	1	5193	tags=41%, list=25%, signal=55%
CMV-UV_HCMV_6HRS_DN	97	-0.206933	-0.905918	0.699152	0.787015	1	6851	tags=41%, list=33%, signal=61%
SHIPP_FL_VS_DLBCL_UP	30	-0.25913	-0.905822	0.625	0.786347	1	6499	tags=43%, list=31%, signal=63%
INSULIN_ADIP_SENS_DN	15	-0.311714	-0.904334	0.581489	0.789001	1	5844	tags=47%, list=28%, signal=65%
METASTASIS_ADENOCARC_DN	31	-0.255006	-0.904015	0.610989	0.788847	1	4646	tags=35%, list=22%, signal=46%
MYOD_NIH3T3_DN	51	-0.229708	-0.903972	0.620225	0.788024	1	5947	tags=41%, list=29%, signal=58%
ALZHEIMERS_INCIPIENT_DN	125	-0.194037	-0.903944	0.678571	0.787188	1	4677	tags=25%, list=23%, signal=32%
HSA04020_CALCIUM_SIGNALING_PATHWAY	164	-0.187862	-0.903293	0.721839	0.787854	1	1964	tags=12%, list=9%, signal=13%
IL4PATHWAY	11	-0.339792	-0.901097	0.578288	0.792212	1	3857	tags=27%, list=19%, signal=34%
HSA04612_ANTIGEN_PROCESSING_AND_PRESENTATION	52	-0.230717	-0.901032	0.657267	0.791444	1	2395	tags=17%, list=12%, signal=20%
RAS_ONCOGENIC_SIGNATURE	224	-0.179589	-0.89914	0.764423	0.795051	1	5062	tags=29%, list=24%, signal=37%
OLDONLY_FIBRO_DN	49	-0.223681	-0.898961	0.657328	0.794578	1	4265	tags=27%, list=21%, signal=33%
FLECHNER_KIDNEY_TRANSPLANT_REJECTION_PBL_UP	56	-0.226318	-0.898439	0.644397	0.794855	1	2668	tags=18%, list=13%, signal=20%
UV-CMV_UNIQUE_HCMV_6HRS_UP	94	-0.200978	-0.898432	0.700893	0.79396	1	5807	tags=31%, list=28%, signal=43%
UVC_LOW_ALL_DN	52	-0.226024	-0.895973	0.649891	0.798848	1	4746	tags=31%, list=23%, signal=40%
LIN_WNT_UP	47	-0.22767	-0.894865	0.632609	0.800568	1	2452	tags=19%, list=12%, signal=22%
CIS_XPC_DN	160	-0.186886	-0.894817	0.732759	0.799757	1	4421	tags=26%, list=21%, signal=32%
TGFBETA_LATE_UP	32	-0.253952	-0.894435	0.638249	0.799669	1	2514	tags=19%, list=12%, signal=21%
CALRES_MOUSE_NEOCORTEX_UP	54	-0.22091	-0.894428	0.651452	0.798773	1	3627	tags=26%, list=18%, signal=31%
BCL2_FAMILY_AND_REG_NETWORK	20	-0.282949	-0.89318	0.609054	0.800831	1	1767	tags=20%, list=9%, signal=22%
HTERT_UP	61	-0.223533	-0.893081	0.660944	0.800137	1	5227	tags=33%, list=25%, signal=44%
SIG_CD40PATHWAYMAP	31	-0.251705	-0.892781	0.612472	0.7999	1	1955	tags=16%, list=9%, signal=18%
NFKBPATHWAY	21	-0.27624	-0.892601	0.613779	0.799397	1	5539	tags=43%, list=27%, signal=58%
TSA_HEPATOMA_CANCER_DN	15	-0.317484	-0.891791	0.607623	0.800322	1	1451	tags=20%, list=7%, signal=21%
PASSERINI_OXIDATION	18	-0.293665	-0.891585	0.613779	0.799881	1	4081	tags=33%, list=20%, signal=41%
GH_EXOGENOUS_LATE_DN	70	-0.212365	-0.891474	0.685714	0.799222	1	3448	tags=21%, list=17%, signal=26%
YAO_P4_KO_VS_WT_UP	64	-0.215273	-0.889721	0.682773	0.802201	1	2841	tags=19%, list=14%, signal=22%
CISPLATIN_PROBCELL_UP	16	-0.302104	-0.887709	0.609705	0.805829	1	1628	tags=19%, list=8%, signal=20%
INSULINPATHWAY	17	-0.3002	-0.887442	0.625255	0.805507	1	2549	tags=29%, list=12%, signal=34%
ET743_RESIST_UP	16	-0.303794	-0.887321	0.643299	0.80488	1	5131	tags=44%, list=25%, signal=58%
AGUIRRE_PANCREAS_CHR8	48	-0.229211	-0.887119	0.667401	0.80439	1	5133	tags=35%, list=25%, signal=47%
GENOTOXINS_24HRS_DISCR	33	-0.24821	-0.887027	0.639485	0.803702	1	2247	tags=21%, list=11%, signal=24%
GUO_HEX_DN	55	-0.22532	-0.886707	0.659319	0.803509	1	5724	tags=33%, list=28%, signal=45%
GENOTOXINS_4HRS_DISCR	32	-0.250533	-0.886305	0.640257	0.803491	1	6208	tags=41%, list=30%, signal=58%
OLD_FIBRO_UP	54	-0.2233	-0.885606	0.686275	0.80419	1	5935	tags=37%, list=29%, signal=52%
CARM1PATHWAY	13	-0.317252	-0.885275	0.621181	0.804056	1	748	tags=15%, list=4%, signal=16%
AGUIRRE_PANCREAS_CHR22	43	-0.238582	-0.884832	0.683544	0.804144	1	1738	tags=14%, list=8%, signal=15%
HCMVPATHWAY	14	-0.320154	-0.884818	0.61144	0.803265	1	2567	tags=29%, list=12%, signal=33%
BLEO_MOUSE_LYMPH_HIGH_24HRS_DN	31	-0.24929	-0.882958	0.637097	0.806487	1	4254	tags=32%, list=21%, signal=41%
TPA_SENS_MIDDLE_UP	60	-0.216973	-0.881172	0.691974	0.809646	1	5774	tags=37%, list=28%, signal=51%
HSA00920_SULFUR_METABOLISM	12	-0.324809	-0.880547	0.617521	0.810171	1	110	tags=8%, list=1%, signal=8%
YE_INTRAMETASTATIC_HCC_UP	21	-0.277968	-0.880275	0.613391	0.809921	1	6111	tags=43%, list=30%, signal=61%
P53PATHWAY	14	-0.319295	-0.878458	0.662281	0.813095	1	1895	tags=29%, list=9%, signal=31%
AGED_MOUSE_NEOCORTEX_UP	61	-0.214977	-0.878142	0.669528	0.812885	1	5299	tags=31%, list=26%, signal=42%
NI2_LUNG_DN	16	-0.292842	-0.876994	0.614719	0.814559	1	4347	tags=38%, list=21%, signal=47%
WILLERT_WNT_NCCIT_ALL_UP	18	-0.29318	-0.876546	0.632937	0.814611	1	5794	tags=39%, list=28%, signal=54%
BRACX_UP	21	-0.27498	-0.876406	0.662577	0.814017	1	3957	tags=29%, list=19%, signal=35%
CITED1_KO_WT_UP	15	-0.301634	-0.87571	0.624463	0.81467	1	3861	tags=27%, list=19%, signal=33%
PASSERINI_IMMUNE	22	-0.274242	-0.874273	0.649438	0.816938	1	4787	tags=41%, list=23%, signal=53%
XPB_TTD-CS_DN	24	-0.260557	-0.874186	0.678571	0.816212	1	6953	tags=54%, list=34%, signal=81%
TAKEDA_NUP8_HOXA9_3D_UP	156	-0.183296	-0.872439	0.790433	0.819018	1	3538	tags=17%, list=17%, signal=21%
ZHAN_MM_CD138_MS_VS_REST	38	-0.237522	-0.871397	0.670125	0.820401	1	1228	tags=13%, list=6%, signal=14%
SHEPARD_BMYB_MORPHOLINO_UP	131	-0.187574	-0.870857	0.768722	0.820592	1	3509	tags=21%, list=17%, signal=26%
HYPOXIA_FIBRO_UP	17	-0.2904	-0.86642	0.648033	0.829131	1	4827	tags=29%, list=23%, signal=38%
ET743_SARCOMA_24HRS_DN	96	-0.196989	-0.866404	0.761261	0.828248	1	5477	tags=33%, list=26%, signal=45%
STEMCELL_COMMON_DN	55	-0.218288	-0.864901	0.714597	0.830488	1	5950	tags=31%, list=29%, signal=43%
JAIN_NEMO_DIFF	64	-0.212516	-0.864747	0.723044	0.829935	1	4369	tags=27%, list=21%, signal=34%
HSA04720_LONG_TERM_POTENTIATION	63	-0.211419	-0.864545	0.729792	0.829496	1	1964	tags=14%, list=9%, signal=16%
IGF1PATHWAY	17	-0.285274	-0.862964	0.667387	0.831947	1	4747	tags=35%, list=23%, signal=46%
ADIP_HUMAN_DN	24	-0.270672	-0.862403	0.669388	0.832182	1	5939	tags=38%, list=29%, signal=53%
CCR5PATHWAY	16	-0.296899	-0.860345	0.679752	0.835557	1	5849	tags=50%, list=28%, signal=70%
SA_B_CELL_RECEPTOR_COMPLEXES	22	-0.269694	-0.860311	0.653445	0.834726	1	4747	tags=36%, list=23%, signal=47%
CELL_CYCLE_CHECKPOINT	20	-0.276765	-0.860099	0.6875	0.834257	1	2995	tags=20%, list=14%, signal=23%
GRANDVAUX_IFN_NOT_IRF3_UP	13	-0.301131	-0.857291	0.653846	0.839074	1	8025	tags=46%, list=39%, signal=75%
BASSO_GERMINAL_CENTER_CD40_DN	62	-0.209071	-0.857062	0.733032	0.838659	1	6609	tags=44%, list=32%, signal=64%
UVC_HIGH_D7_DN	29	-0.251379	-0.854144	0.701613	0.843774	1	4022	tags=28%, list=19%, signal=34%
MMS_MOUSE_LYMPH_HIGH_24HRS_UP	20	-0.27221	-0.854018	0.698113	0.843137	1	5742	tags=40%, list=28%, signal=55%
HDACI_COLON_TSA2HRS_UP	50	-0.215267	-0.851101	0.753219	0.848325	1	1036	tags=12%, list=5%, signal=13%
HALMOS_CEBP_UP	47	-0.219362	-0.849552	0.720682	0.850442	1	4988	tags=32%, list=24%, signal=42%
LEE_CIP_UP	53	-0.21538	-0.848503	0.734375	0.851584	1	6285	tags=38%, list=30%, signal=54%
RETT_DN	13	-0.311829	-0.84797	0.658228	0.851732	1	3877	tags=23%, list=19%, signal=28%
CHIARETTI_ZAP70_DIFF	59	-0.212005	-0.846984	0.753623	0.852729	1	6807	tags=41%, list=33%, signal=60%
UVB_NHEK3_C2	37	-0.231177	-0.846133	0.724731	0.853468	1	3588	tags=24%, list=17%, signal=29%
ROME_INSULIN_2F_DN	20	-0.270588	-0.846082	0.657895	0.852655	1	6485	tags=50%, list=31%, signal=73%
O6BG_RESIST_MEDULLOBLASTOMA_DN	46	-0.221029	-0.845687	0.771008	0.85248	1	5378	tags=33%, list=26%, signal=44%
MYOD_BRG1_UP	27	-0.254214	-0.845549	0.711297	0.851846	1	3877	tags=33%, list=19%, signal=41%
IL6_SCAR_FIBRO_UP	22	-0.261475	-0.845422	0.690789	0.851198	1	7129	tags=55%, list=34%, signal=83%
MAMMARY_DEV_UP	53	-0.214699	-0.845352	0.768053	0.850436	1	4295	tags=25%, list=21%, signal=31%
TSADAC_RKOEXP_UP	13	-0.309739	-0.844434	0.65762	0.851334	1	4857	tags=31%, list=23%, signal=40%
HOUSTIS_ROS	31	-0.240732	-0.842633	0.709419	0.853963	1	4081	tags=32%, list=20%, signal=40%
HDACI_COLON_CUR16HRS_DN	10	-0.336806	-0.841893	0.676289	0.854468	1	2067	tags=30%, list=10%, signal=33%
WERNERONLY_FIBRO_UP	26	-0.252715	-0.84156	0.724609	0.854144	1	5025	tags=38%, list=24%, signal=51%
INFLAMMATORY_RESPONSE_PATHWAY	28	-0.242878	-0.837901	0.727079	0.860253	1	1847	tags=11%, list=9%, signal=12%
UVB_NHEK1_UP	154	-0.173726	-0.833621	0.872727	0.867426	1	6348	tags=40%, list=31%, signal=58%
UCALPAINPATHWAY	15	-0.290166	-0.832187	0.697266	0.869184	1	7762	tags=60%, list=38%, signal=96%
IDX_TSA_UP_CLUSTER1	22	-0.259408	-0.831951	0.733198	0.868668	1	5291	tags=36%, list=26%, signal=49%
LEE_TCELLS7_UP	13	-0.302127	-0.831508	0.693446	0.868525	1	2565	tags=23%, list=12%, signal=26%
TPA_RESIST_MIDDLE_UP	44	-0.219613	-0.830054	0.77167	0.87028	1	4267	tags=25%, list=21%, signal=31%
PENG_RAPAMYCIN_DN	168	-0.171801	-0.829338	0.894737	0.87072	1	2710	tags=16%, list=13%, signal=18%
HSA00140_C21_STEROID_HORMONE_METABOLISM	11	-0.312902	-0.828481	0.684211	0.871382	1	3474	tags=36%, list=17%, signal=44%
HOX_GENES	51	-0.210338	-0.828467	0.814815	0.870502	1	2637	tags=14%, list=13%, signal=16%
UNDERHILL_PROLIFERATION	15	-0.285092	-0.827789	0.68866	0.870864	1	3262	tags=20%, list=16%, signal=24%
FSH_OVARY_MCV152_UP	59	-0.204239	-0.826275	0.8125	0.872693	1	5941	tags=37%, list=29%, signal=52%
CMV_HCMV_TIMECOURSE_48HRS_DN	100	-0.186205	-0.826066	0.862288	0.872176	1	3642	tags=22%, list=18%, signal=27%
LIAN_MYELOID_DIFF_RECEPTORS	30	-0.235416	-0.825168	0.762004	0.872919	1	4811	tags=30%, list=23%, signal=39%
HSA04912_GNRH_SIGNALING_PATHWAY	89	-0.185182	-0.823166	0.832618	0.875559	1	1964	tags=15%, list=9%, signal=16%
PARK_HSC_VS_MPP_DN	14	-0.295243	-0.820135	0.739224	0.880062	1	6551	tags=43%, list=32%, signal=63%
HDACI_COLON_CURSUL_DN	12	-0.294308	-0.81769	0.707071	0.883377	1	1629	tags=17%, list=8%, signal=18%
RORIE_ES_PNET_DN	26	-0.241069	-0.817538	0.748	0.8827	1	3414	tags=27%, list=16%, signal=32%
GH_EXOGENOUS_LATE_UP	59	-0.203747	-0.817391	0.806452	0.882061	1	3913	tags=20%, list=19%, signal=25%
C21_STEROID_HORMONE_METABOLISM	11	-0.312902	-0.817077	0.733051	0.881687	1	3474	tags=36%, list=17%, signal=44%
HDACI_COLON_CUR12HRS_UP	18	-0.272061	-0.815739	0.715203	0.883091	1	4484	tags=33%, list=22%, signal=43%
HSA00626_NAPHTHALENE_AND_ANTHRACENE_DEGRADATION	16	-0.277213	-0.815568	0.73913	0.882455	1	3305	tags=25%, list=16%, signal=30%
HDACI_COLON_CUR48HRS_UP	53	-0.206957	-0.814745	0.807775	0.882996	1	6101	tags=36%, list=29%, signal=51%
BRENTANI_DNA_METHYLATION_AND_MODIFICATION	21	-0.254552	-0.814097	0.723232	0.883171	1	2510	tags=24%, list=12%, signal=27%
WANG_HOXA9_VS_MEIS1_UP	26	-0.247797	-0.813017	0.771429	0.884123	1	5129	tags=31%, list=25%, signal=41%
LIZUKA_G1_GR_G2	11	-0.304484	-0.810527	0.707415	0.887345	1	5085	tags=36%, list=25%, signal=48%
STAEGE_EFTS_UP	25	-0.245685	-0.808514	0.774403	0.889799	1	6439	tags=48%, list=31%, signal=70%
GOLDRATH_MEMORY	47	-0.208714	-0.805808	0.791045	0.893382	1	3669	tags=19%, list=18%, signal=23%
TPA_RESIST_EARLY_UP	29	-0.238548	-0.804464	0.752735	0.894658	1	6836	tags=41%, list=33%, signal=62%
NUMATA_G_CSF_DIFF	16	-0.274191	-0.80393	0.732906	0.894594	1	1909	tags=13%, list=9%, signal=14%
HSC_LTHSC_SHARED	239	-0.158223	-0.803787	0.963768	0.8939	1	3433	tags=17%, list=17%, signal=20%
METPATHWAY	31	-0.227763	-0.801089	0.802521	0.897469	1	5815	tags=35%, list=28%, signal=49%
TAVOR_CEBP_UP	46	-0.212128	-0.798976	0.785106	0.899976	1	7194	tags=43%, list=35%, signal=67%
BRENTANI_CELL_ADHESION	89	-0.181435	-0.798339	0.894094	0.900113	1	4243	tags=24%, list=21%, signal=30%
HSA00040_PENTOSE_AND_GLUCURONATE_INTERCONVERSIONS	13	-0.297411	-0.798023	0.719745	0.899745	1	1595	tags=15%, list=8%, signal=17%
HSC_LTHSC_FETAL	239	-0.158223	-0.796551	0.983294	0.901244	1	3433	tags=17%, list=17%, signal=20%
HSA00500_STARCH_AND_SUCROSE_METABOLISM	63	-0.196657	-0.795499	0.852097	0.902069	1	2880	tags=19%, list=14%, signal=22%
HASLINGER_B_CLL_17P13	15	-0.274869	-0.793237	0.764706	0.904687	1	2184	tags=13%, list=11%, signal=15%
SANSOM_APC_LOSS4_UP	103	-0.177544	-0.79306	0.909091	0.904025	1	2631	tags=13%, list=13%, signal=14%
HIPPOCAMPUS_DEVELOPMENT_POSTNATAL	43	-0.207083	-0.790214	0.835886	0.907382	1	6487	tags=42%, list=31%, signal=61%
SELENOAMINO_ACID_METABOLISM	10	-0.308674	-0.788736	0.752101	0.90873	1	110	tags=10%, list=1%, signal=10%
UVC_HIGH_D4_DN	42	-0.209544	-0.78859	0.822581	0.908031	1	3981	tags=26%, list=19%, signal=32%
TNFALPHA_4HRS_UP	38	-0.213935	-0.788422	0.823266	0.907349	1	2611	tags=21%, list=13%, signal=24%
INOS_ALL_UP	51	-0.202122	-0.788059	0.851064	0.906983	1	4706	tags=25%, list=23%, signal=33%
GAMMA_ESR_OLD_UNREG	25	-0.236825	-0.782431	0.799539	0.91442	1	7115	tags=40%, list=34%, signal=61%
IL2PATHWAY	20	-0.246258	-0.779162	0.772257	0.918129	1	4747	tags=30%, list=23%, signal=39%
CMV_HCMV_TIMECOURSE_12HRS_DN	14	-0.274305	-0.77823	0.779698	0.918571	1	1194	tags=14%, list=6%, signal=15%
LEI_HOXC8_UP	11	-0.298501	-0.778088	0.76044	0.917838	1	7376	tags=55%, list=36%, signal=85%
MUSCLE_MYOSIN	11	-0.294874	-0.77502	0.775258	0.921264	1	3252	tags=27%, list=16%, signal=32%
NING_COPD_DN	108	-0.171391	-0.769499	0.92779	0.927985	1	6293	tags=36%, list=30%, signal=52%
HASLINGER_B_CLL_13Q14	18	-0.258437	-0.76942	0.79704	0.927153	1	6661	tags=39%, list=32%, signal=57%
IL6PATHWAY	19	-0.24281	-0.764847	0.814318	0.932307	1	4747	tags=37%, list=23%, signal=48%
TRANSLATION_FACTORS	33	-0.213544	-0.764311	0.837259	0.932126	1	3848	tags=24%, list=19%, signal=30%
RADAEVA_IFNA_UP	48	-0.198003	-0.762587	0.906314	0.933502	1	3867	tags=21%, list=19%, signal=26%
CMV_HCMV_TIMECOURSE_48HRS_UP	59	-0.189329	-0.761933	0.888	0.933443	1	6634	tags=42%, list=32%, signal=62%
IFNALPHA_NL_HCC_UP	17	-0.258945	-0.76157	0.805274	0.932947	1	3867	tags=29%, list=19%, signal=36%
EXTRINSICPATHWAY	13	-0.279684	-0.760735	0.798337	0.933093	1	2871	tags=23%, list=14%, signal=27%
MENSE_HYPOXIA_TRANSPORTER_GENES	43	-0.201642	-0.760588	0.885393	0.932354	1	6285	tags=37%, list=30%, signal=53%
HSA04514_CELL_ADHESION_MOLECULES	117	-0.16665	-0.760383	0.944086	0.931704	1	3242	tags=15%, list=16%, signal=18%
ADIPOCYTE_PPARG_UP	16	-0.259712	-0.759102	0.806236	0.932463	1	5205	tags=38%, list=25%, signal=50%
TGFBETA_C1_UP	15	-0.263411	-0.757682	0.804734	0.933331	1	948	tags=13%, list=5%, signal=14%
WANG_MLL_CBP_VS_GMP_UP	32	-0.213745	-0.755535	0.831557	0.93512	1	5909	tags=38%, list=29%, signal=52%
VEGF_HUVEC_2HRS_UP	25	-0.22917	-0.755051	0.837838	0.934762	1	4107	tags=28%, list=20%, signal=35%
HDACI_COLON_CLUSTER5	22	-0.235365	-0.754602	0.82618	0.93435	1	4008	tags=23%, list=19%, signal=28%
BYSTROM_IL5_DN	53	-0.189905	-0.752215	0.901261	0.936435	1	3012	tags=15%, list=15%, signal=18%
TSADAC_PANC50_UP	35	-0.208481	-0.751135	0.853306	0.936873	1	4550	tags=26%, list=22%, signal=33%
CROONQUIST_RAS_STROMA_DN	19	-0.245864	-0.750628	0.835118	0.936579	1	7682	tags=58%, list=37%, signal=92%
CROONQUIST_IL6_RAS_UP	20	-0.238153	-0.745891	0.840081	0.941269	1	5467	tags=30%, list=26%, signal=41%
ETSPATHWAY	17	-0.251971	-0.74581	0.811947	0.940437	1	5985	tags=41%, list=29%, signal=58%
HSA00450_SELENOAMINO_ACID_METABOLISM	23	-0.231724	-0.743478	0.835443	0.942238	1	3305	tags=22%, list=16%, signal=26%
CPR_NULL_LIVER_DN	18	-0.245451	-0.740232	0.822785	0.945013	1	3652	tags=22%, list=18%, signal=27%
DNMT1_KO_DN	15	-0.257668	-0.738911	0.843621	0.945618	1	3514	tags=27%, list=17%, signal=32%
CPR_LOW_LIVER_DN	21	-0.233589	-0.737746	0.823285	0.946013	1	3784	tags=24%, list=18%, signal=29%
AGED_MOUSE_HIPPOCAMPUS_ANY_UP	42	-0.194597	-0.73232	0.893805	0.951042	1	2631	tags=17%, list=13%, signal=19%
SARCOMAS_SCHWANNOMA_UP	13	-0.263728	-0.731981	0.826176	0.950476	1	3600	tags=23%, list=17%, signal=28%
STOSSI_ER_UP	43	-0.196455	-0.731903	0.902174	0.949623	1	1093	tags=9%, list=5%, signal=10%
ADIPOGENESIS_HMSC_CLASS3_UP	58	-0.17681	-0.727644	0.9375	0.953176	1	3112	tags=16%, list=15%, signal=18%
KIM_TH_CELLS_UP	41	-0.193822	-0.727515	0.929978	0.952361	1	6306	tags=41%, list=30%, signal=60%
VITCBPATHWAY	11	-0.27678	-0.727389	0.813525	0.951565	1	5758	tags=36%, list=28%, signal=50%
IL17PATHWAY	14	-0.253021	-0.725817	0.867327	0.952296	1	4807	tags=43%, list=23%, signal=56%
SCHURINGA_STAT5A_DN	14	-0.258189	-0.725089	0.837067	0.952113	1	169	tags=7%, list=1%, signal=7%
WONG_IFNA_HCC_RESISTANT_VS_SENSITIVE_DN	28	-0.210614	-0.723354	0.89749	0.952931	1	5121	tags=32%, list=25%, signal=43%
CALRES_MOUSE_NEOCORTEX_DN	62	-0.179016	-0.722151	0.936575	0.953186	1	3328	tags=19%, list=16%, signal=23%
ANDROGEN_AND_ESTROGEN_METABOLISM	20	-0.225533	-0.720161	0.885655	0.954277	1	4813	tags=30%, list=23%, signal=39%
AKTPATHWAY	11	-0.278317	-0.719491	0.822034	0.953996	1	2567	tags=27%, list=12%, signal=31%
4NQO_ESR_OLD_UNREG	10	-0.276201	-0.718974	0.844581	0.953552	1	266	tags=10%, list=1%, signal=10%
UVB_NHEK3_C6	27	-0.210676	-0.715521	0.886076	0.955894	1	4491	tags=30%, list=22%, signal=38%
SARCOMAS_GISTROMAL_UP	11	-0.271472	-0.715458	0.855042	0.955036	1	6120	tags=45%, list=30%, signal=65%
BECKER_CANCER_ASSOCIATED_SUBSET_2	11	-0.272043	-0.713211	0.84375	0.956306	1	6780	tags=55%, list=33%, signal=81%
ESR_FIBROBLAST_UP	47	-0.181092	-0.71306	0.911308	0.955523	1	5489	tags=32%, list=27%, signal=43%
SHIPP_DLBCL_CURED_UP	29	-0.205423	-0.712893	0.895075	0.954764	1	3995	tags=24%, list=19%, signal=30%
LIZUKA_L0_SM_L1	17	-0.234092	-0.710671	0.864693	0.955942	1	53	tags=6%, list=0%, signal=6%
CMV_HCMV_TIMECOURSE_20HRS_DN	32	-0.20015	-0.710591	0.922747	0.955091	1	1566	tags=13%, list=8%, signal=14%
IL22BPPATHWAY	13	-0.253338	-0.709697	0.871965	0.954986	1	7798	tags=54%, list=38%, signal=86%
CELL_ADHESION_RECEPTOR_ACTIVITY	32	-0.196409	-0.708173	0.923554	0.955362	1	2404	tags=9%, list=12%, signal=11%
ALCALAY_AML_NPMC_UP	124	-0.152998	-0.707518	0.983254	0.955056	1	4673	tags=23%, list=23%, signal=30%
CMV-UV_HCMV_6HRS_UP	109	-0.15672	-0.705623	0.984375	0.955855	1	5807	tags=28%, list=28%, signal=39%
DREAMPATHWAY	13	-0.260078	-0.704893	0.855711	0.955565	1	4218	tags=31%, list=20%, signal=39%
UV-4NQO_FIBRO_UP	23	-0.219039	-0.704855	0.889109	0.954682	1	6115	tags=43%, list=30%, signal=62%
TNFALPHA_TGZ_ADIP_DN	27	-0.206679	-0.704439	0.898129	0.954105	1	5205	tags=33%, list=25%, signal=44%
DNMT1_KO_UP	69	-0.167267	-0.698019	0.955696	0.95863	1	6858	tags=39%, list=33%, signal=58%
HSA04320_DORSO_VENTRAL_AXIS_FORMATION	25	-0.208033	-0.692167	0.916327	0.962581	1	2549	tags=16%, list=12%, signal=18%
GSK3PATHWAY	24	-0.21151	-0.684841	0.929638	0.967391	1	5383	tags=33%, list=26%, signal=45%
ST_GRANULE_CELL_SURVIVAL_PATHWAY	25	-0.204661	-0.68462	0.905155	0.966652	1	11	tags=4%, list=0%, signal=4%
HASLINGER_B_CLL_12	16	-0.23755	-0.68098	0.882743	0.968504	1	6524	tags=44%, list=32%, signal=64%
HSA00271_METHIONINE_METABOLISM	16	-0.233569	-0.678846	0.891892	0.969154	1	1106	tags=13%, list=5%, signal=13%
CMV_HCMV_TIMECOURSE_8HRS_DN	13	-0.244804	-0.677972	0.878914	0.968853	1	4222	tags=31%, list=20%, signal=39%
NOS1PATHWAY	20	-0.217776	-0.67689	0.918067	0.968731	1	6743	tags=50%, list=33%, signal=74%
LEE_E2F1_UP	57	-0.168983	-0.670189	0.978632	0.972304	1	4017	tags=19%, list=19%, signal=24%
FETAL_LIVER_VS_ADULT_LIVER_GNF2	63	-0.16554	-0.668904	0.978175	0.972269	1	4906	tags=24%, list=24%, signal=31%
RELAPATHWAY	16	-0.225031	-0.664516	0.912	0.974212	1	2567	tags=19%, list=12%, signal=21%
BLEO_HUMAN_LYMPH_HIGH_4HRS_UP	19	-0.212653	-0.662465	0.930672	0.974635	1	4057	tags=21%, list=20%, signal=26%
SA_DIACYLGLYCEROL_SIGNALING	10	-0.260249	-0.659693	0.869198	0.975393	1	2851	tags=20%, list=14%, signal=23%
GH_HYPOPHYSECTOMY_RAT_UP	13	-0.239362	-0.659382	0.90411	0.974633	1	15744	tags=100%, list=76%, signal=418%
NICOTINATE_AND_NICOTINAMIDE_METABOLISM	13	-0.239909	-0.658591	0.904277	0.974219	1	1753	tags=15%, list=8%, signal=17%
BRCA_BRCA1_POS	92	-0.149077	-0.658349	0.993435	0.973421	1	5799	tags=28%, list=28%, signal=39%
BRCA_PROGNOSIS_POS	35	-0.181871	-0.657878	0.937759	0.97277	1	2309	tags=11%, list=11%, signal=13%
TOLLPATHWAY	30	-0.191155	-0.655065	0.945263	0.973437	1	5437	tags=37%, list=26%, signal=50%
CARIES_PULP_UP	190	-0.132742	-0.654892	1	0.972608	1	6162	tags=32%, list=30%, signal=45%
HSA00530_AMINOSUGARS_METABOLISM	29	-0.188798	-0.65484	0.936575	0.971722	1	4543	tags=24%, list=22%, signal=31%
HSA05219_BLADDER_CANCER	38	-0.179181	-0.650387	0.956803	0.973358	1	6974	tags=47%, list=34%, signal=71%
TNFALPHA_ADIP_DN	55	-0.16124	-0.648481	0.960499	0.973503	1	6421	tags=33%, list=31%, signal=47%
PREADIP_VS_FIBRO_UP	11	-0.243547	-0.643513	0.897541	0.97535	1	4960	tags=36%, list=24%, signal=48%
AGED_MOUSE_NEOCORTEX_DN	51	-0.167213	-0.640623	0.971111	0.975915	1	5013	tags=27%, list=24%, signal=36%
LONGEVITYPATHWAY	12	-0.228861	-0.626411	0.913894	0.98182	1	4081	tags=25%, list=20%, signal=31%
HSA00602_GLYCOSPHINGOLIPID_BIOSYNTHESIS_NEO_LACTOSERIES	20	-0.198218	-0.622329	0.935622	0.982666	1	6205	tags=40%, list=30%, signal=57%
UVB_NHEK4_6HRS_DN	15	-0.205893	-0.605936	0.947475	0.988174	1	5890	tags=33%, list=28%, signal=47%
PMLPATHWAY	13	-0.215559	-0.604253	0.960168	0.987851	1	3211	tags=23%, list=16%, signal=27%
ADIPOGENESIS_HMSC_CLASS8_DN	30	-0.170354	-0.597777	0.973684	0.989224	1	6991	tags=37%, list=34%, signal=55%
MENSE_HYPOXIA_APOPTOSIS_GENES	11	-0.226416	-0.594867	0.961693	0.989225	1	3186	tags=18%, list=15%, signal=21%
SARSPATHWAY	10	-0.237248	-0.594487	0.933747	0.988454	1	1037	tags=10%, list=5%, signal=11%
STRESS_IONIZING_SPECIFIC_UP	13	-0.206676	-0.586469	0.954825	0.990021	1	3698	tags=23%, list=18%, signal=28%
ADIP_DIFF_UP	63	-0.143793	-0.581944	0.989177	0.9904	1	5205	tags=24%, list=25%, signal=32%
HIF1_TARGETS	32	-0.166363	-0.579621	0.987805	0.990017	1	4827	tags=25%, list=23%, signal=33%
CELL_CYCLE_REGULATOR	16	-0.192146	-0.573727	0.971134	0.990637	1	5966	tags=38%, list=29%, signal=53%
CARM_ERPATHWAY	25	-0.175841	-0.570655	0.983871	0.990502	1	5807	tags=36%, list=28%, signal=50%
MMS_HUMAN_LYMPH_HIGH_24HRS_UP	18	-0.185048	-0.567661	0.96162	0.990299	1	7043	tags=44%, list=34%, signal=67%
DSRNA_DN	13	-0.204223	-0.561514	0.964657	0.990776	1	8395	tags=54%, list=41%, signal=91%
HIPPOCAMPUS_DEVELOPMENT_NEONATAL	23	-0.170755	-0.560085	0.98783	0.99017	1	5378	tags=30%, list=26%, signal=41%
CITED1_KO_WT_DN	12	-0.201093	-0.545053	0.980237	0.992243	1	5058	tags=33%, list=24%, signal=44%
HDACI_COLON_TSABUT_DN	19	-0.167842	-0.51948	0.975501	0.995147	1	3223	tags=16%, list=16%, signal=19%
UV_ESR_WS_UNREG	10	-0.198134	-0.503287	0.986726	0.996042	1	16596	tags=100%, list=80%, signal=505%
CIS_RESIST_LUNG_UP	10	-0.195493	-0.498543	0.990119	0.995568	1	1292	tags=10%, list=6%, signal=11%
