# Supplementary material for: Opposing roles of PIK3CA gene alterations to EZH2 signaling in non-muscle invasive bladder cancer
Source: Oncotarget. 2017 Jan 2;8(6):10531–42. doi: 10.18632/oncotarget.14453 (PMC5354678; doi:10.18632/oncotarget.14453)
Supplement: Supplementary file 7 [file oncotarget-08-10531-s007.xlsx]

## Sheet: Chea Up PIK3Ca Altered t test s
TF	Target/Input	Targets/Database	Fraction/Input	Fraction/Database	Difference	p-Value
SMAD4	20	2738	0.155039	0.0609867	2.54217	0.000116	AHSA2	DSCAML1	IRX3	JAKMIP3	KY	LRRC4C	MRGPRX1	NOS2	PIP4K2B	SCARNA13	SNORA37	TOMM7	ZNF740
FOXA2	21	2968	0.162791	0.0661098	2.46243	0.000119	ALDH3A1	CNNM1	DHRS4	DNAJB13	DSCAML1	EBF4	FBXO31	PCDH15	PNN	POLR3E	REL	TGM1	TSNARE1	ZMAT5
GATA1	19	2601	0.147287	0.0579352	2.54227	0.000175	ALK	ITFG3	JAKMIP3	KRT2	KY	SCARNA16	SNORA7B	SNORD15B	TGM1	TSNARE1	ZMAT5	ZNF419
FOXP1	23	3724	0.178295	0.0829491	2.14945	0.000394	AARSD1	DNAJB12	DUOXA2	EBF4	FBXL16	FBXO31	IK	LIN7B	MMP16	MYLK4	NOXA1	PIP4K2B	PNN	POLR3E	SYT17	ZNF740
PHF8	13	1490	0.100775	0.0331886	3.03644	0.000397	DNAJB12	SNORA52	SNORA65	SNORD46	SNORD59B	ZNF740
TP63	25	4229	0.193798	0.0941976	2.05736	0.000408	ALK	DUOXA2	FBXL16	HSD17B1	KRT15	KRT2	MGC14436	MIR23B	MIR27B	NOXA1	POLR3E	SNORA37	SNORA48	SNORA49	SURF1	WNT16	ZMAT5	ZNF658
TFAP2A	15	1904	0.116279	0.0424101	2.74178	0.00041	CCL17	NDP	OR51I1	POLR3E	TMED1	TRPC5	ZNF419	ZNF563
ZNF274	6	327	0.0465116	0.00728366	6.38575	0.000415	DHRS4
SUZ12	15	1932	0.116279	0.0430337	2.70204	0.000477	ALK	HSD17B1	IRX3	KY	MMP16	REL	TRPC5	WNT16
MITF	30	5578	0.232558	0.124245	1.87176	0.000488	AHSA2	CHMP4A	CLDN14	CXORF26	CYHR1	DHRS4	DHRS4L2	DNAJB12	DSCR9	LOC100131726	PLA2G1B	POLR3E	REL	SAA3P	SCARNA16	SNORA57	SNORD104	SNORD94	SNRPD2	SYT17	TMED1	TOMM7	ZFP112
RUNX2	21	3423	0.162791	0.0762446	2.13511	0.000793	AARSD1	IRX3	LECT2	LOC401127	LRRC4C	MIR23B	MRGPRX1	PNN	RS1	SLCO6A1	SNORD59B	TRIML1	TRPC5	ZNF766
AR	15	2047	0.116279	0.0455953	2.55024	0.000857	BCAS3	PLA2G1B	POLR3E	SNORD15A	SNORD94	ZNF480	ZNF563	ZNF740
SMAD3	12	1460	0.0930233	0.0325203	2.86047	0.0011102	AHSA2	MRGPRX1	NOS2	SNORA37	TOMM7
GABP	17	2639	0.131783	0.0587816	2.24191	0.00156396	AARSD1	MRS2	POLR3E	PSTK	SYT17	TGM1	TOMM7	ZFP112	ZMAT5	ZNF419
TCF7	12	1529	0.0930233	0.0340572	2.73138	0.00163259	AARSD1	SNORA52	SNORD104	SNORD15A	UNC45B
E2F4	18	2998	0.139535	0.066778	2.08953	0.00244367	C10ORF114	ITFG3	MGC23284	PNN	POLR3E	PSTK	SCARNA13	SNORA14B	SNORA16A	SNORA52	SNORD46
CREB1	18	3057	0.139535	0.0680922	2.0492	0.00300588	AHSA2	DNAJB12	DSCAML1	IK	KRT15	NOS2	PIP4K2B	PNN	POLR3E	REL	ZMAT5
CRX	7	668	0.0542636	0.0148792	3.64695	0.00341871	BCAS3
YY1	9	1049	0.0697674	0.0233656	2.9859	0.00352338	CYHR1	ZMAT5
STAT3	13	1997	0.100775	0.0444816	2.26555	0.00517945	ARL5C	LECT2	MIR23B	PCDH15	REL	TMED1
JUN	11	1585	0.0852713	0.0353046	2.4153	0.00631662	ALK	NDP	TOMM7	UNC45B
PADI4	8	1037	0.0620155	0.0230983	2.68485	0.0106744	BCAS3
E2F1	11	1726	0.0852713	0.0384453	2.21799	0.0114726	ALDH3A1	TGM1	TRPC5	ZMAT5
HNF4A	26	6083	0.20155	0.135494	1.48752	0.0240162	ALDH3A1	C9ORF3	CHMP4A	CLDN14	CNNM1	DHRS4	DNAJB12	DSCAML1	FBXO31	MYLK4	PIP4K2B	PLA2G1B	POLR3E	TGM1	TPD52L1	TSNARE1	ZFP112	ZMAT5	ZNF563
RNF2	8	1219	0.0620155	0.0271522	2.28399	0.0252931	ALK
FLI1	25	5834	0.193798	0.129948	1.49136	0.0261349	AHSA2	CES3	DNAJB12	DSCR9	FBXO31	IK	PCDH15	PIP4K2B	PLA2G1B	PNN	REL	SNORA14B	SNORA16A	SNORA31	TOMM7	ZFP112	ZNF419	ZNF740
EGR1	26	6207	0.20155	0.138256	1.45781	0.0300112	ALK	CLDN14	CYHR1	DNAJB13	DSCAML1	FBXL16	FBXO31	IRX3	ITFG3	LIN7B	NOXA1	PCDH15	REL	RS1	TMED1	TSNARE1	UNC45B	WNT16	ZNF480
SETDB1	11	2020	0.0852713	0.0449939	1.89518	0.0319321	ARL5C	IRX3	PLA2G1B	SYT17
EED	6	830	0.0465116	0.0184876	2.51583	0.0337134	EBF4
PAX3	7	1063	0.0542636	0.0236775	2.29178	0.034825	ATAD1
TAL1	11	2067	0.0852713	0.0460408	1.85208	0.0367504	BAHCC1	TPD52L1	UNC45B	ZMAT5
REST	12	2339	0.0930233	0.0520993	1.7855	0.0377532	ALK	PCDH15	SNRPD2	SYT17	UNC45B
SREBP2	7	1095	0.0542636	0.0243902	2.22481	0.0397927	AHSA2
BMI1	5	661	0.0387597	0.0147232	2.63255	0.0432298	ALOX12
DROSHA	4	456	0.0310078	0.010157	3.05284	0.0437818	ALK
TP53	7	1123	0.0542636	0.0250139	2.16933	0.0445036	ANKK1
MTF2	14	2981	0.108527	0.0663994	1.63446	0.0482684	ALK	HSD17B1	IRX3	KY	MRS2	TRPC5	WNT16
