# Supplementary material for: Opposing roles of PIK3CA gene alterations to EZH2 signaling in non-muscle invasive bladder cancer
Source: Oncotarget. 2017 Jan 2;8(6):10531–42. doi: 10.18632/oncotarget.14453 (PMC5354678; doi:10.18632/oncotarget.14453)
Supplement: Supplementary file 8 [file oncotarget-08-10531-s008.xlsx]

## Sheet: Chea Down PIK3Ca Altered t test
TF	Target/Input	Targets/Database	Fraction/Input	Fraction/Database	Difference	p-Value
CREM	41	5776	0.398058	0.128656	3.09398	7.79e-12	ABHD5	CCDC84	CCNE1	COX8A	CSRNP1	CYB5R4	DAG1	DLGAP4	EFTUD1	EIF1B	EPS15	EXOSC10	FBXO30	HIP1	KDM2B	MACF1	MLLT1	MLXIP	MTA2	NRM	OAZ1	PLCXD1	PPAPDC1B	PPIA	PVRL3	PXK	RHOA	SAMD4B	SESTD1	SLC10A3	SLC39A13	TEAD1	TRAM2	ZDHHC20
RUNX1	38	5071	0.368932	0.112952	3.26626	1.33e-11	ABHD5	DCP1A	DLGAP4	EIF1B	EPS15	FAM89B	FHOD1	HIP1	KCNA2	KRTCAP2	LASP1	MAP4	MECP2	MLLT1	MTA2	NOP10	PHACTR4	PLCG2	PPIA	PPIAL4A	PPM1M	PPP2R5B	SIGIRR	SKP2	SLC39A13	SPG21	TCF3	TLN1	TMEM39B	TRAM2	ZDHHC3
FLI1	38	5834	0.368932	0.129948	2.83908	8.02e-10	AKIRIN1	CSRNP1	CYB561D2	CYB5R4	DCP1A	EPS15	FAM89B	FHOD1	FOXP4	HIP1	KRTCAP2	LASP1	LSM3	MACF1	MESDC1	MLLT1	MLXIP	MTA2	NOP10	PHTF2	PLCG2	PLCXD1	PPM1M	PXK	SIGIRR	SKP2	SLC26A6	SLC39A13	TLN1	TMEM39B	ZNF2
HNF4A	38	6083	0.368932	0.135494	2.72287	2.62e-09	ABHD5	EFTUD1	EPS15	FAM70A	FOXP4	HSD17B11	KRTCAP2	LASP1	LASS2	MACF1	MAP3K11	MAP4	MARK2	MECP2	MLLT1	MLXIP	NRM	PHACTR4	PLCG2	PPP2R5B	PXK	RHOA	RPS6KA3	SAMD4B	SESTD1	SKP2	SPG21	TEAD1	TLN1	TRAM2	ZDHHC20
EGR1	38	6207	0.368932	0.138256	2.66847	4.61e-09	ATN1	EBP	EIF1B	EPS15	FAM89B	FHOD1	FOXP4	HIP1	KCNA2	LASP1	LSR	MACF1	MAP3K11	MARK2	MECP2	MESDC1	MLLT1	MLXIP	NRM	OAZ1	PLCG2	PPIA	RPS6KA3	SIGIRR	SLAMF7	SLC37A4	SLC39A13	SPG21	TCF3	TMEM39B	TRAM2
KLF4	21	2444	0.203883	0.0544381	3.74523	1.58e-07	ABLIM3	FBXO30	HSD17B11	KRTCAP2	LASS2	LSM3	MTA2	PPIA	PPP2R5B	PVRL3	RPS6KA3	SESTD1	SKP2	ZDHHC3
TCFAP2C	21	2667	0.203883	0.0594053	3.43208	6.53e-07	ATN1	HIP1	KRTCAP2	LASP1	LASS2	LSM3	LSR	MLXIP	NRM	PHACTR4	PPIA	RHOA	SIGIRR	ZDHHC20
MYCN	19	2261	0.184466	0.050362	3.6628	9.41e-07	ATP11A	HIP1	HSD17B11	LSM3	MARK2	MLLT1	MLXIP	PHACTR4	PPIA	PXK	SLC39A13	ZDHHC3
SIN3B	27	4302	0.262136	0.0958236	2.73561	1.05e-06	ABHD5	CYB5R4	DAG1	DCHS1	DCP1A	DLGAP4	EFTUD1	FIG4	FOXP4	LASP1	MACF1	MAP3K11	MLXIP	MTA2	NRM	PVRL3	SLC10A3	SLC26A6	SLC37A4	UBA3
SMARCA4	13	1118	0.126214	0.0249025	5.0683	1.98e-06	CCDC84	PLCG2	PLCXD1	RHOA	TEAD1	ZDHHC20
FOXA2	21	2968	0.203883	0.0661098	3.08401	3.53e-06	AKIRIN1	FOXP4	HIP1	HSD17B11	LASP1	LASS2	LSR	MACF1	MLLT1	RPS6KA3	SESTD1	SKP2	TEAD1	TRAM2
CRX	10	668	0.0970874	0.0148792	6.52506	3.79e-06	ABLIM3	MECP2	RHOA
ZFX	22	3249	0.213592	0.0723689	2.95144	4e-06	ABHD5	LSM3	MARK2	MESDC1	MTA2	OAZ1	PPIA	PVRL3	SESTD1	SIGIRR	SKP2	TEAD1	TLN1	ZDHHC20	ZDHHC3
NANOG	21	3052	0.203883	0.0679808	2.99913	5.42e-06	ATP11A	MESDC1	MLXIP	MTA2	PHTF2	PLCG2	PLCXD1	PPIA	PVRL3	RHOA	SAMD4B	SKP2	TCF3	TEAD1
E2F1	25	4172	0.242718	0.0929279	2.6119	6.63e-06	ABHD5	FLNA	LASP1	LSR	MARK2	MECP2	MESDC1	MTA2	NRM	OAZ1	PHTF2	PLCXD1	PPIA	SIGIRR	SKP2	TMEM39B	UBQLN2	ZDHHC20
STAT3	9	572	0.0873786	0.0127408	6.85815	8.02e-06	CCNE1	SIGIRR
TP63	25	4229	0.242718	0.0941976	2.5767	8.38e-06	ABLIM3	FAM89B	FLNA	FOXP4	KDM2B	MAP3K11	MLXIP	NRM	PHTF2	PLCXD1	PPAPDC1B	PPIA	SIGIRR	SKP2	SLAMF7	TEAD1	UBQLN2	ZDHHC3
TCF3	13	1351	0.126214	0.0300924	4.1942	1.47e-05	ATN1	PLCXD1	PVRL3	RHOA	SKP2	TCF3
MYC	10	797	0.0970874	0.0177525	5.46893	1.71e-05	CALR	SLC39A13	TCF3
POU5F1	24	4233	0.23301	0.0942867	2.47129	2.64e-05	ATN1	LASP1	MESDC1	MTA2	OAZ1	PHTF2	PLCG2	PLCXD1	PPP2R5B	PVRL3	RHOA	SESTD1	SIGIRR	SKP2	TCF3	TLN1	TMEM39B
DACH1	14	1698	0.135922	0.0378216	3.59378	3.66e-05	ABHD5	PPIA	PPM1M	SKP2	TEAD1	TRAM2	ZDHHC3
MITF	28	5578	0.271845	0.124245	2.18796	4.36e-05	AGT	EXOSC10	FIG4	HIP1	KCNA2	KDM2B	LASP1	LASS2	MACF1	MAP3K11	MECP2	MESDC1	MLLT1	NOP10	PHACTR4	PHTF2	PPIA	PXK	SPG21	TEAD1	TRAM2
E2F4	19	2998	0.184466	0.066778	2.76238	5.02e-05	AKIRIN1	FHOD1	KRTCAP2	LASS2	MESDC1	MLXIP	MTA2	PLCG2	SIGIRR	SLC39A13	SPG21	TMEM39B
ZFP281	15	2004	0.145631	0.0446375	3.26253	5.63e-05	ARHGEF2	KRTCAP2	LASP1	PLCXD1	PPP2R5B	TCF3	TLN1	TMEM39B
CREB1	19	3057	0.184466	0.0680922	2.70906	6.51e-05	ABHD5	DLGAP4	EFTUD1	KDM2B	MAP3K11	MLLT1	MLXIP	OAZ1	PPIA	PPP2R5B	SLC39A13	TEAD1
TEAD4	16	2293	0.15534	0.0510747	3.04142	7.09e-05	ATN1	HIP1	MACF1	MTA2	PHACTR4	SESTD1	SIGIRR	TEAD1	TRAM2
AR	15	2047	0.145631	0.0455953	3.19399	7.13e-05	ABHD5	MAP3K11	MAP4	PLCG2	PTPN20B	SAMD4B	TRAM2	ZNF93
TP53	10	975	0.0970874	0.0217173	4.4705	9.08e-05	ABHD5	RHOA	TLN1
KDM5B	21	3724	0.203883	0.0829491	2.45793	0.000101	AKIRIN1	MACF1	MTA2	PHACTR4	PHTF2	PPIA	PVRL3	PXK	RHOA	SKP2	SPG21	TEAD1	TLN1	UBA3
FOXP1	21	3724	0.203883	0.0829491	2.45793	0.000101	ABLIM3	FIG4	KRTCAP2	LASS2	LSR	NOP10	NRM	PLCXD1	PPIA	PPM1M	SKP2	SLC37A4	SLC39A13	UBA3
CCND1	15	2137	0.145631	0.0476	3.05948	0.000115	FHOD1	MESDC1	OAZ1	PPP2R5B	RHOA	SAMD4B	SLC26A6	TLN1
NR0B1	13	1691	0.126214	0.0376657	3.35089	0.000142	ATN1	RHOA	RPS6KA3	SAMD4B	TCF3	TRAM2
HOXB4	13	1824	0.126214	0.0406281	3.10656	0.000294	CALR	PHACTR4	PHTF2	RHOA	SLC10A3	SLC37A4
GATA1	16	2601	0.15534	0.0579352	2.68127	0.000297	ANO10	KCNA2	MACF1	MECP2	MESDC1	PHACTR4	PHTF2	PLCG2	SLC39A13
SFPI1	15	2369	0.145631	0.0527676	2.75986	0.000345	ARHGEF2	LASS2	MAP3K11	MTA2	NRM	OAZ1	PLCG2	PPAPDC1B
TFAP2A	13	1904	0.126214	0.0424101	2.97603	0.00044	ATN1	MARK2	MLLT1	MLXIP	MTA2	SLC39A13
WT1	12	1663	0.116505	0.037042	3.14521	0.000457	ARHGEF2	PPIA	PPP2R5B	RPS6KA3	ZDHHC20
TFAP2C	10	1203	0.0970874	0.0267959	3.62322	0.000478	C2CD2L	TEAD1	ZDHHC20
PRDM14	13	1944	0.126214	0.043301	2.91479	0.000535	ABHD5	PLCG2	PLCXD1	PVRL3	RHOA	TEAD1
MEIS1	11	1452	0.106796	0.0323421	3.30207	0.000536	ATRIP	SLAMF7	SLC37A4	TCF3
SMAD1	7	610	0.0679612	0.0135873	5.00183	0.000561	ARHGEF2
PHF8	11	1490	0.106796	0.0331886	3.21786	0.000662	ABHD5	SLC26A6	TLN1	ZDHHC3
RUNX2	18	3423	0.174757	0.0762446	2.29206	0.00078	AGT	MLLT1	PPIA	PPP2R5B	PVRL3	RPS6KA3	SESTD1	SPG21	TEAD1	TRAM2	ZDHHC20
GATA4	13	2039	0.126214	0.0454171	2.77899	0.000829	ABHD5	MESDC1	NRM	PHACTR4	SLC26A6	SPG21
TBX3	9	1068	0.0873786	0.0237888	3.67309	0.00084	CYB561D2	TRAM2
BMI1	7	661	0.0679612	0.0147232	4.61591	0.000892	CBL
PDX1	7	669	0.0679612	0.0149014	4.56071	0.000956	AGT
SREBP2	9	1095	0.0873786	0.0243902	3.58252	0.000999	ATP11A	SLC26A6
CTCF	11	1568	0.106796	0.0349259	3.05779	0.000999	ABLIM3	SLC26A6	SLC39A13	TCF3
GABP	15	2639	0.145631	0.0587816	2.47749	0.00104248	ABHD5	MAP3K11	MLLT1	OAZ1	RHOA	SLC37A4	SLC39A13	TLN1
GFI1B	12	1871	0.116505	0.041675	2.79556	0.00126136	ARHGEF2	NRM	PPAPDC1B	PPIA	SPG21
GATA2	14	2410	0.135922	0.0536808	2.53205	0.00126364	ABHD5	MACF1	MLLT1	PHTF2	PLCG2	TEAD1	TLN1
TAL1	12	1875	0.116505	0.0417641	2.78959	0.00128425	CCNE1	PLCG2	PPIA	SAMD4B	SLAMF7
SPI1	11	1676	0.106796	0.0373316	2.86075	0.00169088	ARHGEF2	SLC39A13	TLN1	ZDHHC3
STAT4	12	1939	0.116505	0.0431897	2.69752	0.00170006	ATN1	RPS6KA3	SLAMF7	SLC37A4	ZDHHC20
TRIM28	16	3072	0.15534	0.0684263	2.27018	0.00173679	CALR	PHACTR4	PPIA	SLC39A13	SPG21	TCF3	TEAD1	TLN1	ZDHHC20
ERG	12	1969	0.116505	0.0438579	2.65642	0.0019302	ABHD5	MTA2	NRM	PLCG2	PPAPDC1B
TCFCP2L1	12	1987	0.116505	0.0442588	2.63235	0.0020802	DAG1	PLCXD1	PXK	SAMD4B	SLC26A6
CTNNB1	8	988	0.0776699	0.0220069	3.52934	0.00209536	AKIRIN1
SOX2	14	2564	0.135922	0.057111	2.37997	0.0022421	ABLIM3	PVRL3	PXK	SIGIRR	SLC10A3	TCF3	TRAM2
EBNA2	10	1492	0.0970874	0.0332331	2.92141	0.00236864	ATRIP	TEAD1	ZNF93
CLOCK	5	407	0.0485437	0.0090656	5.35471	0.00263929	CALR
XRN2	10	1529	0.0970874	0.0340572	2.85071	0.00282019	ATN1	PHACTR4	PPIA
BACH1	9	1352	0.0873786	0.0301147	2.90153	0.00408307	---	TCF3
CHD7	3	141	0.0291262	0.00314066	9.27391	0.00449339	ATP11A
MYB	7	923	0.0679612	0.0205591	3.30565	0.00562458	ABHD5
EOMES	7	932	0.0679612	0.0207596	3.27373	0.00591928	ARHGEF2
SETDB1	11	2020	0.106796	0.0449939	2.37357	0.00684547	ARHGEF2	OAZ1	PLCXD1	SIGIRR
DCP1A	6	758	0.0582524	0.0168838	3.45019	0.00837219	ABHD5
SALL4	7	1065	0.0679612	0.023722	2.8649	0.0117505	ABHD5
PPARD	15	3447	0.145631	0.0767792	1.89675	0.0122877	ABHD5	OAZ1	PPP2R5B	PVRL3	RPS6KA3	SLC10A3	SLC39A13	TCF3
NR4A2	3	207	0.0291262	0.00461076	6.31701	0.0125896	ATN1
RARG	4	390	0.038835	0.00868694	4.4705	0.0129789	ATP11A
SMAD2	10	1936	0.0970874	0.0431228	2.25141	0.0138076	CBL	TLN1	ZDHHC3
SMAD3	10	1936	0.0970874	0.0431228	2.25141	0.0138076	CBL	TLN1	ZDHHC3
MYBL2	11	2250	0.106796	0.0501169	2.13094	0.0144892	CCDC84	SKP2	SLC10A3	ZDHHC20
FOXP3	8	1404	0.0776699	0.031273	2.48361	0.0159248	EPS15
ESR1	3	228	0.0291262	0.00507852	5.73518	0.0162133	CBL
KLF1	7	1144	0.0679612	0.0254817	2.66706	0.0167473	ABHD5
TCF7L2	5	645	0.0485437	0.0143669	3.37887	0.0170443	ATP11A
ESR2	4	424	0.038835	0.00944426	4.11202	0.0170687	CSRNP1
RBPJ	10	2013	0.0970874	0.044838	2.16529	0.0176356	AKIRIN1	TEAD1	TLN1
YAP1	11	2329	0.106796	0.0518766	2.05866	0.0182367	CALR	PPAPDC1B	PVRL3	TCF3
REST	11	2339	0.106796	0.0520993	2.04986	0.0187585	ABHD5	FIG4	MLLT1	SAMD4B
SCL	3	252	0.0291262	0.0056131	5.18897	0.0209999	CCNE1
CUX1	13	3052	0.126214	0.0679808	1.85661	0.0227732	AGT	PLCG2	PPP2R5B	RPS6KA3	UBQLN2	ZNF2
SMAD4	12	2738	0.116505	0.0609867	1.91033	0.0233651	ARHGEF2	PXK	RPS6KA3	SLC37A4	TEAD1
ZNF652	2	112	0.0194175	0.00249471	7.78346	0.0283056	PHTF2
JUN	8	1585	0.0776699	0.0353046	2.19999	0.0299934	AGT
CEBPB	8	1588	0.0776699	0.0353714	2.19584	0.0302815	ABHD5
ARNT	6	1029	0.0582524	0.0229201	2.54154	0.0319029	ABLIM3
PPARG	14	3565	0.135922	0.0794075	1.71171	0.0336318	ABHD5	MTA2	PHTF2	SAMD4B	SPG21	TMEM39B	TRAM2
NFE2L2	6	1055	0.0582524	0.0234993	2.4789	0.0353495	ABHD5
NRF2	6	1055	0.0582524	0.0234993	2.4789	0.0353495	ABHD5
IRF8	3	319	0.0291262	0.00710547	4.09913	0.0380266	CBL
ELF1	2	133	0.0194175	0.00296247	6.55449	0.0385444	CYB5R4
TBX5	10	2296	0.0970874	0.0511416	1.8984	0.0385919	ATP11A	PPIA	PXK
SUZ12	16	4356	0.15534	0.0970264	1.60101	0.0402031	ABHD5	FOXP4	HIP1	KCNA2	KDM2B	MACF1	PLCG2	SESTD1	SLC37A4
POU3F2	8	1702	0.0776699	0.0379107	2.04876	0.0426914	ABLIM3
EWS	4	574	0.038835	0.0127854	3.03745	0.044118	ATP11A
RAD21	9	2036	0.0873786	0.0453503	1.92675	0.0449957	EIF1B	TLN1
THAP11	5	864	0.0485437	0.0192449	2.52242	0.0497251	CYB561D2
